# Supplementary material for: Phosphorylation Regulates the Bound Structure of an Intrinsically Disordered Protein: The p53-TAZ2 Case
Source: PLoS One. 2016 Jan 7;11(1):e0144284. doi: 10.1371/journal.pone.0144284 (PMC4712144; doi:10.1371/journal.pone.0144284)
Supplement: S1 File — (PDB) [file pone.0144284.s015.pdb]

ATOM      1 HH31 ACE X   1      36.550  31.170  60.400  0.00  0.00            
ATOM      2  CH3 ACE X   1      36.370  32.010  61.070  0.00  0.00            
ATOM      3 HH32 ACE X   1      35.310  32.020  61.330  0.00  0.00            
ATOM      4 HH33 ACE X   1      36.780  31.940  62.070  0.00  0.00            
ATOM      5  C   ACE X   1      36.810  33.350  60.560  0.00  0.00            
ATOM      6  O   ACE X   1      37.990  33.510  60.190  0.00  0.00            
ATOM      7  N   ALA X   2      35.920  34.330  60.320  0.00  0.00            
ATOM      8  H   ALA X   2      36.340  35.190  60.020  0.00  0.00            
ATOM      9  CA  ALA X   2      34.450  34.340  60.540  0.00  0.00            
ATOM     10  HA  ALA X   2      34.270  34.150  61.600  0.00  0.00            
ATOM     11  CB  ALA X   2      34.070  35.830  60.240  0.00  0.00            
ATOM     12  HB1 ALA X   2      32.990  35.890  60.300  0.00  0.00            
ATOM     13  HB2 ALA X   2      34.510  36.020  59.260  0.00  0.00            
ATOM     14  HB3 ALA X   2      34.510  36.470  61.000  0.00  0.00            
ATOM     15  C   ALA X   2      33.660  33.300  59.690  0.00  0.00            
ATOM     16  O   ALA X   2      34.270  32.630  58.800  0.00  0.00            
ATOM     17  N   THR X   3      32.380  33.140  59.970  0.00  0.00            
ATOM     18  H   THR X   3      32.050  33.540  60.830  0.00  0.00            
ATOM     19  CA  THR X   3      31.580  32.040  59.350  0.00  0.00            
ATOM     20  HA  THR X   3      32.200  31.300  58.830  0.00  0.00            
ATOM     21  CB  THR X   3      30.710  31.300  60.360  0.00  0.00            
ATOM     22  HB  THR X   3      30.230  30.460  59.870  0.00  0.00            
ATOM     23  CG2 THR X   3      31.620  30.590  61.390  0.00  0.00            
ATOM     24 HG21 THR X   3      32.240  29.850  60.890  0.00  0.00            
ATOM     25 HG22 THR X   3      31.050  30.040  62.140  0.00  0.00            
ATOM     26 HG23 THR X   3      32.350  31.290  61.790  0.00  0.00            
ATOM     27  OG1 THR X   3      29.810  32.060  60.970  0.00  0.00            
ATOM     28  HG1 THR X   3      28.960  31.620  60.840  0.00  0.00            
ATOM     29  C   THR X   3      30.760  32.720  58.230  0.00  0.00            
ATOM     30  O   THR X   3      30.220  33.810  58.390  0.00  0.00            
ATOM     31  N   GLN X   4      30.490  32.070  57.100  0.00  0.00            
ATOM     32  H   GLN X   4      30.780  31.120  56.930  0.00  0.00            
ATOM     33  CA  GLN X   4      29.620  32.590  56.030  0.00  0.00            
ATOM     34  HA  GLN X   4      28.890  33.260  56.490  0.00  0.00            
ATOM     35  CB  GLN X   4      30.340  33.540  54.970  0.00  0.00            
ATOM     36  HB2 GLN X   4      31.050  34.160  55.520  0.00  0.00            
ATOM     37  HB3 GLN X   4      30.910  32.900  54.300  0.00  0.00            
ATOM     38  CG  GLN X   4      29.470  34.480  54.160  0.00  0.00            
ATOM     39  HG2 GLN X   4      28.720  33.930  53.600  0.00  0.00            
ATOM     40  HG3 GLN X   4      29.090  35.310  54.760  0.00  0.00            
ATOM     41  CD  GLN X   4      30.180  35.240  53.070  0.00  0.00            
ATOM     42  OE1 GLN X   4      31.290  34.950  52.660  0.00  0.00            
ATOM     43  NE2 GLN X   4      29.510  36.230  52.490  0.00  0.00            
ATOM     44 HE21 GLN X   4      28.600  36.440  52.880  0.00  0.00            
ATOM     45 HE22 GLN X   4      29.720  36.520  51.550  0.00  0.00            
ATOM     46  C   GLN X   4      28.880  31.460  55.270  0.00  0.00            
ATOM     47  O   GLN X   4      29.450  30.430  54.940  0.00  0.00            
ATOM     48  N   SER X   5      27.610  31.660  54.940  0.00  0.00            
ATOM     49  H   SER X   5      27.230  32.550  55.230  0.00  0.00            
ATOM     50  CA  SER X   5      26.890  30.670  54.150  0.00  0.00            
ATOM     51  HA  SER X   5      27.100  29.660  54.510  0.00  0.00            
ATOM     52  CB  SER X   5      25.360  30.930  54.460  0.00  0.00            
ATOM     53  HB2 SER X   5      25.060  30.460  55.400  0.00  0.00            
ATOM     54  HB3 SER X   5      25.080  31.990  54.450  0.00  0.00            
ATOM     55  OG  SER X   5      24.540  30.360  53.560  0.00  0.00            
ATOM     56  HG  SER X   5      24.000  31.110  53.270  0.00  0.00            
ATOM     57  C   SER X   5      27.180  30.780  52.690  0.00  0.00            
ATOM     58  O   SER X   5      27.150  31.910  52.240  0.00  0.00            
ATOM     59  N   PRO X   6      27.490  29.760  51.930  0.00  0.00            
ATOM     60  CD  PRO X   6      27.680  28.390  52.330  0.00  0.00            
ATOM     61  HD2 PRO X   6      26.680  28.000  52.510  0.00  0.00            
ATOM     62  HD3 PRO X   6      28.220  28.350  53.280  0.00  0.00            
ATOM     63  CG  PRO X   6      28.530  27.660  51.340  0.00  0.00            
ATOM     64  HG2 PRO X   6      28.360  26.590  51.300  0.00  0.00            
ATOM     65  HG3 PRO X   6      29.580  27.900  51.520  0.00  0.00            
ATOM     66  CB  PRO X   6      28.140  28.350  50.010  0.00  0.00            
ATOM     67  HB2 PRO X   6      27.220  27.930  49.600  0.00  0.00            
ATOM     68  HB3 PRO X   6      28.960  28.290  49.300  0.00  0.00            
ATOM     69  CA  PRO X   6      27.890  29.790  50.540  0.00  0.00            
ATOM     70  HA  PRO X   6      28.840  30.310  50.420  0.00  0.00            
ATOM     71  C   PRO X   6      26.930  30.580  49.680  0.00  0.00            
ATOM     72  O   PRO X   6      27.400  31.410  48.890  0.00  0.00            
ATOM     73  N   GLY X   7      25.600  30.570  49.890  0.00  0.00            
ATOM     74  H   GLY X   7      25.190  29.780  50.350  0.00  0.00            
ATOM     75  CA  GLY X   7      24.620  31.450  49.240  0.00  0.00            
ATOM     76  HA2 GLY X   7      24.700  31.300  48.170  0.00  0.00            
ATOM     77  HA3 GLY X   7      23.640  31.090  49.540  0.00  0.00            
ATOM     78  C   GLY X   7      24.780  32.950  49.550  0.00  0.00            
ATOM     79  O   GLY X   7      24.550  33.720  48.660  0.00  0.00            
ATOM     80  N   ASP X   8      25.180  33.350  50.770  0.00  0.00            
ATOM     81  H   ASP X   8      25.640  32.750  51.430  0.00  0.00            
ATOM     82  CA  ASP X   8      25.580  34.740  50.990  0.00  0.00            
ATOM     83  HA  ASP X   8      24.740  35.350  50.660  0.00  0.00            
ATOM     84  CB  ASP X   8      25.590  34.880  52.490  0.00  0.00            
ATOM     85  HB2 ASP X   8      24.740  34.410  52.980  0.00  0.00            
ATOM     86  HB3 ASP X   8      26.520  34.400  52.840  0.00  0.00            
ATOM     87  CG  ASP X   8      25.520  36.300  52.900  0.00  0.00            
ATOM     88  OD1 ASP X   8      26.510  36.780  53.460  0.00  0.00            
ATOM     89  OD2 ASP X   8      24.580  37.010  52.530  0.00  0.00            
ATOM     90  C   ASP X   8      26.880  35.120  50.370  0.00  0.00            
ATOM     91  O   ASP X   8      26.920  36.280  49.940  0.00  0.00            
ATOM     92  N   SER X   9      27.900  34.250  50.250  0.00  0.00            
ATOM     93  H   SER X   9      27.780  33.330  50.660  0.00  0.00            
ATOM     94  CA  SER X   9      29.050  34.490  49.410  0.00  0.00            
ATOM     95  HA  SER X   9      29.490  35.400  49.830  0.00  0.00            
ATOM     96  CB  SER X   9      30.110  33.420  49.530  0.00  0.00            
ATOM     97  HB2 SER X   9      29.900  32.560  48.900  0.00  0.00            
ATOM     98  HB3 SER X   9      31.050  33.910  49.260  0.00  0.00            
ATOM     99  OG  SER X   9      30.220  33.010  50.900  0.00  0.00            
ATOM    100  HG  SER X   9      31.010  33.440  51.250  0.00  0.00            
ATOM    101  C   SER X   9      28.700  34.640  47.880  0.00  0.00            
ATOM    102  O   SER X   9      29.470  35.260  47.180  0.00  0.00            
ATOM    103  N   ARG X  10      27.620  34.070  47.350  0.00  0.00            
ATOM    104  H   ARG X  10      27.160  33.440  48.000  0.00  0.00            
ATOM    105  CA  ARG X  10      27.080  34.220  45.950  0.00  0.00            
ATOM    106  HA  ARG X  10      27.910  34.290  45.250  0.00  0.00            
ATOM    107  CB  ARG X  10      26.230  33.000  45.530  0.00  0.00            
ATOM    108  HB2 ARG X  10      26.740  32.080  45.820  0.00  0.00            
ATOM    109  HB3 ARG X  10      25.350  32.910  46.160  0.00  0.00            
ATOM    110  CG  ARG X  10      25.820  32.960  44.050  0.00  0.00            
ATOM    111  HG2 ARG X  10      25.330  31.990  43.990  0.00  0.00            
ATOM    112  HG3 ARG X  10      25.020  33.670  43.830  0.00  0.00            
ATOM    113  CD  ARG X  10      26.890  33.150  42.980  0.00  0.00            
ATOM    114  HD2 ARG X  10      26.470  33.060  41.970  0.00  0.00            
ATOM    115  HD3 ARG X  10      27.370  34.110  43.150  0.00  0.00            
ATOM    116  NE  ARG X  10      27.950  32.090  42.940  0.00  0.00            
ATOM    117  HE  ARG X  10      27.800  31.430  43.690  0.00  0.00            
ATOM    118  CZ  ARG X  10      28.970  31.970  42.150  0.00  0.00            
ATOM    119  NH1 ARG X  10      29.140  32.790  41.200  0.00  0.00            
ATOM    120 HH11 ARG X  10      28.360  33.420  41.060  0.00  0.00            
ATOM    121 HH12 ARG X  10      29.740  32.530  40.440  0.00  0.00            
ATOM    122  NH2 ARG X  10      29.740  30.940  42.240  0.00  0.00            
ATOM    123 HH21 ARG X  10      29.500  30.300  42.990  0.00  0.00            
ATOM    124 HH22 ARG X  10      30.420  30.860  41.500  0.00  0.00            
ATOM    125  C   ARG X  10      26.390  35.580  45.830  0.00  0.00            
ATOM    126  O   ARG X  10      26.710  36.360  44.960  0.00  0.00            
ATOM    127  N   ARG X  11      25.550  35.920  46.780  0.00  0.00            
ATOM    128  H   ARG X  11      25.220  35.170  47.380  0.00  0.00            
ATOM    129  CA  ARG X  11      24.860  37.180  46.980  0.00  0.00            
ATOM    130  HA  ARG X  11      24.270  37.460  46.110  0.00  0.00            
ATOM    131  CB  ARG X  11      24.000  36.980  48.200  0.00  0.00            
ATOM    132  HB2 ARG X  11      23.330  36.180  47.860  0.00  0.00            
ATOM    133  HB3 ARG X  11      24.640  36.600  48.990  0.00  0.00            
ATOM    134  CG  ARG X  11      23.200  38.250  48.750  0.00  0.00            
ATOM    135  HG2 ARG X  11      22.650  38.680  47.910  0.00  0.00            
ATOM    136  HG3 ARG X  11      22.470  37.960  49.500  0.00  0.00            
ATOM    137  CD  ARG X  11      23.950  39.420  49.280  0.00  0.00            
ATOM    138  HD2 ARG X  11      24.540  39.850  48.470  0.00  0.00            
ATOM    139  HD3 ARG X  11      23.330  40.260  49.600  0.00  0.00            
ATOM    140  NE  ARG X  11      24.660  39.040  50.490  0.00  0.00            
ATOM    141  HE  ARG X  11      24.630  38.120  50.900  0.00  0.00            
ATOM    142  CZ  ARG X  11      25.330  39.830  51.260  0.00  0.00            
ATOM    143  NH1 ARG X  11      25.480  41.100  50.980  0.00  0.00            
ATOM    144 HH11 ARG X  11      25.210  41.440  50.070  0.00  0.00            
ATOM    145 HH12 ARG X  11      25.990  41.750  51.560  0.00  0.00            
ATOM    146  NH2 ARG X  11      26.040  39.370  52.280  0.00  0.00            
ATOM    147 HH21 ARG X  11      26.000  38.400  52.570  0.00  0.00            
ATOM    148 HH22 ARG X  11      26.490  40.030  52.890  0.00  0.00            
ATOM    149  C   ARG X  11      25.820  38.380  47.000  0.00  0.00            
ATOM    150  O   ARG X  11      25.710  39.230  46.110  0.00  0.00            
ATOM    151  N   LEU X  12      26.870  38.410  47.840  0.00  0.00            
ATOM    152  H   LEU X  12      26.940  37.650  48.500  0.00  0.00            
ATOM    153  CA  LEU X  12      27.930  39.460  47.880  0.00  0.00            
ATOM    154  HA  LEU X  12      27.430  40.430  47.810  0.00  0.00            
ATOM    155  CB  LEU X  12      28.760  39.250  49.150  0.00  0.00            
ATOM    156  HB2 LEU X  12      28.050  39.310  49.980  0.00  0.00            
ATOM    157  HB3 LEU X  12      29.340  38.330  49.190  0.00  0.00            
ATOM    158  CG  LEU X  12      29.770  40.470  49.370  0.00  0.00            
ATOM    159  HG  LEU X  12      30.620  40.390  48.690  0.00  0.00            
ATOM    160  CD1 LEU X  12      29.270  41.870  49.200  0.00  0.00            
ATOM    161 HD11 LEU X  12      28.880  41.940  48.190  0.00  0.00            
ATOM    162 HD12 LEU X  12      30.040  42.640  49.350  0.00  0.00            
ATOM    163 HD13 LEU X  12      28.470  42.010  49.920  0.00  0.00            
ATOM    164  CD2 LEU X  12      30.250  40.220  50.760  0.00  0.00            
ATOM    165 HD21 LEU X  12      30.990  40.990  51.000  0.00  0.00            
ATOM    166 HD22 LEU X  12      30.720  39.240  50.720  0.00  0.00            
ATOM    167 HD23 LEU X  12      29.440  40.270  51.490  0.00  0.00            
ATOM    168  C   LEU X  12      28.790  39.420  46.630  0.00  0.00            
ATOM    169  O   LEU X  12      29.190  40.500  46.110  0.00  0.00            
ATOM    170  N   SER X  13      29.020  38.220  46.030  0.00  0.00            
ATOM    171  H   SER X  13      28.650  37.370  46.430  0.00  0.00            
ATOM    172  CA  SER X  13      29.900  38.140  44.760  0.00  0.00            
ATOM    173  HA  SER X  13      30.930  38.490  44.810  0.00  0.00            
ATOM    174  CB  SER X  13      29.980  36.710  44.120  0.00  0.00            
ATOM    175  HB2 SER X  13      28.960  36.370  43.920  0.00  0.00            
ATOM    176  HB3 SER X  13      30.610  36.810  43.240  0.00  0.00            
ATOM    177  OG  SER X  13      30.610  35.770  44.980  0.00  0.00            
ATOM    178  HG  SER X  13      29.990  35.470  45.650  0.00  0.00            
ATOM    179  C   SER X  13      29.220  38.970  43.640  0.00  0.00            
ATOM    180  O   SER X  13      29.800  39.840  43.010  0.00  0.00            
ATOM    181  N   ILE X  14      27.930  38.830  43.500  0.00  0.00            
ATOM    182  H   ILE X  14      27.560  38.120  44.120  0.00  0.00            
ATOM    183  CA  ILE X  14      27.020  39.540  42.570  0.00  0.00            
ATOM    184  HA  ILE X  14      27.410  39.440  41.560  0.00  0.00            
ATOM    185  CB  ILE X  14      25.650  38.870  42.370  0.00  0.00            
ATOM    186  HB  ILE X  14      25.180  38.800  43.350  0.00  0.00            
ATOM    187  CG2 ILE X  14      24.810  39.760  41.410  0.00  0.00            
ATOM    188 HG21 ILE X  14      23.920  39.160  41.240  0.00  0.00            
ATOM    189 HG22 ILE X  14      25.240  39.850  40.410  0.00  0.00            
ATOM    190 HG23 ILE X  14      24.540  40.710  41.870  0.00  0.00            
ATOM    191  CG1 ILE X  14      25.780  37.490  41.710  0.00  0.00            
ATOM    192 HG12 ILE X  14      26.190  37.590  40.700  0.00  0.00            
ATOM    193 HG13 ILE X  14      26.570  36.980  42.260  0.00  0.00            
ATOM    194  CD1 ILE X  14      24.530  36.660  41.720  0.00  0.00            
ATOM    195 HD11 ILE X  14      24.720  35.650  41.360  0.00  0.00            
ATOM    196 HD12 ILE X  14      23.810  37.000  40.970  0.00  0.00            
ATOM    197 HD13 ILE X  14      23.990  36.640  42.670  0.00  0.00            
ATOM    198  C   ILE X  14      26.840  41.060  42.970  0.00  0.00            
ATOM    199  O   ILE X  14      26.820  41.890  42.070  0.00  0.00            
ATOM    200  N   GLN X  15      26.820  41.310  44.300  0.00  0.00            
ATOM    201  H   GLN X  15      26.670  40.530  44.920  0.00  0.00            
ATOM    202  CA  GLN X  15      26.800  42.700  44.810  0.00  0.00            
ATOM    203  HA  GLN X  15      25.980  43.190  44.290  0.00  0.00            
ATOM    204  CB  GLN X  15      26.540  42.750  46.260  0.00  0.00            
ATOM    205  HB2 GLN X  15      25.790  42.040  46.620  0.00  0.00            
ATOM    206  HB3 GLN X  15      27.450  42.530  46.820  0.00  0.00            
ATOM    207  CG  GLN X  15      25.890  44.110  46.770  0.00  0.00            
ATOM    208  HG2 GLN X  15      26.660  44.890  46.780  0.00  0.00            
ATOM    209  HG3 GLN X  15      25.130  44.430  46.070  0.00  0.00            
ATOM    210  CD  GLN X  15      25.360  43.970  48.270  0.00  0.00            
ATOM    211  OE1 GLN X  15      25.340  42.930  48.880  0.00  0.00            
ATOM    212  NE2 GLN X  15      24.810  45.020  48.800  0.00  0.00            
ATOM    213 HE21 GLN X  15      24.680  45.820  48.200  0.00  0.00            
ATOM    214 HE22 GLN X  15      24.500  44.950  49.760  0.00  0.00            
ATOM    215  C   GLN X  15      28.090  43.500  44.430  0.00  0.00            
ATOM    216  O   GLN X  15      28.020  44.660  43.990  0.00  0.00            
ATOM    217  N   ARG X  16      29.240  42.830  44.560  0.00  0.00            
ATOM    218  H   ARG X  16      29.250  41.950  45.040  0.00  0.00            
ATOM    219  CA  ARG X  16      30.520  43.490  44.230  0.00  0.00            
ATOM    220  HA  ARG X  16      30.500  44.520  44.600  0.00  0.00            
ATOM    221  CB  ARG X  16      31.660  42.620  44.690  0.00  0.00            
ATOM    222  HB2 ARG X  16      31.460  41.570  44.480  0.00  0.00            
ATOM    223  HB3 ARG X  16      32.590  42.850  44.170  0.00  0.00            
ATOM    224  CG  ARG X  16      31.910  42.780  46.140  0.00  0.00            
ATOM    225  HG2 ARG X  16      32.510  43.670  46.330  0.00  0.00            
ATOM    226  HG3 ARG X  16      30.960  42.790  46.660  0.00  0.00            
ATOM    227  CD  ARG X  16      32.590  41.650  46.770  0.00  0.00            
ATOM    228  HD2 ARG X  16      31.960  40.770  46.710  0.00  0.00            
ATOM    229  HD3 ARG X  16      33.500  41.500  46.190  0.00  0.00            
ATOM    230  NE  ARG X  16      33.020  41.950  48.160  0.00  0.00            
ATOM    231  HE  ARG X  16      32.620  42.740  48.630  0.00  0.00            
ATOM    232  CZ  ARG X  16      33.820  41.200  48.880  0.00  0.00            
ATOM    233  NH1 ARG X  16      34.350  40.120  48.420  0.00  0.00            
ATOM    234 HH11 ARG X  16      34.220  39.900  47.450  0.00  0.00            
ATOM    235 HH12 ARG X  16      35.030  39.610  48.970  0.00  0.00            
ATOM    236  NH2 ARG X  16      34.190  41.370  50.120  0.00  0.00            
ATOM    237 HH21 ARG X  16      34.090  42.310  50.490  0.00  0.00            
ATOM    238 HH22 ARG X  16      34.240  40.540  50.690  0.00  0.00            
ATOM    239  C   ARG X  16      30.680  43.650  42.750  0.00  0.00            
ATOM    240  O   ARG X  16      31.130  44.700  42.350  0.00  0.00            
ATOM    241  N   ALA X  17      30.220  42.650  41.980  0.00  0.00            
ATOM    242  H   ALA X  17      30.000  41.790  42.460  0.00  0.00            
ATOM    243  CA  ALA X  17      30.010  42.920  40.530  0.00  0.00            
ATOM    244  HA  ALA X  17      30.960  43.340  40.210  0.00  0.00            
ATOM    245  CB  ALA X  17      29.720  41.530  39.810  0.00  0.00            
ATOM    246  HB1 ALA X  17      29.770  41.750  38.740  0.00  0.00            
ATOM    247  HB2 ALA X  17      28.660  41.290  39.880  0.00  0.00            
ATOM    248  HB3 ALA X  17      30.340  40.670  40.050  0.00  0.00            
ATOM    249  C   ALA X  17      29.040  44.060  40.070  0.00  0.00            
ATOM    250  O   ALA X  17      29.330  44.680  39.010  0.00  0.00            
ATOM    251  N   ILE X  18      27.950  44.310  40.770  0.00  0.00            
ATOM    252  H   ILE X  18      27.650  43.710  41.520  0.00  0.00            
ATOM    253  CA  ILE X  18      27.130  45.460  40.490  0.00  0.00            
ATOM    254  HA  ILE X  18      27.090  45.570  39.410  0.00  0.00            
ATOM    255  CB  ILE X  18      25.680  45.260  41.020  0.00  0.00            
ATOM    256  HB  ILE X  18      25.730  45.140  42.100  0.00  0.00            
ATOM    257  CG2 ILE X  18      24.830  46.530  40.670  0.00  0.00            
ATOM    258 HG21 ILE X  18      25.260  47.390  41.180  0.00  0.00            
ATOM    259 HG22 ILE X  18      23.820  46.370  41.050  0.00  0.00            
ATOM    260 HG23 ILE X  18      24.710  46.530  39.590  0.00  0.00            
ATOM    261  CG1 ILE X  18      25.060  44.000  40.290  0.00  0.00            
ATOM    262 HG12 ILE X  18      24.800  44.310  39.270  0.00  0.00            
ATOM    263 HG13 ILE X  18      25.740  43.170  40.150  0.00  0.00            
ATOM    264  CD1 ILE X  18      23.860  43.410  40.910  0.00  0.00            
ATOM    265 HD11 ILE X  18      23.610  42.440  40.470  0.00  0.00            
ATOM    266 HD12 ILE X  18      23.030  44.080  40.720  0.00  0.00            
ATOM    267 HD13 ILE X  18      24.020  43.290  41.990  0.00  0.00            
ATOM    268  C   ILE X  18      27.880  46.740  40.990  0.00  0.00            
ATOM    269  O   ILE X  18      27.760  47.760  40.280  0.00  0.00            
ATOM    270  N   GLN X  19      28.690  46.790  42.100  0.00  0.00            
ATOM    271  H   GLN X  19      28.790  46.000  42.730  0.00  0.00            
ATOM    272  CA  GLN X  19      29.430  48.060  42.370  0.00  0.00            
ATOM    273  HA  GLN X  19      28.800  48.940  42.490  0.00  0.00            
ATOM    274  CB  GLN X  19      30.180  47.820  43.680  0.00  0.00            
ATOM    275  HB2 GLN X  19      29.500  47.790  44.530  0.00  0.00            
ATOM    276  HB3 GLN X  19      30.520  46.790  43.540  0.00  0.00            
ATOM    277  CG  GLN X  19      31.340  48.770  43.990  0.00  0.00            
ATOM    278  HG2 GLN X  19      32.150  48.740  43.260  0.00  0.00            
ATOM    279  HG3 GLN X  19      30.980  49.800  43.980  0.00  0.00            
ATOM    280  CD  GLN X  19      31.970  48.450  45.360  0.00  0.00            
ATOM    281  OE1 GLN X  19      31.440  48.760  46.440  0.00  0.00            
ATOM    282  NE2 GLN X  19      33.210  47.940  45.450  0.00  0.00            
ATOM    283 HE21 GLN X  19      33.670  47.660  44.600  0.00  0.00            
ATOM    284 HE22 GLN X  19      33.550  47.790  46.390  0.00  0.00            
ATOM    285  C   GLN X  19      30.400  48.320  41.160  0.00  0.00            
ATOM    286  O   GLN X  19      30.390  49.400  40.560  0.00  0.00            
ATOM    287  N   SER X  20      31.050  47.260  40.640  0.00  0.00            
ATOM    288  H   SER X  20      31.010  46.320  41.010  0.00  0.00            
ATOM    289  CA  SER X  20      32.090  47.360  39.550  0.00  0.00            
ATOM    290  HA  SER X  20      32.750  48.200  39.780  0.00  0.00            
ATOM    291  CB  SER X  20      33.030  46.200  39.530  0.00  0.00            
ATOM    292  HB2 SER X  20      32.610  45.320  39.030  0.00  0.00            
ATOM    293  HB3 SER X  20      33.890  46.500  38.940  0.00  0.00            
ATOM    294  OG  SER X  20      33.460  45.860  40.820  0.00  0.00            
ATOM    295  HG  SER X  20      33.870  46.640  41.210  0.00  0.00            
ATOM    296  C   SER X  20      31.420  47.700  38.220  0.00  0.00            
ATOM    297  O   SER X  20      31.970  48.490  37.430  0.00  0.00            
ATOM    298  N   LEU X  21      30.190  47.210  37.970  0.00  0.00            
ATOM    299  H   LEU X  21      29.900  46.550  38.670  0.00  0.00            
ATOM    300  CA  LEU X  21      29.390  47.530  36.810  0.00  0.00            
ATOM    301  HA  LEU X  21      30.060  47.500  35.950  0.00  0.00            
ATOM    302  CB  LEU X  21      28.250  46.520  36.610  0.00  0.00            
ATOM    303  HB2 LEU X  21      28.610  45.510  36.750  0.00  0.00            
ATOM    304  HB3 LEU X  21      27.560  46.840  37.400  0.00  0.00            
ATOM    305  CG  LEU X  21      27.410  46.710  35.250  0.00  0.00            
ATOM    306  HG  LEU X  21      27.030  47.730  35.170  0.00  0.00            
ATOM    307  CD1 LEU X  21      28.200  46.420  33.960  0.00  0.00            
ATOM    308 HD11 LEU X  21      29.090  47.030  34.020  0.00  0.00            
ATOM    309 HD12 LEU X  21      28.510  45.380  33.820  0.00  0.00            
ATOM    310 HD13 LEU X  21      27.560  46.740  33.140  0.00  0.00            
ATOM    311  CD2 LEU X  21      26.210  45.740  35.230  0.00  0.00            
ATOM    312 HD21 LEU X  21      25.440  45.960  34.490  0.00  0.00            
ATOM    313 HD22 LEU X  21      26.520  44.690  35.200  0.00  0.00            
ATOM    314 HD23 LEU X  21      25.740  45.710  36.220  0.00  0.00            
ATOM    315  C   LEU X  21      28.900  49.020  36.880  0.00  0.00            
ATOM    316  O   LEU X  21      28.750  49.580  35.840  0.00  0.00            
ATOM    317  N   VAL X  22      28.640  49.590  38.050  0.00  0.00            
ATOM    318  H   VAL X  22      28.720  49.020  38.880  0.00  0.00            
ATOM    319  CA  VAL X  22      28.230  51.030  38.080  0.00  0.00            
ATOM    320  HA  VAL X  22      27.710  51.280  37.160  0.00  0.00            
ATOM    321  CB  VAL X  22      27.170  51.320  39.110  0.00  0.00            
ATOM    322  HB  VAL X  22      26.760  52.300  38.860  0.00  0.00            
ATOM    323  CG1 VAL X  22      25.900  50.530  39.060  0.00  0.00            
ATOM    324 HG11 VAL X  22      26.020  49.510  39.430  0.00  0.00            
ATOM    325 HG12 VAL X  22      25.160  51.040  39.690  0.00  0.00            
ATOM    326 HG13 VAL X  22      25.610  50.490  38.010  0.00  0.00            
ATOM    327  CG2 VAL X  22      27.690  51.240  40.550  0.00  0.00            
ATOM    328 HG21 VAL X  22      28.070  50.220  40.660  0.00  0.00            
ATOM    329 HG22 VAL X  22      28.390  52.050  40.740  0.00  0.00            
ATOM    330 HG23 VAL X  22      26.900  51.480  41.250  0.00  0.00            
ATOM    331  C   VAL X  22      29.370  52.030  38.070  0.00  0.00            
ATOM    332  O   VAL X  22      29.320  53.070  37.450  0.00  0.00            
ATOM    333  N   HID X  23      30.550  51.630  38.620  0.00  0.00            
ATOM    334  H   HID X  23      30.590  50.770  39.140  0.00  0.00            
ATOM    335  CA  HID X  23      31.860  52.200  38.350  0.00  0.00            
ATOM    336  HA  HID X  23      31.750  53.270  38.570  0.00  0.00            
ATOM    337  CB  HID X  23      32.960  51.610  39.270  0.00  0.00            
ATOM    338  HB2 HID X  23      32.820  50.530  39.230  0.00  0.00            
ATOM    339  HB3 HID X  23      33.930  51.970  38.930  0.00  0.00            
ATOM    340  CG  HID X  23      32.840  51.980  40.740  0.00  0.00            
ATOM    341  ND1 HID X  23      33.430  53.140  41.250  0.00  0.00            
ATOM    342  HD1 HID X  23      34.000  53.760  40.700  0.00  0.00            
ATOM    343  CE1 HID X  23      33.330  53.110  42.600  0.00  0.00            
ATOM    344  HE1 HID X  23      33.900  53.780  43.230  0.00  0.00            
ATOM    345  NE2 HID X  23      32.760  51.880  43.010  0.00  0.00            
ATOM    346  CD2 HID X  23      32.490  51.190  41.860  0.00  0.00            
ATOM    347  HD2 HID X  23      32.230  50.150  41.790  0.00  0.00            
ATOM    348  C   HID X  23      32.220  52.130  36.840  0.00  0.00            
ATOM    349  O   HID X  23      32.490  53.180  36.270  0.00  0.00            
ATOM    350  N   ALA X  24      32.190  50.950  36.180  0.00  0.00            
ATOM    351  H   ALA X  24      31.810  50.170  36.690  0.00  0.00            
ATOM    352  CA  ALA X  24      32.530  50.850  34.720  0.00  0.00            
ATOM    353  HA  ALA X  24      33.520  51.240  34.510  0.00  0.00            
ATOM    354  CB  ALA X  24      32.460  49.340  34.340  0.00  0.00            
ATOM    355  HB1 ALA X  24      33.340  48.790  34.690  0.00  0.00            
ATOM    356  HB2 ALA X  24      31.670  48.960  34.990  0.00  0.00            
ATOM    357  HB3 ALA X  24      32.460  49.140  33.270  0.00  0.00            
ATOM    358  C   ALA X  24      31.540  51.650  33.810  0.00  0.00            
ATOM    359  O   ALA X  24      31.870  51.820  32.640  0.00  0.00            
ATOM    360  N   CYS X  25      30.370  52.110  34.320  0.00  0.00            
ATOM    361  H   CYS X  25      30.040  51.690  35.180  0.00  0.00            
ATOM    362  CA  CYS X  25      29.500  53.010  33.630  0.00  0.00            
ATOM    363  HA  CYS X  25      29.790  53.030  32.580  0.00  0.00            
ATOM    364  CB  CYS X  25      28.080  52.530  33.720  0.00  0.00            
ATOM    365  HB2 CYS X  25      27.780  52.610  34.760  0.00  0.00            
ATOM    366  HB3 CYS X  25      27.530  53.100  32.960  0.00  0.00            
ATOM    367  SG  CYS X  25      27.930  50.880  32.980  0.00  0.00            
ATOM    368  HG  CYS X  25      28.910  50.340  33.720  0.00  0.00            
ATOM    369  C   CYS X  25      29.740  54.430  34.030  0.00  0.00            
ATOM    370  O   CYS X  25      29.300  55.370  33.390  0.00  0.00            
ATOM    371  N   GLN X  26      30.520  54.670  35.040  0.00  0.00            
ATOM    372  H   GLN X  26      30.980  53.850  35.420  0.00  0.00            
ATOM    373  CA  GLN X  26      30.890  56.010  35.490  0.00  0.00            
ATOM    374  HA  GLN X  26      30.010  56.650  35.490  0.00  0.00            
ATOM    375  CB  GLN X  26      31.490  55.830  36.960  0.00  0.00            
ATOM    376  HB2 GLN X  26      30.750  55.270  37.540  0.00  0.00            
ATOM    377  HB3 GLN X  26      32.470  55.380  37.130  0.00  0.00            
ATOM    378  CG  GLN X  26      31.600  57.180  37.600  0.00  0.00            
ATOM    379  HG2 GLN X  26      32.560  57.630  37.360  0.00  0.00            
ATOM    380  HG3 GLN X  26      30.850  57.830  37.140  0.00  0.00            
ATOM    381  CD  GLN X  26      31.230  57.010  39.050  0.00  0.00            
ATOM    382  OE1 GLN X  26      31.980  56.580  39.880  0.00  0.00            
ATOM    383  NE2 GLN X  26      30.000  57.240  39.420  0.00  0.00            
ATOM    384 HE21 GLN X  26      29.280  57.620  38.830  0.00  0.00            
ATOM    385 HE22 GLN X  26      29.780  56.920  40.350  0.00  0.00            
ATOM    386  C   GLN X  26      31.910  56.670  34.510  0.00  0.00            
ATOM    387  O   GLN X  26      32.060  57.900  34.520  0.00  0.00            
ATOM    388  N   CYM X  27      32.580  55.830  33.700  0.00  0.00            
ATOM    389  H   CYM X  27      32.410  54.840  33.740  0.00  0.00            
ATOM    390  CA  CYM X  27      33.810  56.160  33.000  0.00  0.00            
ATOM    391  HA  CYM X  27      34.430  56.630  33.770  0.00  0.00            
ATOM    392  CB  CYM X  27      34.480  54.920  32.580  0.00  0.00            
ATOM    393  HB3 CYM X  27      35.430  55.210  32.140  0.00  0.00            
ATOM    394  HB2 CYM X  27      33.880  54.450  31.800  0.00  0.00            
ATOM    395  SG  CYM X  27      34.650  53.750  33.830  0.00  0.00            
ATOM    396  C   CYM X  27      33.680  57.210  31.780  0.00  0.00            
ATOM    397  O   CYM X  27      32.650  57.190  31.050  0.00  0.00            
ATOM    398  N   ARG X  28      34.650  58.080  31.640  0.00  0.00            
ATOM    399  H   ARG X  28      35.400  58.100  32.310  0.00  0.00            
ATOM    400  CA  ARG X  28      34.570  59.180  30.580  0.00  0.00            
ATOM    401  HA  ARG X  28      33.520  59.480  30.630  0.00  0.00            
ATOM    402  CB  ARG X  28      35.430  60.470  30.910  0.00  0.00            
ATOM    403  HB2 ARG X  28      36.500  60.230  30.890  0.00  0.00            
ATOM    404  HB3 ARG X  28      35.260  61.290  30.220  0.00  0.00            
ATOM    405  CG  ARG X  28      35.140  61.020  32.310  0.00  0.00            
ATOM    406  HG2 ARG X  28      34.080  61.310  32.350  0.00  0.00            
ATOM    407  HG3 ARG X  28      35.160  60.250  33.080  0.00  0.00            
ATOM    408  CD  ARG X  28      36.100  62.120  32.720  0.00  0.00            
ATOM    409  HD2 ARG X  28      37.080  61.640  32.790  0.00  0.00            
ATOM    410  HD3 ARG X  28      36.140  62.970  32.040  0.00  0.00            
ATOM    411  NE  ARG X  28      35.650  62.650  34.000  0.00  0.00            
ATOM    412  HE  ARG X  28      35.020  62.060  34.520  0.00  0.00            
ATOM    413  CZ  ARG X  28      35.970  63.780  34.560  0.00  0.00            
ATOM    414  NH1 ARG X  28      36.930  64.490  33.970  0.00  0.00            
ATOM    415 HH11 ARG X  28      37.550  64.210  33.220  0.00  0.00            
ATOM    416 HH12 ARG X  28      37.080  65.400  34.390  0.00  0.00            
ATOM    417  NH2 ARG X  28      35.420  64.230  35.690  0.00  0.00            
ATOM    418 HH21 ARG X  28      34.770  63.680  36.240  0.00  0.00            
ATOM    419 HH22 ARG X  28      35.530  65.210  35.910  0.00  0.00            
ATOM    420  C   ARG X  28      34.800  58.630  29.220  0.00  0.00            
ATOM    421  O   ARG X  28      34.420  59.260  28.170  0.00  0.00            
ATOM    422  N   ASN X  29      35.380  57.430  29.100  0.00  0.00            
ATOM    423  H   ASN X  29      35.720  57.030  29.960  0.00  0.00            
ATOM    424  CA  ASN X  29      35.780  56.650  27.980  0.00  0.00            
ATOM    425  HA  ASN X  29      35.170  57.030  27.160  0.00  0.00            
ATOM    426  CB  ASN X  29      37.240  56.760  27.660  0.00  0.00            
ATOM    427  HB2 ASN X  29      37.490  57.810  27.520  0.00  0.00            
ATOM    428  HB3 ASN X  29      37.890  56.250  28.370  0.00  0.00            
ATOM    429  CG  ASN X  29      37.670  56.070  26.370  0.00  0.00            
ATOM    430  OD1 ASN X  29      38.600  55.260  26.290  0.00  0.00            
ATOM    431  ND2 ASN X  29      36.980  56.450  25.320  0.00  0.00            
ATOM    432 HD21 ASN X  29      36.280  57.170  25.450  0.00  0.00            
ATOM    433 HD22 ASN X  29      37.270  56.020  24.460  0.00  0.00            
ATOM    434  C   ASN X  29      35.360  55.120  28.200  0.00  0.00            
ATOM    435  O   ASN X  29      35.060  54.620  29.270  0.00  0.00            
ATOM    436  N   ALA X  30      35.350  54.350  27.120  0.00  0.00            
ATOM    437  H   ALA X  30      35.330  54.770  26.200  0.00  0.00            
ATOM    438  CA  ALA X  30      35.350  52.850  27.040  0.00  0.00            
ATOM    439  HA  ALA X  30      34.370  52.480  27.340  0.00  0.00            
ATOM    440  CB  ALA X  30      35.470  52.460  25.560  0.00  0.00            
ATOM    441  HB1 ALA X  30      34.730  52.970  24.950  0.00  0.00            
ATOM    442  HB2 ALA X  30      36.470  52.750  25.240  0.00  0.00            
ATOM    443  HB3 ALA X  30      35.280  51.390  25.510  0.00  0.00            
ATOM    444  C   ALA X  30      36.520  52.140  27.770  0.00  0.00            
ATOM    445  O   ALA X  30      36.270  51.070  28.370  0.00  0.00            
ATOM    446  N   ASN X  31      37.730  52.750  27.900  0.00  0.00            
ATOM    447  H   ASN X  31      37.800  53.640  27.420  0.00  0.00            
ATOM    448  CA  ASN X  31      38.750  52.400  28.940  0.00  0.00            
ATOM    449  HA  ASN X  31      38.540  51.360  29.220  0.00  0.00            
ATOM    450  CB  ASN X  31      40.010  52.370  28.160  0.00  0.00            
ATOM    451  HB2 ASN X  31      39.870  51.920  27.180  0.00  0.00            
ATOM    452  HB3 ASN X  31      40.430  53.370  28.070  0.00  0.00            
ATOM    453  CG  ASN X  31      41.010  51.450  28.860  0.00  0.00            
ATOM    454  OD1 ASN X  31      40.870  50.940  29.970  0.00  0.00            
ATOM    455  ND2 ASN X  31      42.000  51.040  28.100  0.00  0.00            
ATOM    456 HD21 ASN X  31      42.030  51.270  27.120  0.00  0.00            
ATOM    457 HD22 ASN X  31      42.730  50.470  28.500  0.00  0.00            
ATOM    458  C   ASN X  31      38.700  53.320  30.200  0.00  0.00            
ATOM    459  O   ASN X  31      38.220  54.470  30.130  0.00  0.00            
ATOM    460  N   CYM X  32      39.280  52.860  31.290  0.00  0.00            
ATOM    461  H   CYM X  32      39.640  51.910  31.260  0.00  0.00            
ATOM    462  CA  CYM X  32      39.460  53.600  32.470  0.00  0.00            
ATOM    463  HA  CYM X  32      39.560  54.660  32.260  0.00  0.00            
ATOM    464  CB  CYM X  32      38.120  53.320  33.290  0.00  0.00            
ATOM    465  HB3 CYM X  32      38.290  52.330  33.720  0.00  0.00            
ATOM    466  HB2 CYM X  32      37.270  53.260  32.620  0.00  0.00            
ATOM    467  SG  CYM X  32      37.920  54.560  34.610  0.00  0.00            
ATOM    468  C   CYM X  32      40.680  53.180  33.220  0.00  0.00            
ATOM    469  O   CYM X  32      41.220  52.070  33.080  0.00  0.00            
ATOM    470  N   SER X  33      41.170  54.070  34.100  0.00  0.00            
ATOM    471  H   SER X  33      40.830  55.010  34.250  0.00  0.00            
ATOM    472  CA  SER X  33      42.390  53.800  34.900  0.00  0.00            
ATOM    473  HA  SER X  33      43.020  52.990  34.530  0.00  0.00            
ATOM    474  CB  SER X  33      43.350  55.010  34.920  0.00  0.00            
ATOM    475  HB2 SER X  33      44.180  54.890  35.610  0.00  0.00            
ATOM    476  HB3 SER X  33      43.790  55.020  33.920  0.00  0.00            
ATOM    477  OG  SER X  33      42.640  56.190  35.150  0.00  0.00            
ATOM    478  HG  SER X  33      43.290  56.880  35.310  0.00  0.00            
ATOM    479  C   SER X  33      42.170  53.460  36.380  0.00  0.00            
ATOM    480  O   SER X  33      43.150  53.110  37.080  0.00  0.00            
ATOM    481  N   LEU X  34      40.910  53.340  36.800  0.00  0.00            
ATOM    482  H   LEU X  34      40.160  53.570  36.170  0.00  0.00            
ATOM    483  CA  LEU X  34      40.460  53.100  38.140  0.00  0.00            
ATOM    484  HA  LEU X  34      41.250  53.460  38.790  0.00  0.00            
ATOM    485  CB  LEU X  34      39.260  54.070  38.430  0.00  0.00            
ATOM    486  HB2 LEU X  34      38.350  53.620  38.020  0.00  0.00            
ATOM    487  HB3 LEU X  34      39.100  54.100  39.510  0.00  0.00            
ATOM    488  CG  LEU X  34      39.290  55.500  37.960  0.00  0.00            
ATOM    489  HG  LEU X  34      39.110  55.560  36.890  0.00  0.00            
ATOM    490  CD1 LEU X  34      38.100  56.140  38.650  0.00  0.00            
ATOM    491 HD11 LEU X  34      38.340  56.230  39.710  0.00  0.00            
ATOM    492 HD12 LEU X  34      37.940  57.150  38.280  0.00  0.00            
ATOM    493 HD13 LEU X  34      37.200  55.560  38.440  0.00  0.00            
ATOM    494  CD2 LEU X  34      40.610  56.300  38.280  0.00  0.00            
ATOM    495 HD21 LEU X  34      41.310  55.930  37.530  0.00  0.00            
ATOM    496 HD22 LEU X  34      40.510  57.370  38.080  0.00  0.00            
ATOM    497 HD23 LEU X  34      40.880  56.030  39.300  0.00  0.00            
ATOM    498  C   LEU X  34      40.070  51.710  38.420  0.00  0.00            
ATOM    499  O   LEU X  34      39.420  51.160  37.550  0.00  0.00            
ATOM    500  N   PRO X  35      40.520  51.130  39.570  0.00  0.00            
ATOM    501  CD  PRO X  35      41.260  51.860  40.600  0.00  0.00            
ATOM    502  HD2 PRO X  35      40.630  52.570  41.140  0.00  0.00            
ATOM    503  HD3 PRO X  35      42.050  52.410  40.080  0.00  0.00            
ATOM    504  CG  PRO X  35      41.880  50.810  41.480  0.00  0.00            
ATOM    505  HG2 PRO X  35      41.800  51.200  42.490  0.00  0.00            
ATOM    506  HG3 PRO X  35      42.930  50.610  41.260  0.00  0.00            
ATOM    507  CB  PRO X  35      41.070  49.570  41.280  0.00  0.00            
ATOM    508  HB2 PRO X  35      40.390  49.400  42.110  0.00  0.00            
ATOM    509  HB3 PRO X  35      41.820  48.780  41.230  0.00  0.00            
ATOM    510  CA  PRO X  35      40.430  49.730  39.920  0.00  0.00            
ATOM    511  HA  PRO X  35      41.080  49.140  39.270  0.00  0.00            
ATOM    512  C   PRO X  35      39.030  49.110  39.960  0.00  0.00            
ATOM    513  O   PRO X  35      38.840  48.020  39.520  0.00  0.00            
ATOM    514  N   SER X  36      38.020  49.870  40.340  0.00  0.00            
ATOM    515  H   SER X  36      38.230  50.770  40.740  0.00  0.00            
ATOM    516  CA  SER X  36      36.620  49.360  40.260  0.00  0.00            
ATOM    517  HA  SER X  36      36.610  48.340  40.660  0.00  0.00            
ATOM    518  CB  SER X  36      35.630  50.140  41.210  0.00  0.00            
ATOM    519  HB2 SER X  36      35.670  51.190  40.890  0.00  0.00            
ATOM    520  HB3 SER X  36      34.640  49.680  41.220  0.00  0.00            
ATOM    521  OG  SER X  36      36.120  49.970  42.500  0.00  0.00            
ATOM    522  HG  SER X  36      35.730  50.630  43.080  0.00  0.00            
ATOM    523  C   SER X  36      36.040  49.340  38.880  0.00  0.00            
ATOM    524  O   SER X  36      35.270  48.470  38.570  0.00  0.00            
ATOM    525  N   CYM X  37      36.540  50.180  37.970  0.00  0.00            
ATOM    526  H   CYM X  37      37.330  50.760  38.210  0.00  0.00            
ATOM    527  CA  CYM X  37      36.070  50.250  36.640  0.00  0.00            
ATOM    528  HA  CYM X  37      35.010  50.040  36.560  0.00  0.00            
ATOM    529  CB  CYM X  37      36.350  51.630  36.070  0.00  0.00            
ATOM    530  HB3 CYM X  37      35.760  51.740  35.160  0.00  0.00            
ATOM    531  HB2 CYM X  37      37.400  51.770  35.790  0.00  0.00            
ATOM    532  SG  CYM X  37      35.800  53.060  37.130  0.00  0.00            
ATOM    533  C   CYM X  37      36.780  49.140  35.760  0.00  0.00            
ATOM    534  O   CYM X  37      36.100  48.330  35.140  0.00  0.00            
ATOM    535  N   GLN X  38      38.090  49.060  35.860  0.00  0.00            
ATOM    536  H   GLN X  38      38.530  49.780  36.420  0.00  0.00            
ATOM    537  CA  GLN X  38      38.950  48.030  35.280  0.00  0.00            
ATOM    538  HA  GLN X  38      38.900  48.180  34.200  0.00  0.00            
ATOM    539  CB  GLN X  38      40.420  48.350  35.590  0.00  0.00            
ATOM    540  HB2 GLN X  38      40.520  48.470  36.660  0.00  0.00            
ATOM    541  HB3 GLN X  38      41.040  47.510  35.290  0.00  0.00            
ATOM    542  CG  GLN X  38      40.990  49.650  35.010  0.00  0.00            
ATOM    543  HG2 GLN X  38      40.660  49.730  33.980  0.00  0.00            
ATOM    544  HG3 GLN X  38      40.680  50.600  35.440  0.00  0.00            
ATOM    545  CD  GLN X  38      42.490  49.600  34.990  0.00  0.00            
ATOM    546  OE1 GLN X  38      43.090  49.140  35.920  0.00  0.00            
ATOM    547  NE2 GLN X  38      43.190  50.030  33.950  0.00  0.00            
ATOM    548 HE21 GLN X  38      42.720  50.460  33.170  0.00  0.00            
ATOM    549 HE22 GLN X  38      44.200  50.010  34.080  0.00  0.00            
ATOM    550  C   GLN X  38      38.530  46.600  35.670  0.00  0.00            
ATOM    551  O   GLN X  38      38.780  45.740  34.870  0.00  0.00            
ATOM    552  N   LYS X  39      37.920  46.400  36.860  0.00  0.00            
ATOM    553  H   LYS X  39      38.040  47.170  37.500  0.00  0.00            
ATOM    554  CA  LYS X  39      37.400  45.120  37.340  0.00  0.00            
ATOM    555  HA  LYS X  39      38.270  44.470  37.190  0.00  0.00            
ATOM    556  CB  LYS X  39      37.150  45.080  38.830  0.00  0.00            
ATOM    557  HB2 LYS X  39      38.030  45.490  39.330  0.00  0.00            
ATOM    558  HB3 LYS X  39      36.240  45.620  39.050  0.00  0.00            
ATOM    559  CG  LYS X  39      37.110  43.690  39.520  0.00  0.00            
ATOM    560  HG2 LYS X  39      37.030  43.780  40.610  0.00  0.00            
ATOM    561  HG3 LYS X  39      36.190  43.210  39.190  0.00  0.00            
ATOM    562  CD  LYS X  39      38.240  42.670  39.170  0.00  0.00            
ATOM    563  HD2 LYS X  39      38.110  42.280  38.160  0.00  0.00            
ATOM    564  HD3 LYS X  39      39.210  43.150  39.190  0.00  0.00            
ATOM    565  CE  LYS X  39      38.150  41.600  40.240  0.00  0.00            
ATOM    566  HE2 LYS X  39      37.980  41.960  41.250  0.00  0.00            
ATOM    567  HE3 LYS X  39      37.340  40.900  40.040  0.00  0.00            
ATOM    568  NZ  LYS X  39      39.490  40.940  40.370  0.00  0.00            
ATOM    569  HZ1 LYS X  39      39.580  40.330  41.170  0.00  0.00            
ATOM    570  HZ2 LYS X  39      40.200  41.620  40.570  0.00  0.00            
ATOM    571  HZ3 LYS X  39      39.730  40.360  39.570  0.00  0.00            
ATOM    572  C   LYS X  39      36.240  44.560  36.520  0.00  0.00            
ATOM    573  O   LYS X  39      35.870  43.350  36.690  0.00  0.00            
ATOM    574  N   MET X  40      35.570  45.350  35.720  0.00  0.00            
ATOM    575  H   MET X  40      35.780  46.320  35.900  0.00  0.00            
ATOM    576  CA  MET X  40      34.290  44.890  34.980  0.00  0.00            
ATOM    577  HA  MET X  40      34.280  43.800  34.890  0.00  0.00            
ATOM    578  CB  MET X  40      33.170  45.310  35.940  0.00  0.00            
ATOM    579  HB2 MET X  40      33.440  44.920  36.920  0.00  0.00            
ATOM    580  HB3 MET X  40      33.130  46.400  35.840  0.00  0.00            
ATOM    581  CG  MET X  40      31.760  44.840  35.530  0.00  0.00            
ATOM    582  HG2 MET X  40      31.020  45.630  35.660  0.00  0.00            
ATOM    583  HG3 MET X  40      31.740  44.360  34.550  0.00  0.00            
ATOM    584  SD  MET X  40      31.060  43.500  36.570  0.00  0.00            
ATOM    585  CE  MET X  40      32.400  42.300  36.320  0.00  0.00            
ATOM    586  HE1 MET X  40      32.770  42.340  35.300  0.00  0.00            
ATOM    587  HE2 MET X  40      32.010  41.320  36.620  0.00  0.00            
ATOM    588  HE3 MET X  40      33.080  42.640  37.100  0.00  0.00            
ATOM    589  C   MET X  40      34.160  45.450  33.530  0.00  0.00            
ATOM    590  O   MET X  40      33.260  45.030  32.790  0.00  0.00            
ATOM    591  N   LYS X  41      35.020  46.380  33.190  0.00  0.00            
ATOM    592  H   LYS X  41      35.700  46.630  33.890  0.00  0.00            
ATOM    593  CA  LYS X  41      35.010  47.030  31.880  0.00  0.00            
ATOM    594  HA  LYS X  41      34.120  47.640  31.810  0.00  0.00            
ATOM    595  CB  LYS X  41      36.190  47.980  31.820  0.00  0.00            
ATOM    596  HB2 LYS X  41      37.000  47.720  32.490  0.00  0.00            
ATOM    597  HB3 LYS X  41      36.490  47.920  30.770  0.00  0.00            
ATOM    598  CG  LYS X  41      35.760  49.460  32.260  0.00  0.00            
ATOM    599  HG2 LYS X  41      35.220  49.580  33.190  0.00  0.00            
ATOM    600  HG3 LYS X  41      36.680  50.040  32.320  0.00  0.00            
ATOM    601  CD  LYS X  41      34.830  50.050  31.230  0.00  0.00            
ATOM    602  HD2 LYS X  41      35.190  49.740  30.250  0.00  0.00            
ATOM    603  HD3 LYS X  41      33.820  49.710  31.450  0.00  0.00            
ATOM    604  CE  LYS X  41      34.900  51.590  31.340  0.00  0.00            
ATOM    605  HE2 LYS X  41      35.030  51.930  32.370  0.00  0.00            
ATOM    606  HE3 LYS X  41      35.810  51.940  30.850  0.00  0.00            
ATOM    607  NZ  LYS X  41      33.770  52.350  30.720  0.00  0.00            
ATOM    608  HZ1 LYS X  41      32.940  52.400  31.300  0.00  0.00            
ATOM    609  HZ2 LYS X  41      33.480  51.860  29.880  0.00  0.00            
ATOM    610  HZ3 LYS X  41      34.140  53.250  30.460  0.00  0.00            
ATOM    611  C   LYS X  41      34.830  46.140  30.670  0.00  0.00            
ATOM    612  O   LYS X  41      33.960  46.420  29.800  0.00  0.00            
ATOM    613  N   ARG X  42      35.710  45.090  30.550  0.00  0.00            
ATOM    614  H   ARG X  42      36.350  44.930  31.310  0.00  0.00            
ATOM    615  CA  ARG X  42      35.560  44.140  29.450  0.00  0.00            
ATOM    616  HA  ARG X  42      35.950  44.560  28.530  0.00  0.00            
ATOM    617  CB  ARG X  42      36.350  42.860  29.880  0.00  0.00            
ATOM    618  HB2 ARG X  42      37.320  43.200  30.240  0.00  0.00            
ATOM    619  HB3 ARG X  42      35.870  42.430  30.750  0.00  0.00            
ATOM    620  CG  ARG X  42      36.480  41.840  28.740  0.00  0.00            
ATOM    621  HG2 ARG X  42      35.480  41.550  28.440  0.00  0.00            
ATOM    622  HG3 ARG X  42      37.000  42.330  27.920  0.00  0.00            
ATOM    623  CD  ARG X  42      37.210  40.590  29.120  0.00  0.00            
ATOM    624  HD2 ARG X  42      36.790  40.120  30.010  0.00  0.00            
ATOM    625  HD3 ARG X  42      37.230  39.870  28.300  0.00  0.00            
ATOM    626  NE  ARG X  42      38.620  40.960  29.380  0.00  0.00            
ATOM    627  HE  ARG X  42      38.890  41.920  29.230  0.00  0.00            
ATOM    628  CZ  ARG X  42      39.600  40.100  29.680  0.00  0.00            
ATOM    629  NH1 ARG X  42      39.390  38.800  29.730  0.00  0.00            
ATOM    630 HH11 ARG X  42      38.490  38.360  29.640  0.00  0.00            
ATOM    631 HH12 ARG X  42      40.170  38.160  29.730  0.00  0.00            
ATOM    632  NH2 ARG X  42      40.850  40.430  29.620  0.00  0.00            
ATOM    633 HH21 ARG X  42      41.120  41.400  29.500  0.00  0.00            
ATOM    634 HH22 ARG X  42      41.500  39.880  30.150  0.00  0.00            
ATOM    635  C   ARG X  42      34.100  43.780  29.270  0.00  0.00            
ATOM    636  O   ARG X  42      33.710  43.860  28.090  0.00  0.00            
ATOM    637  N   VAL X  43      33.300  43.590  30.300  0.00  0.00            
ATOM    638  H   VAL X  43      33.640  43.830  31.230  0.00  0.00            
ATOM    639  CA  VAL X  43      31.880  43.070  30.180  0.00  0.00            
ATOM    640  HA  VAL X  43      31.950  42.130  29.650  0.00  0.00            
ATOM    641  CB  VAL X  43      31.210  42.640  31.530  0.00  0.00            
ATOM    642  HB  VAL X  43      31.200  43.500  32.200  0.00  0.00            
ATOM    643  CG1 VAL X  43      29.720  42.180  31.370  0.00  0.00            
ATOM    644 HG11 VAL X  43      29.080  42.870  30.820  0.00  0.00            
ATOM    645 HG12 VAL X  43      29.250  42.130  32.350  0.00  0.00            
ATOM    646 HG13 VAL X  43      29.730  41.150  31.020  0.00  0.00            
ATOM    647  CG2 VAL X  43      31.930  41.530  32.360  0.00  0.00            
ATOM    648 HG21 VAL X  43      31.130  41.120  32.980  0.00  0.00            
ATOM    649 HG22 VAL X  43      32.780  41.960  32.900  0.00  0.00            
ATOM    650 HG23 VAL X  43      32.400  40.790  31.710  0.00  0.00            
ATOM    651  C   VAL X  43      30.940  44.110  29.480  0.00  0.00            
ATOM    652  O   VAL X  43      30.140  43.720  28.600  0.00  0.00            
ATOM    653  N   VAL X  44      31.170  45.380  29.710  0.00  0.00            
ATOM    654  H   VAL X  44      32.010  45.530  30.240  0.00  0.00            
ATOM    655  CA  VAL X  44      30.380  46.500  29.090  0.00  0.00            
ATOM    656  HA  VAL X  44      29.400  46.040  29.080  0.00  0.00            
ATOM    657  CB  VAL X  44      30.480  47.820  30.000  0.00  0.00            
ATOM    658  HB  VAL X  44      31.500  48.220  29.990  0.00  0.00            
ATOM    659  CG1 VAL X  44      29.450  48.840  29.440  0.00  0.00            
ATOM    660 HG11 VAL X  44      29.720  49.350  28.520  0.00  0.00            
ATOM    661 HG12 VAL X  44      29.240  49.570  30.230  0.00  0.00            
ATOM    662 HG13 VAL X  44      28.490  48.370  29.250  0.00  0.00            
ATOM    663  CG2 VAL X  44      30.020  47.480  31.450  0.00  0.00            
ATOM    664 HG21 VAL X  44      30.680  46.790  31.990  0.00  0.00            
ATOM    665 HG22 VAL X  44      29.020  47.050  31.500  0.00  0.00            
ATOM    666 HG23 VAL X  44      30.010  48.400  32.030  0.00  0.00            
ATOM    667  C   VAL X  44      30.820  46.770  27.640  0.00  0.00            
ATOM    668  O   VAL X  44      29.950  46.910  26.790  0.00  0.00            
ATOM    669  N   GLN X  45      32.110  46.770  27.400  0.00  0.00            
ATOM    670  H   GLN X  45      32.690  46.980  28.200  0.00  0.00            
ATOM    671  CA  GLN X  45      32.690  46.860  26.040  0.00  0.00            
ATOM    672  HA  GLN X  45      32.420  47.790  25.550  0.00  0.00            
ATOM    673  CB  GLN X  45      34.210  46.810  26.110  0.00  0.00            
ATOM    674  HB2 GLN X  45      34.410  45.810  26.470  0.00  0.00            
ATOM    675  HB3 GLN X  45      34.670  46.850  25.120  0.00  0.00            
ATOM    676  CG  GLN X  45      34.920  47.820  27.030  0.00  0.00            
ATOM    677  HG2 GLN X  45      34.990  48.780  26.510  0.00  0.00            
ATOM    678  HG3 GLN X  45      34.360  47.960  27.960  0.00  0.00            
ATOM    679  CD  GLN X  45      36.410  47.530  27.370  0.00  0.00            
ATOM    680  OE1 GLN X  45      36.990  46.570  26.900  0.00  0.00            
ATOM    681  NE2 GLN X  45      37.170  48.340  28.070  0.00  0.00            
ATOM    682 HE21 GLN X  45      36.750  49.200  28.380  0.00  0.00            
ATOM    683 HE22 GLN X  45      38.150  48.160  28.200  0.00  0.00            
ATOM    684  C   GLN X  45      32.170  45.770  25.060  0.00  0.00            
ATOM    685  O   GLN X  45      32.400  45.860  23.820  0.00  0.00            
ATOM    686  N   HID X  46      31.580  44.630  25.560  0.00  0.00            
ATOM    687  H   HID X  46      31.540  44.520  26.570  0.00  0.00            
ATOM    688  CA  HID X  46      30.980  43.630  24.640  0.00  0.00            
ATOM    689  HA  HID X  46      31.260  43.900  23.620  0.00  0.00            
ATOM    690  CB  HID X  46      31.630  42.280  24.920  0.00  0.00            
ATOM    691  HB2 HID X  46      31.400  42.030  25.960  0.00  0.00            
ATOM    692  HB3 HID X  46      31.110  41.470  24.410  0.00  0.00            
ATOM    693  CG  HID X  46      33.150  42.140  24.750  0.00  0.00            
ATOM    694  ND1 HID X  46      34.180  42.450  25.640  0.00  0.00            
ATOM    695  HD1 HID X  46      34.010  42.840  26.560  0.00  0.00            
ATOM    696  CE1 HID X  46      35.380  42.060  25.130  0.00  0.00            
ATOM    697  HE1 HID X  46      36.350  42.110  25.610  0.00  0.00            
ATOM    698  NE2 HID X  46      35.150  41.370  23.990  0.00  0.00            
ATOM    699  CD2 HID X  46      33.750  41.520  23.710  0.00  0.00            
ATOM    700  HD2 HID X  46      33.170  41.120  22.890  0.00  0.00            
ATOM    701  C   HID X  46      29.420  43.590  24.620  0.00  0.00            
ATOM    702  O   HID X  46      28.840  42.810  23.910  0.00  0.00            
ATOM    703  N   THR X  47      28.780  44.380  25.510  0.00  0.00            
ATOM    704  H   THR X  47      29.320  45.030  26.060  0.00  0.00            
ATOM    705  CA  THR X  47      27.320  44.400  25.690  0.00  0.00            
ATOM    706  HA  THR X  47      26.850  43.760  24.940  0.00  0.00            
ATOM    707  CB  THR X  47      26.940  43.760  26.990  0.00  0.00            
ATOM    708  HB  THR X  47      25.900  43.940  27.260  0.00  0.00            
ATOM    709  CG2 THR X  47      27.260  42.310  27.170  0.00  0.00            
ATOM    710 HG21 THR X  47      28.250  42.050  26.810  0.00  0.00            
ATOM    711 HG22 THR X  47      27.280  42.000  28.210  0.00  0.00            
ATOM    712 HG23 THR X  47      26.550  41.670  26.640  0.00  0.00            
ATOM    713  OG1 THR X  47      27.740  44.490  27.910  0.00  0.00            
ATOM    714  HG1 THR X  47      28.480  43.890  28.040  0.00  0.00            
ATOM    715  C   THR X  47      26.640  45.790  25.550  0.00  0.00            
ATOM    716  O   THR X  47      25.460  45.810  25.130  0.00  0.00            
ATOM    717  N   LYS X  48      27.310  46.940  25.700  0.00  0.00            
ATOM    718  H   LYS X  48      28.270  46.830  26.010  0.00  0.00            
ATOM    719  CA  LYS X  48      26.740  48.300  25.610  0.00  0.00            
ATOM    720  HA  LYS X  48      25.780  48.370  26.130  0.00  0.00            
ATOM    721  CB  LYS X  48      27.730  49.210  26.270  0.00  0.00            
ATOM    722  HB2 LYS X  48      28.140  48.730  27.160  0.00  0.00            
ATOM    723  HB3 LYS X  48      28.490  49.520  25.550  0.00  0.00            
ATOM    724  CG  LYS X  48      27.180  50.530  26.680  0.00  0.00            
ATOM    725  HG2 LYS X  48      26.920  51.100  25.780  0.00  0.00            
ATOM    726  HG3 LYS X  48      26.250  50.300  27.200  0.00  0.00            
ATOM    727  CD  LYS X  48      28.110  51.460  27.450  0.00  0.00            
ATOM    728  HD2 LYS X  48      28.150  51.090  28.480  0.00  0.00            
ATOM    729  HD3 LYS X  48      29.140  51.270  27.120  0.00  0.00            
ATOM    730  CE  LYS X  48      27.730  52.950  27.420  0.00  0.00            
ATOM    731  HE2 LYS X  48      28.650  53.500  27.590  0.00  0.00            
ATOM    732  HE3 LYS X  48      27.470  53.300  26.420  0.00  0.00            
ATOM    733  NZ  LYS X  48      26.570  53.160  28.290  0.00  0.00            
ATOM    734  HZ1 LYS X  48      26.770  52.980  29.260  0.00  0.00            
ATOM    735  HZ2 LYS X  48      26.200  54.100  28.250  0.00  0.00            
ATOM    736  HZ3 LYS X  48      25.680  52.740  28.040  0.00  0.00            
ATOM    737  C   LYS X  48      26.470  48.680  24.160  0.00  0.00            
ATOM    738  O   LYS X  48      25.460  49.330  23.830  0.00  0.00            
ATOM    739  N   GLY X  49      27.170  48.170  23.180  0.00  0.00            
ATOM    740  H   GLY X  49      27.890  47.540  23.510  0.00  0.00            
ATOM    741  CA  GLY X  49      27.060  48.240  21.720  0.00  0.00            
ATOM    742  HA2 GLY X  49      26.570  49.170  21.440  0.00  0.00            
ATOM    743  HA3 GLY X  49      28.100  48.190  21.390  0.00  0.00            
ATOM    744  C   GLY X  49      26.240  47.040  21.050  0.00  0.00            
ATOM    745  O   GLY X  49      26.180  46.890  19.820  0.00  0.00            
ATOM    746  N   CYM X  50      25.660  46.150  21.880  0.00  0.00            
ATOM    747  H   CYM X  50      25.690  46.340  22.870  0.00  0.00            
ATOM    748  CA  CYM X  50      25.000  44.880  21.460  0.00  0.00            
ATOM    749  HA  CYM X  50      25.540  44.500  20.590  0.00  0.00            
ATOM    750  CB  CYM X  50      25.110  43.740  22.420  0.00  0.00            
ATOM    751  HB3 CYM X  50      24.460  44.020  23.250  0.00  0.00            
ATOM    752  HB2 CYM X  50      26.150  43.610  22.720  0.00  0.00            
ATOM    753  SG  CYM X  50      24.390  42.260  21.620  0.00  0.00            
ATOM    754  C   CYM X  50      23.530  45.200  21.050  0.00  0.00            
ATOM    755  O   CYM X  50      22.840  45.880  21.740  0.00  0.00            
ATOM    756  N   LYS X  51      23.190  44.730  19.830  0.00  0.00            
ATOM    757  H   LYS X  51      23.750  43.960  19.480  0.00  0.00            
ATOM    758  CA  LYS X  51      21.880  44.920  19.180  0.00  0.00            
ATOM    759  HA  LYS X  51      21.290  45.640  19.750  0.00  0.00            
ATOM    760  CB  LYS X  51      22.160  45.390  17.730  0.00  0.00            
ATOM    761  HB2 LYS X  51      23.020  46.060  17.840  0.00  0.00            
ATOM    762  HB3 LYS X  51      22.410  44.600  17.020  0.00  0.00            
ATOM    763  CG  LYS X  51      21.000  46.170  17.140  0.00  0.00            
ATOM    764  HG2 LYS X  51      20.190  45.550  16.760  0.00  0.00            
ATOM    765  HG3 LYS X  51      20.590  46.830  17.910  0.00  0.00            
ATOM    766  CD  LYS X  51      21.370  46.920  15.950  0.00  0.00            
ATOM    767  HD2 LYS X  51      22.180  47.620  16.200  0.00  0.00            
ATOM    768  HD3 LYS X  51      21.770  46.240  15.200  0.00  0.00            
ATOM    769  CE  LYS X  51      20.280  47.790  15.310  0.00  0.00            
ATOM    770  HE2 LYS X  51      19.480  47.110  15.010  0.00  0.00            
ATOM    771  HE3 LYS X  51      19.860  48.460  16.070  0.00  0.00            
ATOM    772  NZ  LYS X  51      20.810  48.510  14.160  0.00  0.00            
ATOM    773  HZ1 LYS X  51      20.170  49.270  13.950  0.00  0.00            
ATOM    774  HZ2 LYS X  51      21.690  48.990  14.320  0.00  0.00            
ATOM    775  HZ3 LYS X  51      20.920  47.880  13.390  0.00  0.00            
ATOM    776  C   LYS X  51      21.050  43.590  19.050  0.00  0.00            
ATOM    777  O   LYS X  51      19.850  43.590  18.720  0.00  0.00            
ATOM    778  N   ARG X  52      21.690  42.450  19.270  0.00  0.00            
ATOM    779  H   ARG X  52      22.650  42.600  19.520  0.00  0.00            
ATOM    780  CA  ARG X  52      21.160  41.090  19.310  0.00  0.00            
ATOM    781  HA  ARG X  52      20.380  41.060  18.550  0.00  0.00            
ATOM    782  CB  ARG X  52      22.160  40.100  18.680  0.00  0.00            
ATOM    783  HB2 ARG X  52      22.500  40.530  17.740  0.00  0.00            
ATOM    784  HB3 ARG X  52      22.970  40.050  19.410  0.00  0.00            
ATOM    785  CG  ARG X  52      21.510  38.690  18.430  0.00  0.00            
ATOM    786  HG2 ARG X  52      21.360  38.250  19.420  0.00  0.00            
ATOM    787  HG3 ARG X  52      20.620  38.710  17.790  0.00  0.00            
ATOM    788  CD  ARG X  52      22.640  37.780  17.820  0.00  0.00            
ATOM    789  HD2 ARG X  52      22.150  36.900  17.400  0.00  0.00            
ATOM    790  HD3 ARG X  52      23.160  38.170  16.950  0.00  0.00            
ATOM    791  NE  ARG X  52      23.570  37.400  18.920  0.00  0.00            
ATOM    792  HE  ARG X  52      23.610  37.980  19.750  0.00  0.00            
ATOM    793  CZ  ARG X  52      24.600  36.570  18.880  0.00  0.00            
ATOM    794  NH1 ARG X  52      24.850  35.870  17.770  0.00  0.00            
ATOM    795 HH11 ARG X  52      24.280  36.020  16.950  0.00  0.00            
ATOM    796 HH12 ARG X  52      25.500  35.100  17.790  0.00  0.00            
ATOM    797  NH2 ARG X  52      25.400  36.460  19.890  0.00  0.00            
ATOM    798 HH21 ARG X  52      25.370  37.010  20.730  0.00  0.00            
ATOM    799 HH22 ARG X  52      26.220  35.900  19.700  0.00  0.00            
ATOM    800  C   ARG X  52      20.540  40.720  20.650  0.00  0.00            
ATOM    801  O   ARG X  52      19.410  40.230  20.600  0.00  0.00            
ATOM    802  N   LYS X  53      21.170  41.200  21.710  0.00  0.00            
ATOM    803  H   LYS X  53      22.090  41.600  21.580  0.00  0.00            
ATOM    804  CA  LYS X  53      20.640  41.240  23.100  0.00  0.00            
ATOM    805  HA  LYS X  53      21.470  41.500  23.760  0.00  0.00            
ATOM    806  CB  LYS X  53      19.530  42.360  23.080  0.00  0.00            
ATOM    807  HB2 LYS X  53      18.770  42.100  22.340  0.00  0.00            
ATOM    808  HB3 LYS X  53      19.030  42.390  24.050  0.00  0.00            
ATOM    809  CG  LYS X  53      20.040  43.770  22.890  0.00  0.00            
ATOM    810  HG2 LYS X  53      20.690  43.980  23.740  0.00  0.00            
ATOM    811  HG3 LYS X  53      20.510  43.870  21.910  0.00  0.00            
ATOM    812  CD  LYS X  53      18.890  44.820  22.950  0.00  0.00            
ATOM    813  HD2 LYS X  53      18.680  44.930  24.020  0.00  0.00            
ATOM    814  HD3 LYS X  53      19.360  45.770  22.680  0.00  0.00            
ATOM    815  CE  LYS X  53      17.570  44.600  22.190  0.00  0.00            
ATOM    816  HE2 LYS X  53      17.730  44.710  21.110  0.00  0.00            
ATOM    817  HE3 LYS X  53      17.280  43.560  22.320  0.00  0.00            
ATOM    818  NZ  LYS X  53      16.440  45.410  22.610  0.00  0.00            
ATOM    819  HZ1 LYS X  53      15.590  45.230  22.100  0.00  0.00            
ATOM    820  HZ2 LYS X  53      16.070  45.120  23.510  0.00  0.00            
ATOM    821  HZ3 LYS X  53      16.660  46.390  22.650  0.00  0.00            
ATOM    822  C   LYS X  53      20.130  39.870  23.580  0.00  0.00            
ATOM    823  O   LYS X  53      20.210  38.880  22.900  0.00  0.00            
ATOM    824  N   THR X  54      19.630  39.800  24.790  0.00  0.00            
ATOM    825  H   THR X  54      19.580  40.630  25.360  0.00  0.00            
ATOM    826  CA  THR X  54      18.890  38.580  25.250  0.00  0.00            
ATOM    827  HA  THR X  54      19.660  37.810  25.280  0.00  0.00            
ATOM    828  CB  THR X  54      18.400  38.740  26.720  0.00  0.00            
ATOM    829  HB  THR X  54      17.550  39.420  26.760  0.00  0.00            
ATOM    830  CG2 THR X  54      17.980  37.400  27.350  0.00  0.00            
ATOM    831 HG21 THR X  54      16.960  37.120  27.100  0.00  0.00            
ATOM    832 HG22 THR X  54      18.650  36.580  27.080  0.00  0.00            
ATOM    833 HG23 THR X  54      18.090  37.490  28.430  0.00  0.00            
ATOM    834  OG1 THR X  54      19.320  39.330  27.580  0.00  0.00            
ATOM    835  HG1 THR X  54      19.300  40.270  27.380  0.00  0.00            
ATOM    836  C   THR X  54      17.850  38.110  24.270  0.00  0.00            
ATOM    837  O   THR X  54      17.660  36.910  24.070  0.00  0.00            
ATOM    838  N   ASN X  55      17.010  38.970  23.680  0.00  0.00            
ATOM    839  H   ASN X  55      16.960  39.950  23.920  0.00  0.00            
ATOM    840  CA  ASN X  55      15.950  38.540  22.780  0.00  0.00            
ATOM    841  HA  ASN X  55      15.310  37.830  23.310  0.00  0.00            
ATOM    842  CB  ASN X  55      14.980  39.710  22.500  0.00  0.00            
ATOM    843  HB2 ASN X  55      14.240  39.390  21.760  0.00  0.00            
ATOM    844  HB3 ASN X  55      14.450  39.960  23.420  0.00  0.00            
ATOM    845  CG  ASN X  55      15.740  40.930  21.950  0.00  0.00            
ATOM    846  OD1 ASN X  55      16.110  41.830  22.710  0.00  0.00            
ATOM    847  ND2 ASN X  55      16.040  41.050  20.650  0.00  0.00            
ATOM    848 HD21 ASN X  55      15.650  40.370  20.000  0.00  0.00            
ATOM    849 HD22 ASN X  55      16.630  41.830  20.390  0.00  0.00            
ATOM    850  C   ASN X  55      16.390  37.900  21.450  0.00  0.00            
ATOM    851  O   ASN X  55      15.620  37.130  20.920  0.00  0.00            
ATOM    852  N   GLY X  56      17.640  38.200  20.940  0.00  0.00            
ATOM    853  H   GLY X  56      18.170  38.850  21.490  0.00  0.00            
ATOM    854  CA  GLY X  56      18.300  37.490  19.780  0.00  0.00            
ATOM    855  HA2 GLY X  56      17.540  37.270  19.030  0.00  0.00            
ATOM    856  HA3 GLY X  56      18.950  38.270  19.380  0.00  0.00            
ATOM    857  C   GLY X  56      19.090  36.230  20.220  0.00  0.00            
ATOM    858  O   GLY X  56      19.840  35.660  19.440  0.00  0.00            
ATOM    859  N   GLY X  57      19.020  35.880  21.500  0.00  0.00            
ATOM    860  H   GLY X  57      18.350  36.360  22.090  0.00  0.00            
ATOM    861  CA  GLY X  57      19.910  34.820  22.180  0.00  0.00            
ATOM    862  HA2 GLY X  57      19.570  34.630  23.200  0.00  0.00            
ATOM    863  HA3 GLY X  57      19.770  33.880  21.650  0.00  0.00            
ATOM    864  C   GLY X  57      21.370  35.120  22.300  0.00  0.00            
ATOM    865  O   GLY X  57      22.150  34.230  22.120  0.00  0.00            
ATOM    866  N   CYM X  58      21.690  36.380  22.410  0.00  0.00            
ATOM    867  H   CYM X  58      20.900  36.980  22.610  0.00  0.00            
ATOM    868  CA  CYM X  58      23.060  36.870  22.650  0.00  0.00            
ATOM    869  HA  CYM X  58      23.720  36.410  21.910  0.00  0.00            
ATOM    870  CB  CYM X  58      23.090  38.390  22.440  0.00  0.00            
ATOM    871  HB3 CYM X  58      22.800  38.860  23.380  0.00  0.00            
ATOM    872  HB2 CYM X  58      22.440  38.700  21.620  0.00  0.00            
ATOM    873  SG  CYM X  58      24.830  38.900  22.080  0.00  0.00            
ATOM    874  C   CYM X  58      23.620  36.300  24.080  0.00  0.00            
ATOM    875  O   CYM X  58      23.220  36.900  25.110  0.00  0.00            
ATOM    876  N   PRO X  59      24.600  35.310  24.140  0.00  0.00            
ATOM    877  CD  PRO X  59      25.340  34.840  22.960  0.00  0.00            
ATOM    878  HD2 PRO X  59      25.750  35.650  22.350  0.00  0.00            
ATOM    879  HD3 PRO X  59      24.720  34.190  22.340  0.00  0.00            
ATOM    880  CG  PRO X  59      26.530  34.100  23.600  0.00  0.00            
ATOM    881  HG2 PRO X  59      27.330  34.830  23.700  0.00  0.00            
ATOM    882  HG3 PRO X  59      26.810  33.330  22.880  0.00  0.00            
ATOM    883  CB  PRO X  59      25.930  33.510  24.890  0.00  0.00            
ATOM    884  HB2 PRO X  59      26.750  33.310  25.580  0.00  0.00            
ATOM    885  HB3 PRO X  59      25.370  32.590  24.690  0.00  0.00            
ATOM    886  CA  PRO X  59      24.890  34.560  25.300  0.00  0.00            
ATOM    887  HA  PRO X  59      23.990  34.100  25.700  0.00  0.00            
ATOM    888  C   PRO X  59      25.570  35.380  26.430  0.00  0.00            
ATOM    889  O   PRO X  59      25.340  35.110  27.650  0.00  0.00            
ATOM    890  N   VAL X  60      26.310  36.460  26.190  0.00  0.00            
ATOM    891  H   VAL X  60      26.550  36.770  25.260  0.00  0.00            
ATOM    892  CA  VAL X  60      26.890  37.340  27.250  0.00  0.00            
ATOM    893  HA  VAL X  60      27.190  36.750  28.120  0.00  0.00            
ATOM    894  CB  VAL X  60      28.100  38.250  26.740  0.00  0.00            
ATOM    895  HB  VAL X  60      27.710  39.030  26.080  0.00  0.00            
ATOM    896  CG1 VAL X  60      28.640  38.940  27.950  0.00  0.00            
ATOM    897 HG11 VAL X  60      29.000  38.240  28.710  0.00  0.00            
ATOM    898 HG12 VAL X  60      29.480  39.550  27.620  0.00  0.00            
ATOM    899 HG13 VAL X  60      27.960  39.720  28.320  0.00  0.00            
ATOM    900  CG2 VAL X  60      29.210  37.550  26.000  0.00  0.00            
ATOM    901 HG21 VAL X  60      29.970  38.290  25.770  0.00  0.00            
ATOM    902 HG22 VAL X  60      29.620  36.770  26.650  0.00  0.00            
ATOM    903 HG23 VAL X  60      28.820  37.170  25.060  0.00  0.00            
ATOM    904  C   VAL X  60      25.790  38.180  27.770  0.00  0.00            
ATOM    905  O   VAL X  60      25.860  38.450  29.000  0.00  0.00            
ATOM    906  N   CYM X  61      24.910  38.800  26.980  0.00  0.00            
ATOM    907  H   CYM X  61      24.880  38.640  25.990  0.00  0.00            
ATOM    908  CA  CYM X  61      23.840  39.730  27.410  0.00  0.00            
ATOM    909  HA  CYM X  61      24.320  40.550  27.950  0.00  0.00            
ATOM    910  CB  CYM X  61      23.140  40.340  26.170  0.00  0.00            
ATOM    911  HB3 CYM X  61      22.450  41.120  26.500  0.00  0.00            
ATOM    912  HB2 CYM X  61      22.530  39.580  25.670  0.00  0.00            
ATOM    913  SG  CYM X  61      24.300  40.980  24.980  0.00  0.00            
ATOM    914  C   CYM X  61      22.830  39.010  28.330  0.00  0.00            
ATOM    915  O   CYM X  61      22.650  39.420  29.490  0.00  0.00            
ATOM    916  N   LYS X  62      22.420  37.760  27.980  0.00  0.00            
ATOM    917  H   LYS X  62      22.530  37.440  27.030  0.00  0.00            
ATOM    918  CA  LYS X  62      21.800  36.760  28.820  0.00  0.00            
ATOM    919  HA  LYS X  62      20.790  37.130  29.020  0.00  0.00            
ATOM    920  CB  LYS X  62      21.670  35.450  28.030  0.00  0.00            
ATOM    921  HB2 LYS X  62      21.340  35.760  27.040  0.00  0.00            
ATOM    922  HB3 LYS X  62      22.690  35.070  27.960  0.00  0.00            
ATOM    923  CG  LYS X  62      20.730  34.340  28.480  0.00  0.00            
ATOM    924  HG2 LYS X  62      21.110  33.950  29.420  0.00  0.00            
ATOM    925  HG3 LYS X  62      19.730  34.770  28.560  0.00  0.00            
ATOM    926  CD  LYS X  62      20.590  33.120  27.550  0.00  0.00            
ATOM    927  HD2 LYS X  62      20.270  33.460  26.560  0.00  0.00            
ATOM    928  HD3 LYS X  62      21.520  32.560  27.450  0.00  0.00            
ATOM    929  CE  LYS X  62      19.710  32.110  28.300  0.00  0.00            
ATOM    930  HE2 LYS X  62      20.260  31.630  29.120  0.00  0.00            
ATOM    931  HE3 LYS X  62      18.940  32.720  28.770  0.00  0.00            
ATOM    932  NZ  LYS X  62      19.060  31.170  27.360  0.00  0.00            
ATOM    933  HZ1 LYS X  62      19.710  31.060  26.590  0.00  0.00            
ATOM    934  HZ2 LYS X  62      19.010  30.280  27.840  0.00  0.00            
ATOM    935  HZ3 LYS X  62      18.180  31.440  26.960  0.00  0.00            
ATOM    936  C   LYS X  62      22.430  36.490  30.200  0.00  0.00            
ATOM    937  O   LYS X  62      21.690  36.060  31.080  0.00  0.00            
ATOM    938  N   GLN X  63      23.740  36.790  30.420  0.00  0.00            
ATOM    939  H   GLN X  63      24.260  37.140  29.630  0.00  0.00            
ATOM    940  CA  GLN X  63      24.390  36.710  31.680  0.00  0.00            
ATOM    941  HA  GLN X  63      23.830  35.890  32.130  0.00  0.00            
ATOM    942  CB  GLN X  63      25.730  36.130  31.360  0.00  0.00            
ATOM    943  HB2 GLN X  63      25.640  35.330  30.620  0.00  0.00            
ATOM    944  HB3 GLN X  63      26.480  36.880  31.100  0.00  0.00            
ATOM    945  CG  GLN X  63      26.360  35.550  32.690  0.00  0.00            
ATOM    946  HG2 GLN X  63      27.400  35.230  32.630  0.00  0.00            
ATOM    947  HG3 GLN X  63      26.170  36.210  33.540  0.00  0.00            
ATOM    948  CD  GLN X  63      25.730  34.200  33.110  0.00  0.00            
ATOM    949  OE1 GLN X  63      24.870  33.610  32.490  0.00  0.00            
ATOM    950  NE2 GLN X  63      26.040  33.750  34.250  0.00  0.00            
ATOM    951 HE21 GLN X  63      26.850  34.120  34.720  0.00  0.00            
ATOM    952 HE22 GLN X  63      25.650  32.920  34.650  0.00  0.00            
ATOM    953  C   GLN X  63      24.390  38.090  32.410  0.00  0.00            
ATOM    954  O   GLN X  63      24.240  38.160  33.620  0.00  0.00            
ATOM    955  N   LEU X  64      24.560  39.160  31.620  0.00  0.00            
ATOM    956  H   LEU X  64      24.590  39.060  30.620  0.00  0.00            
ATOM    957  CA  LEU X  64      24.590  40.480  32.220  0.00  0.00            
ATOM    958  HA  LEU X  64      25.360  40.570  32.990  0.00  0.00            
ATOM    959  CB  LEU X  64      25.110  41.540  31.200  0.00  0.00            
ATOM    960  HB2 LEU X  64      26.120  41.260  30.930  0.00  0.00            
ATOM    961  HB3 LEU X  64      24.460  41.650  30.330  0.00  0.00            
ATOM    962  CG  LEU X  64      25.250  42.980  31.820  0.00  0.00            
ATOM    963  HG  LEU X  64      24.260  43.340  32.120  0.00  0.00            
ATOM    964  CD1 LEU X  64      26.250  43.000  32.980  0.00  0.00            
ATOM    965 HD11 LEU X  64      26.460  44.010  33.320  0.00  0.00            
ATOM    966 HD12 LEU X  64      27.140  42.500  32.600  0.00  0.00            
ATOM    967 HD13 LEU X  64      25.850  42.450  33.820  0.00  0.00            
ATOM    968  CD2 LEU X  64      25.550  44.080  30.840  0.00  0.00            
ATOM    969 HD21 LEU X  64      26.410  43.840  30.210  0.00  0.00            
ATOM    970 HD22 LEU X  64      25.680  45.000  31.430  0.00  0.00            
ATOM    971 HD23 LEU X  64      24.660  44.300  30.270  0.00  0.00            
ATOM    972  C   LEU X  64      23.170  40.950  32.770  0.00  0.00            
ATOM    973  O   LEU X  64      23.090  41.540  33.860  0.00  0.00            
ATOM    974  N   ILE X  65      22.100  40.580  32.040  0.00  0.00            
ATOM    975  H   ILE X  65      22.240  40.200  31.120  0.00  0.00            
ATOM    976  CA  ILE X  65      20.710  41.080  32.360  0.00  0.00            
ATOM    977  HA  ILE X  65      20.790  42.130  32.080  0.00  0.00            
ATOM    978  CB  ILE X  65      19.740  40.420  31.350  0.00  0.00            
ATOM    979  HB  ILE X  65      20.150  40.520  30.350  0.00  0.00            
ATOM    980  CG2 ILE X  65      19.530  38.940  31.460  0.00  0.00            
ATOM    981 HG21 ILE X  65      18.760  38.530  30.800  0.00  0.00            
ATOM    982 HG22 ILE X  65      19.230  38.650  32.470  0.00  0.00            
ATOM    983 HG23 ILE X  65      20.450  38.410  31.260  0.00  0.00            
ATOM    984  CG1 ILE X  65      18.450  41.210  31.320  0.00  0.00            
ATOM    985 HG12 ILE X  65      17.620  40.610  30.920  0.00  0.00            
ATOM    986 HG13 ILE X  65      18.150  41.290  32.360  0.00  0.00            
ATOM    987  CD1 ILE X  65      18.530  42.660  30.710  0.00  0.00            
ATOM    988 HD11 ILE X  65      17.540  43.120  30.740  0.00  0.00            
ATOM    989 HD12 ILE X  65      18.920  42.510  29.710  0.00  0.00            
ATOM    990 HD13 ILE X  65      19.190  43.270  31.320  0.00  0.00            
ATOM    991  C   ILE X  65      20.190  40.860  33.860  0.00  0.00            
ATOM    992  O   ILE X  65      19.530  41.700  34.480  0.00  0.00            
ATOM    993  N   ALA X  66      20.660  39.780  34.460  0.00  0.00            
ATOM    994  H   ALA X  66      21.100  39.090  33.860  0.00  0.00            
ATOM    995  CA  ALA X  66      20.310  39.570  35.920  0.00  0.00            
ATOM    996  HA  ALA X  66      19.250  39.730  36.090  0.00  0.00            
ATOM    997  CB  ALA X  66      20.660  38.050  36.140  0.00  0.00            
ATOM    998  HB1 ALA X  66      20.290  37.730  37.110  0.00  0.00            
ATOM    999  HB2 ALA X  66      21.720  37.830  36.010  0.00  0.00            
ATOM   1000  HB3 ALA X  66      20.120  37.370  35.470  0.00  0.00            
ATOM   1001  C   ALA X  66      21.030  40.440  36.910  0.00  0.00            
ATOM   1002  O   ALA X  66      20.600  40.590  38.040  0.00  0.00            
ATOM   1003  N   LEU X  67      22.120  41.180  36.560  0.00  0.00            
ATOM   1004  H   LEU X  67      22.400  41.030  35.610  0.00  0.00            
ATOM   1005  CA  LEU X  67      22.840  42.240  37.290  0.00  0.00            
ATOM   1006  HA  LEU X  67      22.920  42.020  38.360  0.00  0.00            
ATOM   1007  CB  LEU X  67      24.270  42.410  36.840  0.00  0.00            
ATOM   1008  HB2 LEU X  67      24.380  42.340  35.760  0.00  0.00            
ATOM   1009  HB3 LEU X  67      24.680  43.370  37.160  0.00  0.00            
ATOM   1010  CG  LEU X  67      25.320  41.460  37.410  0.00  0.00            
ATOM   1011  HG  LEU X  67      25.560  41.710  38.440  0.00  0.00            
ATOM   1012  CD1 LEU X  67      24.920  39.980  37.600  0.00  0.00            
ATOM   1013 HD11 LEU X  67      24.640  39.490  36.670  0.00  0.00            
ATOM   1014 HD12 LEU X  67      24.030  39.910  38.220  0.00  0.00            
ATOM   1015 HD13 LEU X  67      25.750  39.400  38.010  0.00  0.00            
ATOM   1016  CD2 LEU X  67      26.580  41.580  36.630  0.00  0.00            
ATOM   1017 HD21 LEU X  67      26.850  42.620  36.460  0.00  0.00            
ATOM   1018 HD22 LEU X  67      26.380  41.110  35.660  0.00  0.00            
ATOM   1019 HD23 LEU X  67      27.370  41.040  37.160  0.00  0.00            
ATOM   1020  C   LEU X  67      22.040  43.550  37.110  0.00  0.00            
ATOM   1021  O   LEU X  67      21.590  44.180  38.050  0.00  0.00            
ATOM   1022  N   CYS X  68      21.690  43.770  35.860  0.00  0.00            
ATOM   1023  H   CYS X  68      22.140  43.160  35.200  0.00  0.00            
ATOM   1024  CA  CYS X  68      20.960  44.990  35.420  0.00  0.00            
ATOM   1025  HA  CYS X  68      21.390  45.920  35.780  0.00  0.00            
ATOM   1026  CB  CYS X  68      21.010  45.160  33.910  0.00  0.00            
ATOM   1027  HB2 CYS X  68      20.450  44.340  33.470  0.00  0.00            
ATOM   1028  HB3 CYS X  68      20.580  46.120  33.610  0.00  0.00            
ATOM   1029  SG  CYS X  68      22.650  45.190  33.420  0.00  0.00            
ATOM   1030  HG  CYS X  68      22.940  46.450  33.100  0.00  0.00            
ATOM   1031  C   CYS X  68      19.510  44.980  36.010  0.00  0.00            
ATOM   1032  O   CYS X  68      19.050  46.090  36.350  0.00  0.00            
ATOM   1033  N   CYS X  69      18.800  43.840  36.170  0.00  0.00            
ATOM   1034  H   CYS X  69      19.240  42.980  35.860  0.00  0.00            
ATOM   1035  CA  CYS X  69      17.440  43.850  36.760  0.00  0.00            
ATOM   1036  HA  CYS X  69      16.810  44.630  36.340  0.00  0.00            
ATOM   1037  CB  CYS X  69      16.700  42.520  36.430  0.00  0.00            
ATOM   1038  HB2 CYS X  69      17.230  41.640  36.790  0.00  0.00            
ATOM   1039  HB3 CYS X  69      15.770  42.620  36.990  0.00  0.00            
ATOM   1040  SG  CYS X  69      16.330  42.370  34.660  0.00  0.00            
ATOM   1041  HG  CYS X  69      17.590  42.130  34.270  0.00  0.00            
ATOM   1042  C   CYS X  69      17.440  44.070  38.310  0.00  0.00            
ATOM   1043  O   CYS X  69      16.550  44.650  38.850  0.00  0.00            
ATOM   1044  N   TYR X  70      18.510  43.590  38.990  0.00  0.00            
ATOM   1045  H   TYR X  70      19.240  43.120  38.470  0.00  0.00            
ATOM   1046  CA  TYR X  70      18.810  43.840  40.390  0.00  0.00            
ATOM   1047  HA  TYR X  70      17.840  43.730  40.890  0.00  0.00            
ATOM   1048  CB  TYR X  70      19.830  42.810  40.950  0.00  0.00            
ATOM   1049  HB2 TYR X  70      19.490  41.810  40.680  0.00  0.00            
ATOM   1050  HB3 TYR X  70      20.800  43.040  40.500  0.00  0.00            
ATOM   1051  CG  TYR X  70      19.860  42.930  42.450  0.00  0.00            
ATOM   1052  CD1 TYR X  70      20.880  43.590  43.150  0.00  0.00            
ATOM   1053  HD1 TYR X  70      21.640  44.110  42.580  0.00  0.00            
ATOM   1054  CE1 TYR X  70      20.760  43.900  44.520  0.00  0.00            
ATOM   1055  HE1 TYR X  70      21.480  44.540  45.020  0.00  0.00            
ATOM   1056  CZ  TYR X  70      19.690  43.360  45.270  0.00  0.00            
ATOM   1057  OH  TYR X  70      19.590  43.680  46.560  0.00  0.00            
ATOM   1058  HH  TYR X  70      20.290  44.230  46.910  0.00  0.00            
ATOM   1059  CE2 TYR X  70      18.660  42.670  44.550  0.00  0.00            
ATOM   1060  HE2 TYR X  70      17.830  42.180  45.020  0.00  0.00            
ATOM   1061  CD2 TYR X  70      18.750  42.370  43.140  0.00  0.00            
ATOM   1062  HD2 TYR X  70      18.070  41.750  42.580  0.00  0.00            
ATOM   1063  C   TYR X  70      19.070  45.330  40.540  0.00  0.00            
ATOM   1064  O   TYR X  70      18.370  46.030  41.260  0.00  0.00            
ATOM   1065  N   HID X  71      19.990  45.820  39.770  0.00  0.00            
ATOM   1066  H   HID X  71      20.450  45.200  39.120  0.00  0.00            
ATOM   1067  CA  HID X  71      20.310  47.250  39.760  0.00  0.00            
ATOM   1068  HA  HID X  71      20.620  47.580  40.750  0.00  0.00            
ATOM   1069  CB  HID X  71      21.390  47.480  38.640  0.00  0.00            
ATOM   1070  HB2 HID X  71      22.280  46.980  39.010  0.00  0.00            
ATOM   1071  HB3 HID X  71      21.310  46.970  37.680  0.00  0.00            
ATOM   1072  CG  HID X  71      21.710  48.940  38.370  0.00  0.00            
ATOM   1073  ND1 HID X  71      22.270  49.810  39.280  0.00  0.00            
ATOM   1074  HD1 HID X  71      22.430  49.710  40.270  0.00  0.00            
ATOM   1075  CE1 HID X  71      22.340  51.020  38.710  0.00  0.00            
ATOM   1076  HE1 HID X  71      22.670  51.900  39.240  0.00  0.00            
ATOM   1077  NE2 HID X  71      21.790  50.950  37.480  0.00  0.00            
ATOM   1078  CD2 HID X  71      21.530  49.590  37.220  0.00  0.00            
ATOM   1079  HD2 HID X  71      21.000  49.140  36.400  0.00  0.00            
ATOM   1080  C   HID X  71      19.120  48.120  39.330  0.00  0.00            
ATOM   1081  O   HID X  71      18.880  49.090  40.060  0.00  0.00            
ATOM   1082  N   ALA X  72      18.400  47.910  38.250  0.00  0.00            
ATOM   1083  H   ALA X  72      18.590  47.130  37.650  0.00  0.00            
ATOM   1084  CA  ALA X  72      17.200  48.770  37.940  0.00  0.00            
ATOM   1085  HA  ALA X  72      17.630  49.770  37.800  0.00  0.00            
ATOM   1086  CB  ALA X  72      16.790  48.250  36.570  0.00  0.00            
ATOM   1087  HB1 ALA X  72      16.370  47.250  36.700  0.00  0.00            
ATOM   1088  HB2 ALA X  72      16.020  48.900  36.160  0.00  0.00            
ATOM   1089  HB3 ALA X  72      17.620  48.240  35.860  0.00  0.00            
ATOM   1090  C   ALA X  72      16.040  48.830  38.950  0.00  0.00            
ATOM   1091  O   ALA X  72      15.290  49.810  38.900  0.00  0.00            
ATOM   1092  N   LYS X  73      15.890  47.900  39.890  0.00  0.00            
ATOM   1093  H   LYS X  73      16.660  47.240  39.900  0.00  0.00            
ATOM   1094  CA  LYS X  73      14.930  48.020  41.080  0.00  0.00            
ATOM   1095  HA  LYS X  73      13.950  48.380  40.760  0.00  0.00            
ATOM   1096  CB  LYS X  73      14.720  46.560  41.570  0.00  0.00            
ATOM   1097  HB2 LYS X  73      15.680  46.040  41.470  0.00  0.00            
ATOM   1098  HB3 LYS X  73      14.510  46.520  42.640  0.00  0.00            
ATOM   1099  CG  LYS X  73      13.800  45.580  40.850  0.00  0.00            
ATOM   1100  HG2 LYS X  73      12.810  46.020  40.900  0.00  0.00            
ATOM   1101  HG3 LYS X  73      14.030  45.450  39.800  0.00  0.00            
ATOM   1102  CD  LYS X  73      13.790  44.210  41.460  0.00  0.00            
ATOM   1103  HD2 LYS X  73      14.810  43.810  41.470  0.00  0.00            
ATOM   1104  HD3 LYS X  73      13.410  44.390  42.460  0.00  0.00            
ATOM   1105  CE  LYS X  73      12.890  43.380  40.560  0.00  0.00            
ATOM   1106  HE2 LYS X  73      12.370  42.590  41.100  0.00  0.00            
ATOM   1107  HE3 LYS X  73      12.150  44.040  40.110  0.00  0.00            
ATOM   1108  NZ  LYS X  73      13.590  42.700  39.400  0.00  0.00            
ATOM   1109  HZ1 LYS X  73      12.920  42.230  38.810  0.00  0.00            
ATOM   1110  HZ2 LYS X  73      14.130  43.390  38.900  0.00  0.00            
ATOM   1111  HZ3 LYS X  73      14.200  41.980  39.750  0.00  0.00            
ATOM   1112  C   LYS X  73      15.420  48.960  42.130  0.00  0.00            
ATOM   1113  O   LYS X  73      14.770  49.040  43.150  0.00  0.00            
ATOM   1114  N   HID X  74      16.490  49.660  41.920  0.00  0.00            
ATOM   1115  H   HID X  74      16.900  49.570  41.000  0.00  0.00            
ATOM   1116  CA  HID X  74      17.170  50.540  42.940  0.00  0.00            
ATOM   1117  HA  HID X  74      16.500  50.740  43.780  0.00  0.00            
ATOM   1118  CB  HID X  74      18.410  49.850  43.490  0.00  0.00            
ATOM   1119  HB2 HID X  74      19.150  49.610  42.730  0.00  0.00            
ATOM   1120  HB3 HID X  74      18.820  50.510  44.250  0.00  0.00            
ATOM   1121  CG  HID X  74      17.950  48.550  44.220  0.00  0.00            
ATOM   1122  ND1 HID X  74      18.260  47.330  43.830  0.00  0.00            
ATOM   1123  HD1 HID X  74      18.660  47.100  42.930  0.00  0.00            
ATOM   1124  CE1 HID X  74      17.900  46.430  44.690  0.00  0.00            
ATOM   1125  HE1 HID X  74      18.090  45.380  44.530  0.00  0.00            
ATOM   1126  NE2 HID X  74      17.150  47.010  45.690  0.00  0.00            
ATOM   1127  CD2 HID X  74      17.270  48.380  45.380  0.00  0.00            
ATOM   1128  HD2 HID X  74      16.950  49.170  46.050  0.00  0.00            
ATOM   1129  C   HID X  74      17.600  51.860  42.370  0.00  0.00            
ATOM   1130  O   HID X  74      17.330  52.900  42.930  0.00  0.00            
ATOM   1131  N   CYM X  75      18.190  51.800  41.110  0.00  0.00            
ATOM   1132  H   CYM X  75      18.500  50.890  40.790  0.00  0.00            
ATOM   1133  CA  CYM X  75      18.370  52.910  40.210  0.00  0.00            
ATOM   1134  HA  CYM X  75      19.120  53.580  40.620  0.00  0.00            
ATOM   1135  CB  CYM X  75      18.950  52.410  38.860  0.00  0.00            
ATOM   1136  HB3 CYM X  75      18.100  52.110  38.240  0.00  0.00            
ATOM   1137  HB2 CYM X  75      19.620  51.580  39.070  0.00  0.00            
ATOM   1138  SG  CYM X  75      19.840  53.830  38.150  0.00  0.00            
ATOM   1139  C   CYM X  75      17.080  53.730  39.960  0.00  0.00            
ATOM   1140  O   CYM X  75      16.040  53.210  39.540  0.00  0.00            
ATOM   1141  N   GLN X  76      17.080  55.080  40.240  0.00  0.00            
ATOM   1142  H   GLN X  76      17.900  55.590  40.510  0.00  0.00            
ATOM   1143  CA  GLN X  76      15.970  55.980  39.840  0.00  0.00            
ATOM   1144  HA  GLN X  76      15.220  55.420  39.280  0.00  0.00            
ATOM   1145  CB  GLN X  76      15.250  56.560  41.070  0.00  0.00            
ATOM   1146  HB2 GLN X  76      15.990  57.300  41.390  0.00  0.00            
ATOM   1147  HB3 GLN X  76      14.380  57.160  40.800  0.00  0.00            
ATOM   1148  CG  GLN X  76      14.870  55.770  42.300  0.00  0.00            
ATOM   1149  HG2 GLN X  76      15.800  55.450  42.770  0.00  0.00            
ATOM   1150  HG3 GLN X  76      14.450  56.460  43.020  0.00  0.00            
ATOM   1151  CD  GLN X  76      13.960  54.540  42.140  0.00  0.00            
ATOM   1152  OE1 GLN X  76      13.250  54.330  41.120  0.00  0.00            
ATOM   1153  NE2 GLN X  76      14.020  53.690  43.110  0.00  0.00            
ATOM   1154 HE21 GLN X  76      14.540  53.880  43.950  0.00  0.00            
ATOM   1155 HE22 GLN X  76      13.270  53.010  43.140  0.00  0.00            
ATOM   1156  C   GLN X  76      16.420  57.040  38.780  0.00  0.00            
ATOM   1157  O   GLN X  76      15.740  58.020  38.400  0.00  0.00            
ATOM   1158  N   GLU X  77      17.660  56.880  38.400  0.00  0.00            
ATOM   1159  H   GLU X  77      18.160  56.030  38.600  0.00  0.00            
ATOM   1160  CA  GLU X  77      18.250  57.880  37.530  0.00  0.00            
ATOM   1161  HA  GLU X  77      17.950  58.860  37.920  0.00  0.00            
ATOM   1162  CB  GLU X  77      19.790  57.870  37.660  0.00  0.00            
ATOM   1163  HB2 GLU X  77      20.160  56.880  37.400  0.00  0.00            
ATOM   1164  HB3 GLU X  77      20.250  58.580  36.960  0.00  0.00            
ATOM   1165  CG  GLU X  77      20.240  58.110  39.090  0.00  0.00            
ATOM   1166  HG2 GLU X  77      19.840  57.320  39.720  0.00  0.00            
ATOM   1167  HG3 GLU X  77      21.330  58.040  39.110  0.00  0.00            
ATOM   1168  CD  GLU X  77      19.970  59.490  39.570  0.00  0.00            
ATOM   1169  OE1 GLU X  77      19.740  59.670  40.800  0.00  0.00            
ATOM   1170  OE2 GLU X  77      19.950  60.420  38.770  0.00  0.00            
ATOM   1171  C   GLU X  77      17.830  57.790  36.020  0.00  0.00            
ATOM   1172  O   GLU X  77      17.940  56.720  35.380  0.00  0.00            
ATOM   1173  N   ASN X  78      17.330  58.910  35.450  0.00  0.00            
ATOM   1174  H   ASN X  78      17.350  59.780  35.970  0.00  0.00            
ATOM   1175  CA  ASN X  78      16.590  59.050  34.180  0.00  0.00            
ATOM   1176  HA  ASN X  78      16.040  58.120  34.050  0.00  0.00            
ATOM   1177  CB  ASN X  78      15.600  60.210  34.190  0.00  0.00            
ATOM   1178  HB2 ASN X  78      16.090  61.160  34.380  0.00  0.00            
ATOM   1179  HB3 ASN X  78      14.950  60.200  33.320  0.00  0.00            
ATOM   1180  CG  ASN X  78      14.570  60.040  35.310  0.00  0.00            
ATOM   1181  OD1 ASN X  78      14.350  61.020  36.030  0.00  0.00            
ATOM   1182  ND2 ASN X  78      13.960  58.900  35.490  0.00  0.00            
ATOM   1183 HD21 ASN X  78      14.110  58.090  34.900  0.00  0.00            
ATOM   1184 HD22 ASN X  78      13.330  58.880  36.270  0.00  0.00            
ATOM   1185  C   ASN X  78      17.520  58.950  32.950  0.00  0.00            
ATOM   1186  O   ASN X  78      16.900  58.850  31.880  0.00  0.00            
ATOM   1187  N   LYS X  79      18.840  59.080  33.130  0.00  0.00            
ATOM   1188  H   LYS X  79      19.220  59.320  34.040  0.00  0.00            
ATOM   1189  CA  LYS X  79      19.850  58.840  32.050  0.00  0.00            
ATOM   1190  HA  LYS X  79      19.400  58.290  31.220  0.00  0.00            
ATOM   1191  CB  LYS X  79      20.390  60.160  31.510  0.00  0.00            
ATOM   1192  HB2 LYS X  79      20.910  60.540  32.390  0.00  0.00            
ATOM   1193  HB3 LYS X  79      21.180  59.950  30.800  0.00  0.00            
ATOM   1194  CG  LYS X  79      19.460  61.180  30.840  0.00  0.00            
ATOM   1195  HG2 LYS X  79      18.620  60.640  30.410  0.00  0.00            
ATOM   1196  HG3 LYS X  79      19.040  61.930  31.510  0.00  0.00            
ATOM   1197  CD  LYS X  79      20.270  61.870  29.710  0.00  0.00            
ATOM   1198  HD2 LYS X  79      21.050  62.470  30.170  0.00  0.00            
ATOM   1199  HD3 LYS X  79      20.730  61.130  29.060  0.00  0.00            
ATOM   1200  CE  LYS X  79      19.300  62.860  28.880  0.00  0.00            
ATOM   1201  HE2 LYS X  79      18.370  62.330  28.670  0.00  0.00            
ATOM   1202  HE3 LYS X  79      18.950  63.720  29.470  0.00  0.00            
ATOM   1203  NZ  LYS X  79      19.950  63.410  27.660  0.00  0.00            
ATOM   1204  HZ1 LYS X  79      19.830  64.410  27.610  0.00  0.00            
ATOM   1205  HZ2 LYS X  79      20.920  63.130  27.700  0.00  0.00            
ATOM   1206  HZ3 LYS X  79      19.640  63.000  26.790  0.00  0.00            
ATOM   1207  C   LYS X  79      20.980  57.890  32.580  0.00  0.00            
ATOM   1208  O   LYS X  79      22.100  57.950  32.050  0.00  0.00            
ATOM   1209  N   CYM X  80      20.660  56.990  33.530  0.00  0.00            
ATOM   1210  H   CYM X  80      19.820  57.000  34.100  0.00  0.00            
ATOM   1211  CA  CYM X  80      21.630  55.980  34.010  0.00  0.00            
ATOM   1212  HA  CYM X  80      22.340  56.480  34.670  0.00  0.00            
ATOM   1213  CB  CYM X  80      20.940  54.980  34.850  0.00  0.00            
ATOM   1214  HB3 CYM X  80      20.190  54.430  34.280  0.00  0.00            
ATOM   1215  HB2 CYM X  80      20.400  55.530  35.620  0.00  0.00            
ATOM   1216  SG  CYM X  80      22.090  53.750  35.570  0.00  0.00            
ATOM   1217  C   CYM X  80      22.410  55.260  32.880  0.00  0.00            
ATOM   1218  O   CYM X  80      21.830  54.770  31.950  0.00  0.00            
ATOM   1219  N   PRO X  81      23.780  55.410  32.880  0.00  0.00            
ATOM   1220  CD  PRO X  81      24.660  55.960  33.930  0.00  0.00            
ATOM   1221  HD2 PRO X  81      24.580  55.560  34.940  0.00  0.00            
ATOM   1222  HD3 PRO X  81      24.460  57.030  33.980  0.00  0.00            
ATOM   1223  CG  PRO X  81      26.130  55.750  33.540  0.00  0.00            
ATOM   1224  HG2 PRO X  81      26.500  54.790  33.880  0.00  0.00            
ATOM   1225  HG3 PRO X  81      26.750  56.580  33.890  0.00  0.00            
ATOM   1226  CB  PRO X  81      25.940  55.720  32.040  0.00  0.00            
ATOM   1227  HB2 PRO X  81      26.770  55.150  31.620  0.00  0.00            
ATOM   1228  HB3 PRO X  81      25.820  56.720  31.620  0.00  0.00            
ATOM   1229  CA  PRO X  81      24.670  54.990  31.820  0.00  0.00            
ATOM   1230  HA  PRO X  81      24.270  55.270  30.850  0.00  0.00            
ATOM   1231  C   PRO X  81      24.810  53.410  31.800  0.00  0.00            
ATOM   1232  O   PRO X  81      25.600  52.910  30.960  0.00  0.00            
ATOM   1233  N   VAL X  82      24.200  52.650  32.710  0.00  0.00            
ATOM   1234  H   VAL X  82      23.530  52.950  33.410  0.00  0.00            
ATOM   1235  CA  VAL X  82      24.400  51.150  32.750  0.00  0.00            
ATOM   1236  HA  VAL X  82      25.460  50.970  32.580  0.00  0.00            
ATOM   1237  CB  VAL X  82      24.000  50.600  34.100  0.00  0.00            
ATOM   1238  HB  VAL X  82      22.920  50.670  34.110  0.00  0.00            
ATOM   1239  CG1 VAL X  82      24.320  49.070  34.250  0.00  0.00            
ATOM   1240 HG11 VAL X  82      23.740  48.440  33.580  0.00  0.00            
ATOM   1241 HG12 VAL X  82      25.360  48.880  33.990  0.00  0.00            
ATOM   1242 HG13 VAL X  82      24.030  48.740  35.250  0.00  0.00            
ATOM   1243  CG2 VAL X  82      24.610  51.290  35.350  0.00  0.00            
ATOM   1244 HG21 VAL X  82      25.660  50.990  35.360  0.00  0.00            
ATOM   1245 HG22 VAL X  82      24.480  52.370  35.290  0.00  0.00            
ATOM   1246 HG23 VAL X  82      24.020  50.860  36.150  0.00  0.00            
ATOM   1247  C   VAL X  82      23.680  50.400  31.570  0.00  0.00            
ATOM   1248  O   VAL X  82      22.560  50.770  31.310  0.00  0.00            
ATOM   1249  N   PRO X  83      24.300  49.440  30.840  0.00  0.00            
ATOM   1250  CD  PRO X  83      25.750  49.100  30.890  0.00  0.00            
ATOM   1251  HD2 PRO X  83      25.890  48.520  31.800  0.00  0.00            
ATOM   1252  HD3 PRO X  83      26.400  49.980  30.850  0.00  0.00            
ATOM   1253  CG  PRO X  83      26.000  48.160  29.750  0.00  0.00            
ATOM   1254  HG2 PRO X  83      26.690  47.360  30.020  0.00  0.00            
ATOM   1255  HG3 PRO X  83      26.280  48.650  28.820  0.00  0.00            
ATOM   1256  CB  PRO X  83      24.640  47.440  29.520  0.00  0.00            
ATOM   1257  HB2 PRO X  83      24.490  46.520  30.080  0.00  0.00            
ATOM   1258  HB3 PRO X  83      24.450  47.240  28.460  0.00  0.00            
ATOM   1259  CA  PRO X  83      23.630  48.600  29.840  0.00  0.00            
ATOM   1260  HA  PRO X  83      23.490  49.190  28.940  0.00  0.00            
ATOM   1261  C   PRO X  83      22.320  48.020  30.450  0.00  0.00            
ATOM   1262  O   PRO X  83      22.330  47.540  31.590  0.00  0.00            
ATOM   1263  N   PHE X  84      21.270  48.070  29.690  0.00  0.00            
ATOM   1264  H   PHE X  84      21.360  48.470  28.760  0.00  0.00            
ATOM   1265  CA  PHE X  84      19.920  47.640  29.990  0.00  0.00            
ATOM   1266  HA  PHE X  84      19.330  47.970  29.140  0.00  0.00            
ATOM   1267  CB  PHE X  84      19.980  46.050  30.060  0.00  0.00            
ATOM   1268  HB2 PHE X  84      20.550  45.730  30.930  0.00  0.00            
ATOM   1269  HB3 PHE X  84      18.960  45.670  30.100  0.00  0.00            
ATOM   1270  CG  PHE X  84      20.660  45.320  28.890  0.00  0.00            
ATOM   1271  CD1 PHE X  84      20.370  45.720  27.570  0.00  0.00            
ATOM   1272  HD1 PHE X  84      19.590  46.420  27.320  0.00  0.00            
ATOM   1273  CE1 PHE X  84      21.090  45.210  26.480  0.00  0.00            
ATOM   1274  HE1 PHE X  84      20.900  45.390  25.430  0.00  0.00            
ATOM   1275  CZ  PHE X  84      22.120  44.240  26.780  0.00  0.00            
ATOM   1276  HZ  PHE X  84      22.710  43.740  26.030  0.00  0.00            
ATOM   1277  CE2 PHE X  84      22.420  43.840  28.070  0.00  0.00            
ATOM   1278  HE2 PHE X  84      23.280  43.200  28.190  0.00  0.00            
ATOM   1279  CD2 PHE X  84      21.690  44.410  29.100  0.00  0.00            
ATOM   1280  HD2 PHE X  84      21.900  44.120  30.120  0.00  0.00            
ATOM   1281  C   PHE X  84      19.190  48.340  31.160  0.00  0.00            
ATOM   1282  O   PHE X  84      18.010  48.050  31.290  0.00  0.00            
ATOM   1283  N   CYM X  85      19.790  49.270  31.990  0.00  0.00            
ATOM   1284  H   CYM X  85      20.790  49.380  31.850  0.00  0.00            
ATOM   1285  CA  CYM X  85      19.100  49.890  33.120  0.00  0.00            
ATOM   1286  HA  CYM X  85      18.870  49.030  33.760  0.00  0.00            
ATOM   1287  CB  CYM X  85      20.110  50.870  33.770  0.00  0.00            
ATOM   1288  HB3 CYM X  85      20.530  51.590  33.070  0.00  0.00            
ATOM   1289  HB2 CYM X  85      20.940  50.220  34.060  0.00  0.00            
ATOM   1290  SG  CYM X  85      19.410  51.690  35.270  0.00  0.00            
ATOM   1291  C   CYM X  85      17.810  50.600  32.730  0.00  0.00            
ATOM   1292  O   CYM X  85      16.700  50.200  33.180  0.00  0.00            
ATOM   1293  N   LEU X  86      17.830  51.580  31.800  0.00  0.00            
ATOM   1294  H   LEU X  86      18.660  51.740  31.250  0.00  0.00            
ATOM   1295  CA  LEU X  86      16.720  52.360  31.370  0.00  0.00            
ATOM   1296  HA  LEU X  86      16.260  52.670  32.310  0.00  0.00            
ATOM   1297  CB  LEU X  86      17.280  53.550  30.510  0.00  0.00            
ATOM   1298  HB2 LEU X  86      17.680  53.200  29.570  0.00  0.00            
ATOM   1299  HB3 LEU X  86      16.420  54.210  30.410  0.00  0.00            
ATOM   1300  CG  LEU X  86      18.320  54.460  31.230  0.00  0.00            
ATOM   1301  HG  LEU X  86      19.230  53.930  31.520  0.00  0.00            
ATOM   1302  CD1 LEU X  86      18.660  55.580  30.220  0.00  0.00            
ATOM   1303 HD11 LEU X  86      19.340  56.270  30.700  0.00  0.00            
ATOM   1304 HD12 LEU X  86      17.710  56.090  30.060  0.00  0.00            
ATOM   1305 HD13 LEU X  86      19.130  55.250  29.290  0.00  0.00            
ATOM   1306  CD2 LEU X  86      17.790  55.090  32.570  0.00  0.00            
ATOM   1307 HD21 LEU X  86      18.110  54.440  33.390  0.00  0.00            
ATOM   1308 HD22 LEU X  86      16.720  55.190  32.410  0.00  0.00            
ATOM   1309 HD23 LEU X  86      18.370  56.000  32.730  0.00  0.00            
ATOM   1310  C   LEU X  86      15.690  51.500  30.570  0.00  0.00            
ATOM   1311  O   LEU X  86      14.460  51.640  30.730  0.00  0.00            
ATOM   1312  N   ASN X  87      16.210  50.560  29.720  0.00  0.00            
ATOM   1313  H   ASN X  87      17.200  50.720  29.670  0.00  0.00            
ATOM   1314  CA  ASN X  87      15.370  49.640  28.990  0.00  0.00            
ATOM   1315  HA  ASN X  87      14.740  50.220  28.330  0.00  0.00            
ATOM   1316  CB  ASN X  87      16.310  48.770  28.130  0.00  0.00            
ATOM   1317  HB2 ASN X  87      17.070  49.380  27.660  0.00  0.00            
ATOM   1318  HB3 ASN X  87      16.860  48.060  28.750  0.00  0.00            
ATOM   1319  CG  ASN X  87      15.430  48.030  27.150  0.00  0.00            
ATOM   1320  OD1 ASN X  87      15.260  46.850  27.300  0.00  0.00            
ATOM   1321  ND2 ASN X  87      14.990  48.640  26.080  0.00  0.00            
ATOM   1322 HD21 ASN X  87      15.390  49.540  25.870  0.00  0.00            
ATOM   1323 HD22 ASN X  87      14.510  48.080  25.400  0.00  0.00            
ATOM   1324  C   ASN X  87      14.480  48.850  29.950  0.00  0.00            
ATOM   1325  O   ASN X  87      13.300  48.570  29.570  0.00  0.00            
ATOM   1326  N   ILE X  88      14.950  48.430  31.100  0.00  0.00            
ATOM   1327  H   ILE X  88      15.840  48.740  31.460  0.00  0.00            
ATOM   1328  CA  ILE X  88      14.120  47.600  31.990  0.00  0.00            
ATOM   1329  HA  ILE X  88      13.680  46.800  31.400  0.00  0.00            
ATOM   1330  CB  ILE X  88      15.050  46.920  33.090  0.00  0.00            
ATOM   1331  HB  ILE X  88      15.710  47.700  33.470  0.00  0.00            
ATOM   1332  CG2 ILE X  88      14.290  46.370  34.290  0.00  0.00            
ATOM   1333 HG21 ILE X  88      14.920  45.740  34.920  0.00  0.00            
ATOM   1334 HG22 ILE X  88      13.520  45.710  33.880  0.00  0.00            
ATOM   1335 HG23 ILE X  88      13.950  47.170  34.940  0.00  0.00            
ATOM   1336  CG1 ILE X  88      15.890  45.810  32.350  0.00  0.00            
ATOM   1337 HG12 ILE X  88      15.220  44.990  32.080  0.00  0.00            
ATOM   1338 HG13 ILE X  88      16.360  46.110  31.420  0.00  0.00            
ATOM   1339  CD1 ILE X  88      17.020  45.360  33.280  0.00  0.00            
ATOM   1340 HD11 ILE X  88      17.620  44.570  32.820  0.00  0.00            
ATOM   1341 HD12 ILE X  88      16.700  45.150  34.300  0.00  0.00            
ATOM   1342 HD13 ILE X  88      17.800  46.110  33.330  0.00  0.00            
ATOM   1343  C   ILE X  88      12.940  48.400  32.620  0.00  0.00            
ATOM   1344  O   ILE X  88      11.810  47.930  32.740  0.00  0.00            
ATOM   1345  N   LYS X  89      13.180  49.710  32.800  0.00  0.00            
ATOM   1346  H   LYS X  89      14.120  50.090  32.800  0.00  0.00            
ATOM   1347  CA  LYS X  89      12.120  50.730  33.050  0.00  0.00            
ATOM   1348  HA  LYS X  89      11.610  50.410  33.950  0.00  0.00            
ATOM   1349  CB  LYS X  89      12.630  52.100  33.380  0.00  0.00            
ATOM   1350  HB2 LYS X  89      13.290  52.470  32.580  0.00  0.00            
ATOM   1351  HB3 LYS X  89      11.820  52.830  33.410  0.00  0.00            
ATOM   1352  CG  LYS X  89      13.550  52.130  34.600  0.00  0.00            
ATOM   1353  HG2 LYS X  89      14.200  51.250  34.650  0.00  0.00            
ATOM   1354  HG3 LYS X  89      14.080  53.080  34.660  0.00  0.00            
ATOM   1355  CD  LYS X  89      12.810  52.070  35.980  0.00  0.00            
ATOM   1356  HD2 LYS X  89      11.880  52.590  35.740  0.00  0.00            
ATOM   1357  HD3 LYS X  89      12.540  51.030  36.190  0.00  0.00            
ATOM   1358  CE  LYS X  89      13.420  52.760  37.170  0.00  0.00            
ATOM   1359  HE2 LYS X  89      13.690  53.780  36.900  0.00  0.00            
ATOM   1360  HE3 LYS X  89      12.750  52.720  38.030  0.00  0.00            
ATOM   1361  NZ  LYS X  89      14.710  52.090  37.440  0.00  0.00            
ATOM   1362  HZ1 LYS X  89      15.020  52.410  38.340  0.00  0.00            
ATOM   1363  HZ2 LYS X  89      15.370  52.320  36.720  0.00  0.00            
ATOM   1364  HZ3 LYS X  89      14.470  51.120  37.570  0.00  0.00            
ATOM   1365  C   LYS X  89      11.120  50.920  31.960  0.00  0.00            
ATOM   1366  O   LYS X  89       9.930  51.130  32.200  0.00  0.00            
ATOM   1367  N   GLN X  90      11.590  50.810  30.710  0.00  0.00            
ATOM   1368  H   GLN X  90      12.590  50.820  30.660  0.00  0.00            
ATOM   1369  CA  GLN X  90      10.890  50.790  29.350  0.00  0.00            
ATOM   1370  HA  GLN X  90      10.140  51.580  29.310  0.00  0.00            
ATOM   1371  CB  GLN X  90      11.900  51.120  28.140  0.00  0.00            
ATOM   1372  HB2 GLN X  90      12.650  50.350  27.970  0.00  0.00            
ATOM   1373  HB3 GLN X  90      11.270  51.220  27.260  0.00  0.00            
ATOM   1374  CG  GLN X  90      12.470  52.510  28.360  0.00  0.00            
ATOM   1375  HG2 GLN X  90      11.710  53.280  28.400  0.00  0.00            
ATOM   1376  HG3 GLN X  90      12.930  52.550  29.340  0.00  0.00            
ATOM   1377  CD  GLN X  90      13.500  52.900  27.300  0.00  0.00            
ATOM   1378  OE1 GLN X  90      14.730  52.580  27.340  0.00  0.00            
ATOM   1379  NE2 GLN X  90      13.060  53.630  26.310  0.00  0.00            
ATOM   1380 HE21 GLN X  90      12.080  53.890  26.280  0.00  0.00            
ATOM   1381 HE22 GLN X  90      13.730  53.760  25.570  0.00  0.00            
ATOM   1382  C   GLN X  90      10.200  49.410  29.070  0.00  0.00            
ATOM   1383  O   GLN X  90       9.420  49.300  28.100  0.00  0.00            
ATOM   1384  N   LYS X  91      10.440  48.330  29.890  0.00  0.00            
ATOM   1385  H   LYS X  91      11.240  48.440  30.500  0.00  0.00            
ATOM   1386  CA  LYS X  91       9.840  46.980  29.870  0.00  0.00            
ATOM   1387  HA  LYS X  91      10.320  46.470  30.700  0.00  0.00            
ATOM   1388  CB  LYS X  91       8.380  46.930  30.170  0.00  0.00            
ATOM   1389  HB2 LYS X  91       7.800  47.350  29.350  0.00  0.00            
ATOM   1390  HB3 LYS X  91       8.030  45.890  30.140  0.00  0.00            
ATOM   1391  CG  LYS X  91       8.010  47.630  31.560  0.00  0.00            
ATOM   1392  HG2 LYS X  91       8.460  47.060  32.370  0.00  0.00            
ATOM   1393  HG3 LYS X  91       8.260  48.680  31.680  0.00  0.00            
ATOM   1394  CD  LYS X  91       6.480  47.490  31.790  0.00  0.00            
ATOM   1395  HD2 LYS X  91       6.030  48.140  31.030  0.00  0.00            
ATOM   1396  HD3 LYS X  91       6.240  46.460  31.540  0.00  0.00            
ATOM   1397  CE  LYS X  91       6.010  47.900  33.140  0.00  0.00            
ATOM   1398  HE2 LYS X  91       6.290  47.100  33.830  0.00  0.00            
ATOM   1399  HE3 LYS X  91       6.480  48.840  33.440  0.00  0.00            
ATOM   1400  NZ  LYS X  91       4.540  47.900  33.180  0.00  0.00            
ATOM   1401  HZ1 LYS X  91       4.390  47.710  34.160  0.00  0.00            
ATOM   1402  HZ2 LYS X  91       4.260  47.200  32.510  0.00  0.00            
ATOM   1403  HZ3 LYS X  91       4.120  48.800  33.020  0.00  0.00            
ATOM   1404  C   LYS X  91      10.370  46.010  28.810  0.00  0.00            
ATOM   1405  O   LYS X  91       9.700  45.010  28.480  0.00  0.00            
ATOM   1406  N   NME X  92      11.410  46.420  28.090  0.00  0.00            
ATOM   1407  H   NME X  92      11.780  47.290  28.450  0.00  0.00            
ATOM   1408  CH3 NME X  92      12.160  45.790  27.010  0.00  0.00            
ATOM   1409 HH31 NME X  92      13.210  46.110  27.000  0.00  0.00            
ATOM   1410 HH32 NME X  92      12.120  44.710  27.180  0.00  0.00            
ATOM   1411 HH33 NME X  92      11.630  46.020  26.090  0.00  0.00            
ATOM   1412  Zn  ZNB X  93      35.960  54.340  35.480  0.00  0.00            
ATOM   1413  D1  ZNB X  93      35.940  53.670  36.150  0.00  0.00            
ATOM   1414  D2  ZNB X  93      35.360  54.120  34.770  0.00  0.00            
ATOM   1415  D3  ZNB X  93      36.800  54.450  35.150  0.00  0.00            
ATOM   1416  D4  ZNB X  93      35.700  55.160  35.820  0.00  0.00            
ATOM   1417  Zn  ZNB X  94      25.070  40.810  23.000  0.00  0.00            
ATOM   1418  D1  ZNB X  94      25.940  40.940  23.050  0.00  0.00            
ATOM   1419  D2  ZNB X  94      24.880  40.040  22.620  0.00  0.00            
ATOM   1420  D3  ZNB X  94      24.760  41.510  22.500  0.00  0.00            
ATOM   1421  D4  ZNB X  94      24.670  40.830  23.770  0.00  0.00            
ATOM   1422  Zn  ZNB X  95      20.680  52.620  36.610  0.00  0.00            
ATOM   1423  D1  ZNB X  95      21.340  53.050  36.090  0.00  0.00            
ATOM   1424  D2  ZNB X  95      21.210  51.960  37.130  0.00  0.00            
ATOM   1425  D3  ZNB X  95      20.030  52.250  36.050  0.00  0.00            
ATOM   1426  D4  ZNB X  95      20.210  53.190  37.170  0.00  0.00            
ATOM   1427 HH31 ACE X  96      23.770  42.210  44.570  0.00  0.00            
ATOM   1428  CH3 ACE X  96      23.300  41.260  44.310  0.00  0.00            
ATOM   1429 HH32 ACE X  96      23.980  40.420  44.430  0.00  0.00            
ATOM   1430 HH33 ACE X  96      22.860  41.240  43.310  0.00  0.00            
ATOM   1431  C   ACE X  96      22.170  41.010  45.300  0.00  0.00            
ATOM   1432  O   ACE X  96      22.050  41.710  46.320  0.00  0.00            
ATOM   1433  N   MET X  97      21.250  40.140  45.010  0.00  0.00            
ATOM   1434  H   MET X  97      20.560  39.880  45.700  0.00  0.00            
ATOM   1435  CA  MET X  97      20.980  39.410  43.730  0.00  0.00            
ATOM   1436  HA  MET X  97      21.260  40.040  42.880  0.00  0.00            
ATOM   1437  CB  MET X  97      21.820  38.160  43.690  0.00  0.00            
ATOM   1438  HB2 MET X  97      21.730  37.700  42.700  0.00  0.00            
ATOM   1439  HB3 MET X  97      22.860  38.440  43.830  0.00  0.00            
ATOM   1440  CG  MET X  97      21.310  37.140  44.700  0.00  0.00            
ATOM   1441  HG2 MET X  97      21.630  37.490  45.690  0.00  0.00            
ATOM   1442  HG3 MET X  97      20.240  36.970  44.640  0.00  0.00            
ATOM   1443  SD  MET X  97      22.040  35.460  44.470  0.00  0.00            
ATOM   1444  CE  MET X  97      21.140  34.500  45.640  0.00  0.00            
ATOM   1445  HE1 MET X  97      20.060  34.640  45.580  0.00  0.00            
ATOM   1446  HE2 MET X  97      21.470  34.700  46.660  0.00  0.00            
ATOM   1447  HE3 MET X  97      21.520  33.500  45.410  0.00  0.00            
ATOM   1448  C   MET X  97      19.500  39.020  43.580  0.00  0.00            
ATOM   1449  O   MET X  97      18.800  39.080  44.590  0.00  0.00            
ATOM   1450  N   GLU X  98      19.080  38.640  42.430  0.00  0.00            
ATOM   1451  H   GLU X  98      19.740  38.630  41.660  0.00  0.00            
ATOM   1452  CA  GLU X  98      17.780  37.950  42.230  0.00  0.00            
ATOM   1453  HA  GLU X  98      17.440  37.640  43.210  0.00  0.00            
ATOM   1454  CB  GLU X  98      16.740  38.960  41.650  0.00  0.00            
ATOM   1455  HB2 GLU X  98      15.790  38.420  41.650  0.00  0.00            
ATOM   1456  HB3 GLU X  98      16.590  39.800  42.310  0.00  0.00            
ATOM   1457  CG  GLU X  98      16.960  39.310  40.100  0.00  0.00            
ATOM   1458  HG2 GLU X  98      17.930  39.750  39.850  0.00  0.00            
ATOM   1459  HG3 GLU X  98      16.880  38.450  39.430  0.00  0.00            
ATOM   1460  CD  GLU X  98      15.880  40.300  39.750  0.00  0.00            
ATOM   1461  OE1 GLU X  98      15.450  40.350  38.590  0.00  0.00            
ATOM   1462  OE2 GLU X  98      15.550  41.160  40.610  0.00  0.00            
ATOM   1463  C   GLU X  98      17.750  36.630  41.530  0.00  0.00            
ATOM   1464  O   GLU X  98      16.760  35.970  41.430  0.00  0.00            
ATOM   1465  N   GLU X  99      18.940  36.220  41.090  0.00  0.00            
ATOM   1466  H   GLU X  99      19.700  36.880  41.140  0.00  0.00            
ATOM   1467  CA  GLU X  99      19.310  35.010  40.390  0.00  0.00            
ATOM   1468  HA  GLU X  99      18.690  34.160  40.710  0.00  0.00            
ATOM   1469  CB  GLU X  99      19.180  35.160  38.830  0.00  0.00            
ATOM   1470  HB2 GLU X  99      18.180  35.560  38.640  0.00  0.00            
ATOM   1471  HB3 GLU X  99      19.950  35.810  38.440  0.00  0.00            
ATOM   1472  CG  GLU X  99      19.300  33.730  38.190  0.00  0.00            
ATOM   1473  HG2 GLU X  99      20.320  33.370  38.330  0.00  0.00            
ATOM   1474  HG3 GLU X  99      18.650  33.020  38.700  0.00  0.00            
ATOM   1475  CD  GLU X  99      19.100  33.680  36.610  0.00  0.00            
ATOM   1476  OE1 GLU X  99      17.940  33.620  36.200  0.00  0.00            
ATOM   1477  OE2 GLU X  99      20.040  33.430  35.800  0.00  0.00            
ATOM   1478  C   GLU X  99      20.780  34.690  40.750  0.00  0.00            
ATOM   1479  O   GLU X  99      21.570  35.590  40.590  0.00  0.00            
ATOM   1480  N   PRO X 100      21.200  33.510  41.170  0.00  0.00            
ATOM   1481  CD  PRO X 100      20.310  32.460  41.660  0.00  0.00            
ATOM   1482  HD2 PRO X 100      19.830  32.090  40.760  0.00  0.00            
ATOM   1483  HD3 PRO X 100      19.580  32.820  42.390  0.00  0.00            
ATOM   1484  CG  PRO X 100      21.260  31.400  42.220  0.00  0.00            
ATOM   1485  HG2 PRO X 100      21.430  30.680  41.420  0.00  0.00            
ATOM   1486  HG3 PRO X 100      20.860  30.940  43.120  0.00  0.00            
ATOM   1487  CB  PRO X 100      22.570  32.090  42.590  0.00  0.00            
ATOM   1488  HB2 PRO X 100      23.470  31.510  42.400  0.00  0.00            
ATOM   1489  HB3 PRO X 100      22.500  32.510  43.590  0.00  0.00            
ATOM   1490  CA  PRO X 100      22.580  33.240  41.570  0.00  0.00            
ATOM   1491  HA  PRO X 100      22.990  34.150  42.000  0.00  0.00            
ATOM   1492  C   PRO X 100      23.470  32.940  40.400  0.00  0.00            
ATOM   1493  O   PRO X 100      24.670  33.110  40.540  0.00  0.00            
ATOM   1494  N   GLN X 101      22.970  32.410  39.250  0.00  0.00            
ATOM   1495  H   GLN X 101      21.970  32.370  39.130  0.00  0.00            
ATOM   1496  CA  GLN X 101      23.750  32.040  38.070  0.00  0.00            
ATOM   1497  HA  GLN X 101      23.050  31.490  37.440  0.00  0.00            
ATOM   1498  CB  GLN X 101      24.180  33.460  37.500  0.00  0.00            
ATOM   1499  HB2 GLN X 101      24.850  33.920  38.220  0.00  0.00            
ATOM   1500  HB3 GLN X 101      24.780  33.390  36.600  0.00  0.00            
ATOM   1501  CG  GLN X 101      23.070  34.510  37.240  0.00  0.00            
ATOM   1502  HG2 GLN X 101      22.430  34.060  36.480  0.00  0.00            
ATOM   1503  HG3 GLN X 101      22.400  34.660  38.090  0.00  0.00            
ATOM   1504  CD  GLN X 101      23.740  35.780  36.680  0.00  0.00            
ATOM   1505  OE1 GLN X 101      24.510  36.440  37.330  0.00  0.00            
ATOM   1506  NE2 GLN X 101      23.550  36.140  35.440  0.00  0.00            
ATOM   1507 HE21 GLN X 101      22.900  35.660  34.830  0.00  0.00            
ATOM   1508 HE22 GLN X 101      23.940  37.000  35.080  0.00  0.00            
ATOM   1509  C   GLN X 101      24.890  31.040  38.350  0.00  0.00            
ATOM   1510  O   GLN X 101      25.900  31.110  37.690  0.00  0.00            
ATOM   1511  N   SER X 102      24.720  30.210  39.410  0.00  0.00            
ATOM   1512  H   SER X 102      23.910  30.330  39.990  0.00  0.00            
ATOM   1513  CA  SER X 102      25.800  29.280  39.810  0.00  0.00            
ATOM   1514  HA  SER X 102      26.410  29.100  38.920  0.00  0.00            
ATOM   1515  CB  SER X 102      26.570  29.850  40.950  0.00  0.00            
ATOM   1516  HB2 SER X 102      27.380  29.140  41.160  0.00  0.00            
ATOM   1517  HB3 SER X 102      27.110  30.750  40.650  0.00  0.00            
ATOM   1518  OG  SER X 102      25.790  30.050  42.050  0.00  0.00            
ATOM   1519  HG  SER X 102      26.190  29.740  42.860  0.00  0.00            
ATOM   1520  C   SER X 102      25.170  27.940  40.090  0.00  0.00            
ATOM   1521  O   SER X 102      23.890  27.800  40.160  0.00  0.00            
ATOM   1522  N   ASP X 103      26.030  26.930  40.210  0.00  0.00            
ATOM   1523  H   ASP X 103      27.000  27.120  39.990  0.00  0.00            
ATOM   1524  CA  ASP X 103      25.660  25.630  40.770  0.00  0.00            
ATOM   1525  HA  ASP X 103      24.660  25.260  40.570  0.00  0.00            
ATOM   1526  CB  ASP X 103      26.600  24.620  40.160  0.00  0.00            
ATOM   1527  HB2 ASP X 103      26.570  24.820  39.090  0.00  0.00            
ATOM   1528  HB3 ASP X 103      27.630  24.760  40.490  0.00  0.00            
ATOM   1529  CG  ASP X 103      26.380  23.140  40.520  0.00  0.00            
ATOM   1530  OD1 ASP X 103      25.620  22.750  41.400  0.00  0.00            
ATOM   1531  OD2 ASP X 103      27.000  22.280  39.810  0.00  0.00            
ATOM   1532  C   ASP X 103      25.780  25.630  42.370  0.00  0.00            
ATOM   1533  O   ASP X 103      26.880  25.560  42.930  0.00  0.00            
ATOM   1534  N   PRO X 104      24.660  25.420  43.090  0.00  0.00            
ATOM   1535  CD  PRO X 104      23.280  25.350  42.620  0.00  0.00            
ATOM   1536  HD2 PRO X 104      23.120  24.610  41.830  0.00  0.00            
ATOM   1537  HD3 PRO X 104      22.950  26.320  42.250  0.00  0.00            
ATOM   1538  CG  PRO X 104      22.390  24.910  43.740  0.00  0.00            
ATOM   1539  HG2 PRO X 104      22.440  23.820  43.720  0.00  0.00            
ATOM   1540  HG3 PRO X 104      21.390  25.330  43.640  0.00  0.00            
ATOM   1541  CB  PRO X 104      23.110  25.550  44.930  0.00  0.00            
ATOM   1542  HB2 PRO X 104      22.830  24.990  45.830  0.00  0.00            
ATOM   1543  HB3 PRO X 104      22.800  26.580  45.100  0.00  0.00            
ATOM   1544  CA  PRO X 104      24.600  25.470  44.550  0.00  0.00            
ATOM   1545  HA  PRO X 104      25.070  26.400  44.840  0.00  0.00            
ATOM   1546  C   PRO X 104      25.280  24.280  45.250  0.00  0.00            
ATOM   1547  O   PRO X 104      25.620  24.320  46.450  0.00  0.00            
ATOM   1548  N   SER X 105      25.390  23.130  44.580  0.00  0.00            
ATOM   1549  H   SER X 105      25.080  23.160  43.620  0.00  0.00            
ATOM   1550  CA  SER X 105      25.900  21.830  45.140  0.00  0.00            
ATOM   1551  HA  SER X 105      25.540  21.630  46.150  0.00  0.00            
ATOM   1552  CB  SER X 105      25.550  20.700  44.220  0.00  0.00            
ATOM   1553  HB2 SER X 105      25.850  19.820  44.790  0.00  0.00            
ATOM   1554  HB3 SER X 105      24.470  20.720  44.050  0.00  0.00            
ATOM   1555  OG  SER X 105      26.260  20.670  43.020  0.00  0.00            
ATOM   1556  HG  SER X 105      26.040  21.400  42.440  0.00  0.00            
ATOM   1557  C   SER X 105      27.440  21.870  45.240  0.00  0.00            
ATOM   1558  O   SER X 105      27.970  20.930  45.860  0.00  0.00            
ATOM   1559  N   VAL X 106      28.080  22.910  44.720  0.00  0.00            
ATOM   1560  H   VAL X 106      27.570  23.600  44.190  0.00  0.00            
ATOM   1561  CA  VAL X 106      29.510  23.060  44.740  0.00  0.00            
ATOM   1562  HA  VAL X 106      29.880  22.460  45.580  0.00  0.00            
ATOM   1563  CB  VAL X 106      30.120  22.550  43.380  0.00  0.00            
ATOM   1564  HB  VAL X 106      31.180  22.800  43.340  0.00  0.00            
ATOM   1565  CG1 VAL X 106      30.010  21.090  43.240  0.00  0.00            
ATOM   1566 HG11 VAL X 106      30.510  20.930  42.280  0.00  0.00            
ATOM   1567 HG12 VAL X 106      28.970  20.780  43.330  0.00  0.00            
ATOM   1568 HG13 VAL X 106      30.660  20.720  44.030  0.00  0.00            
ATOM   1569  CG2 VAL X 106      29.450  23.390  42.290  0.00  0.00            
ATOM   1570 HG21 VAL X 106      29.560  24.430  42.580  0.00  0.00            
ATOM   1571 HG22 VAL X 106      28.380  23.200  42.220  0.00  0.00            
ATOM   1572 HG23 VAL X 106      29.840  23.030  41.340  0.00  0.00            
ATOM   1573  C   VAL X 106      30.050  24.430  45.140  0.00  0.00            
ATOM   1574  O   VAL X 106      31.110  24.790  44.690  0.00  0.00            
ATOM   1575  N   GLU X 107      29.250  25.260  45.860  0.00  0.00            
ATOM   1576  H   GLU X 107      28.460  24.840  46.330  0.00  0.00            
ATOM   1577  CA  GLU X 107      29.400  26.710  45.970  0.00  0.00            
ATOM   1578  HA  GLU X 107      29.570  27.200  45.010  0.00  0.00            
ATOM   1579  CB  GLU X 107      28.050  27.320  46.490  0.00  0.00            
ATOM   1580  HB2 GLU X 107      27.240  26.880  45.920  0.00  0.00            
ATOM   1581  HB3 GLU X 107      27.810  26.960  47.490  0.00  0.00            
ATOM   1582  CG  GLU X 107      27.980  28.800  46.340  0.00  0.00            
ATOM   1583  HG2 GLU X 107      26.950  29.030  46.610  0.00  0.00            
ATOM   1584  HG3 GLU X 107      28.700  29.330  46.980  0.00  0.00            
ATOM   1585  CD  GLU X 107      27.950  29.200  44.880  0.00  0.00            
ATOM   1586  OE1 GLU X 107      28.970  29.250  44.180  0.00  0.00            
ATOM   1587  OE2 GLU X 107      26.880  29.580  44.300  0.00  0.00            
ATOM   1588  C   GLU X 107      30.600  27.200  46.860  0.00  0.00            
ATOM   1589  O   GLU X 107      30.620  26.880  48.060  0.00  0.00            
ATOM   1590  N   PRO X 108      31.640  27.850  46.290  0.00  0.00            
ATOM   1591  CD  PRO X 108      32.000  27.900  44.850  0.00  0.00            
ATOM   1592  HD2 PRO X 108      31.330  28.670  44.450  0.00  0.00            
ATOM   1593  HD3 PRO X 108      31.820  26.960  44.330  0.00  0.00            
ATOM   1594  CG  PRO X 108      33.440  28.370  44.790  0.00  0.00            
ATOM   1595  HG2 PRO X 108      33.370  29.460  44.690  0.00  0.00            
ATOM   1596  HG3 PRO X 108      34.080  27.920  44.020  0.00  0.00            
ATOM   1597  CB  PRO X 108      34.020  28.100  46.160  0.00  0.00            
ATOM   1598  HB2 PRO X 108      34.860  28.770  46.260  0.00  0.00            
ATOM   1599  HB3 PRO X 108      34.410  27.080  46.200  0.00  0.00            
ATOM   1600  CA  PRO X 108      32.800  28.200  47.150  0.00  0.00            
ATOM   1601  HA  PRO X 108      32.900  27.390  47.880  0.00  0.00            
ATOM   1602  C   PRO X 108      32.660  29.550  47.750  0.00  0.00            
ATOM   1603  O   PRO X 108      32.550  30.560  47.050  0.00  0.00            
ATOM   1604  N   PRO X 109      32.810  29.680  49.110  0.00  0.00            
ATOM   1605  CD  PRO X 109      32.870  28.520  49.980  0.00  0.00            
ATOM   1606  HD2 PRO X 109      33.740  27.900  49.790  0.00  0.00            
ATOM   1607  HD3 PRO X 109      32.020  27.860  49.790  0.00  0.00            
ATOM   1608  CG  PRO X 109      33.030  29.020  51.400  0.00  0.00            
ATOM   1609  HG2 PRO X 109      34.070  28.930  51.730  0.00  0.00            
ATOM   1610  HG3 PRO X 109      32.370  28.410  52.010  0.00  0.00            
ATOM   1611  CB  PRO X 109      32.520  30.460  51.370  0.00  0.00            
ATOM   1612  HB2 PRO X 109      33.020  31.110  52.090  0.00  0.00            
ATOM   1613  HB3 PRO X 109      31.470  30.300  51.580  0.00  0.00            
ATOM   1614  CA  PRO X 109      32.710  30.930  49.900  0.00  0.00            
ATOM   1615  HA  PRO X 109      31.750  31.390  49.660  0.00  0.00            
ATOM   1616  C   PRO X 109      33.880  31.890  49.700  0.00  0.00            
ATOM   1617  O   PRO X 109      34.840  31.930  50.480  0.00  0.00            
ATOM   1618  N   LEU X 110      33.830  32.700  48.670  0.00  0.00            
ATOM   1619  H   LEU X 110      33.090  32.540  48.010  0.00  0.00            
ATOM   1620  CA  LEU X 110      34.930  33.570  48.200  0.00  0.00            
ATOM   1621  HA  LEU X 110      35.710  33.590  48.960  0.00  0.00            
ATOM   1622  CB  LEU X 110      35.510  32.990  46.890  0.00  0.00            
ATOM   1623  HB2 LEU X 110      34.750  32.860  46.120  0.00  0.00            
ATOM   1624  HB3 LEU X 110      36.280  33.680  46.580  0.00  0.00            
ATOM   1625  CG  LEU X 110      36.160  31.610  46.980  0.00  0.00            
ATOM   1626  HG  LEU X 110      35.600  30.900  47.580  0.00  0.00            
ATOM   1627  CD1 LEU X 110      36.390  31.040  45.600  0.00  0.00            
ATOM   1628 HD11 LEU X 110      36.900  31.720  44.920  0.00  0.00            
ATOM   1629 HD12 LEU X 110      35.390  30.850  45.210  0.00  0.00            
ATOM   1630 HD13 LEU X 110      36.950  30.110  45.710  0.00  0.00            
ATOM   1631  CD2 LEU X 110      37.500  31.700  47.670  0.00  0.00            
ATOM   1632 HD21 LEU X 110      37.900  30.690  47.780  0.00  0.00            
ATOM   1633 HD22 LEU X 110      37.490  32.220  48.630  0.00  0.00            
ATOM   1634 HD23 LEU X 110      38.240  32.260  47.090  0.00  0.00            
ATOM   1635  C   LEU X 110      34.470  35.030  47.950  0.00  0.00            
ATOM   1636  O   LEU X 110      35.220  35.940  48.210  0.00  0.00            
ATOM   1637  N   SER X 111      33.140  35.240  47.740  0.00  0.00            
ATOM   1638  H   SER X 111      32.500  34.470  47.570  0.00  0.00            
ATOM   1639  CA  SER X 111      32.590  36.570  47.570  0.00  0.00            
ATOM   1640  HA  SER X 111      31.510  36.510  47.440  0.00  0.00            
ATOM   1641  CB  SER X 111      32.500  37.270  48.910  0.00  0.00            
ATOM   1642  HB2 SER X 111      33.490  37.400  49.330  0.00  0.00            
ATOM   1643  HB3 SER X 111      32.030  38.250  48.820  0.00  0.00            
ATOM   1644  OG  SER X 111      31.680  36.490  49.860  0.00  0.00            
ATOM   1645  HG  SER X 111      32.210  35.780  50.210  0.00  0.00            
ATOM   1646  C   SER X 111      33.180  37.430  46.410  0.00  0.00            
ATOM   1647  O   SER X 111      33.100  38.640  46.370  0.00  0.00            
ATOM   1648  N   GLN X 112      33.710  36.740  45.380  0.00  0.00            
ATOM   1649  H   GLN X 112      33.740  35.730  45.440  0.00  0.00            
ATOM   1650  CA  GLN X 112      34.380  37.390  44.240  0.00  0.00            
ATOM   1651  HA  GLN X 112      34.060  38.430  44.140  0.00  0.00            
ATOM   1652  CB  GLN X 112      35.870  37.420  44.530  0.00  0.00            
ATOM   1653  HB2 GLN X 112      36.310  37.960  43.700  0.00  0.00            
ATOM   1654  HB3 GLN X 112      35.980  37.960  45.470  0.00  0.00            
ATOM   1655  CG  GLN X 112      36.560  36.060  44.610  0.00  0.00            
ATOM   1656  HG2 GLN X 112      36.070  35.380  45.320  0.00  0.00            
ATOM   1657  HG3 GLN X 112      36.520  35.530  43.660  0.00  0.00            
ATOM   1658  CD  GLN X 112      38.020  36.210  45.000  0.00  0.00            
ATOM   1659  OE1 GLN X 112      38.390  37.060  45.800  0.00  0.00            
ATOM   1660  NE2 GLN X 112      38.910  35.580  44.250  0.00  0.00            
ATOM   1661 HE21 GLN X 112      38.550  34.940  43.560  0.00  0.00            
ATOM   1662 HE22 GLN X 112      39.910  35.690  44.360  0.00  0.00            
ATOM   1663  C   GLN X 112      33.940  36.630  42.960  0.00  0.00            
ATOM   1664  O   GLN X 112      34.430  36.980  41.880  0.00  0.00            
ATOM   1665  N   GLU X 113      33.060  35.550  43.110  0.00  0.00            
ATOM   1666  H   GLU X 113      32.680  35.260  44.000  0.00  0.00            
ATOM   1667  CA  GLU X 113      33.160  34.520  42.040  0.00  0.00            
ATOM   1668  HA  GLU X 113      34.210  34.490  41.770  0.00  0.00            
ATOM   1669  CB  GLU X 113      32.690  33.110  42.560  0.00  0.00            
ATOM   1670  HB2 GLU X 113      32.080  33.290  43.440  0.00  0.00            
ATOM   1671  HB3 GLU X 113      32.040  32.560  41.870  0.00  0.00            
ATOM   1672  CG  GLU X 113      33.860  32.220  43.050  0.00  0.00            
ATOM   1673  HG2 GLU X 113      34.490  32.830  43.690  0.00  0.00            
ATOM   1674  HG3 GLU X 113      33.510  31.370  43.640  0.00  0.00            
ATOM   1675  CD  GLU X 113      34.640  31.720  41.880  0.00  0.00            
ATOM   1676  OE1 GLU X 113      35.760  32.240  41.570  0.00  0.00            
ATOM   1677  OE2 GLU X 113      34.200  30.810  41.140  0.00  0.00            
ATOM   1678  C   GLU X 113      32.390  34.870  40.720  0.00  0.00            
ATOM   1679  O   GLU X 113      32.630  34.350  39.640  0.00  0.00            
ATOM   1680  N   THR X 114      31.380  35.830  40.740  0.00  0.00            
ATOM   1681  H   THR X 114      31.170  36.370  41.570  0.00  0.00            
ATOM   1682  CA  THR X 114      30.780  36.330  39.500  0.00  0.00            
ATOM   1683  HA  THR X 114      30.290  35.520  38.960  0.00  0.00            
ATOM   1684  CB  THR X 114      29.710  37.330  39.920  0.00  0.00            
ATOM   1685  HB  THR X 114      30.270  38.040  40.540  0.00  0.00            
ATOM   1686  CG2 THR X 114      28.940  37.930  38.810  0.00  0.00            
ATOM   1687 HG21 THR X 114      29.550  38.430  38.060  0.00  0.00            
ATOM   1688 HG22 THR X 114      28.260  38.730  39.100  0.00  0.00            
ATOM   1689 HG23 THR X 114      28.370  37.100  38.400  0.00  0.00            
ATOM   1690  OG1 THR X 114      28.820  36.650  40.880  0.00  0.00            
ATOM   1691  HG1 THR X 114      28.370  35.910  40.460  0.00  0.00            
ATOM   1692  C   THR X 114      31.900  37.020  38.590  0.00  0.00            
ATOM   1693  O   THR X 114      31.790  36.940  37.370  0.00  0.00            
ATOM   1694  N   PHE X 115      33.020  37.550  39.170  0.00  0.00            
ATOM   1695  H   PHE X 115      33.060  37.660  40.180  0.00  0.00            
ATOM   1696  CA  PHE X 115      34.210  38.000  38.430  0.00  0.00            
ATOM   1697  HA  PHE X 115      33.850  38.600  37.600  0.00  0.00            
ATOM   1698  CB  PHE X 115      35.210  38.800  39.270  0.00  0.00            
ATOM   1699  HB2 PHE X 115      35.650  38.090  39.980  0.00  0.00            
ATOM   1700  HB3 PHE X 115      35.910  39.180  38.530  0.00  0.00            
ATOM   1701  CG  PHE X 115      34.650  39.960  40.000  0.00  0.00            
ATOM   1702  CD1 PHE X 115      34.000  40.970  39.280  0.00  0.00            
ATOM   1703  HD1 PHE X 115      33.910  40.850  38.210  0.00  0.00            
ATOM   1704  CE1 PHE X 115      33.510  42.180  39.880  0.00  0.00            
ATOM   1705  HE1 PHE X 115      33.080  43.030  39.370  0.00  0.00            
ATOM   1706  CZ  PHE X 115      33.730  42.340  41.250  0.00  0.00            
ATOM   1707  HZ  PHE X 115      33.450  43.250  41.760  0.00  0.00            
ATOM   1708  CE2 PHE X 115      34.540  41.390  42.000  0.00  0.00            
ATOM   1709  HE2 PHE X 115      34.750  41.470  43.060  0.00  0.00            
ATOM   1710  CD2 PHE X 115      34.940  40.240  41.340  0.00  0.00            
ATOM   1711  HD2 PHE X 115      35.470  39.480  41.890  0.00  0.00            
ATOM   1712  C   PHE X 115      34.910  36.910  37.640  0.00  0.00            
ATOM   1713  O   PHE X 115      35.160  37.040  36.460  0.00  0.00            
ATOM   1714  N   SER X 116      34.960  35.720  38.240  0.00  0.00            
ATOM   1715  H   SER X 116      34.500  35.730  39.140  0.00  0.00            
ATOM   1716  CA  SER X 116      35.490  34.500  37.660  0.00  0.00            
ATOM   1717  HA  SER X 116      36.430  34.730  37.160  0.00  0.00            
ATOM   1718  CB  SER X 116      35.790  33.480  38.710  0.00  0.00            
ATOM   1719  HB2 SER X 116      34.870  33.300  39.280  0.00  0.00            
ATOM   1720  HB3 SER X 116      36.040  32.560  38.190  0.00  0.00            
ATOM   1721  OG  SER X 116      36.860  33.850  39.510  0.00  0.00            
ATOM   1722  HG  SER X 116      36.740  33.200  40.210  0.00  0.00            
ATOM   1723  C   SER X 116      34.530  33.930  36.600  0.00  0.00            
ATOM   1724  O   SER X 116      34.960  33.350  35.570  0.00  0.00            
ATOM   1725  N   ASP X 117      33.240  34.070  36.850  0.00  0.00            
ATOM   1726  H   ASP X 117      32.960  34.390  37.770  0.00  0.00            
ATOM   1727  CA  ASP X 117      32.290  33.520  35.960  0.00  0.00            
ATOM   1728  HA  ASP X 117      32.540  32.490  35.710  0.00  0.00            
ATOM   1729  CB  ASP X 117      30.970  33.380  36.760  0.00  0.00            
ATOM   1730  HB2 ASP X 117      30.820  34.350  37.240  0.00  0.00            
ATOM   1731  HB3 ASP X 117      30.170  33.130  36.060  0.00  0.00            
ATOM   1732  CG  ASP X 117      30.960  32.280  37.760  0.00  0.00            
ATOM   1733  OD1 ASP X 117      31.810  31.350  37.790  0.00  0.00            
ATOM   1734  OD2 ASP X 117      29.990  32.350  38.590  0.00  0.00            
ATOM   1735  C   ASP X 117      32.080  34.330  34.690  0.00  0.00            
ATOM   1736  O   ASP X 117      31.910  33.760  33.620  0.00  0.00            
ATOM   1737  N   LEU X 118      32.060  35.700  34.790  0.00  0.00            
ATOM   1738  H   LEU X 118      32.000  36.040  35.740  0.00  0.00            
ATOM   1739  CA  LEU X 118      32.060  36.650  33.690  0.00  0.00            
ATOM   1740  HA  LEU X 118      31.220  36.290  33.100  0.00  0.00            
ATOM   1741  CB  LEU X 118      31.860  38.070  34.330  0.00  0.00            
ATOM   1742  HB2 LEU X 118      32.410  38.240  35.260  0.00  0.00            
ATOM   1743  HB3 LEU X 118      32.170  38.780  33.570  0.00  0.00            
ATOM   1744  CG  LEU X 118      30.390  38.370  34.730  0.00  0.00            
ATOM   1745  HG  LEU X 118      30.010  37.570  35.370  0.00  0.00            
ATOM   1746  CD1 LEU X 118      30.380  39.700  35.550  0.00  0.00            
ATOM   1747 HD11 LEU X 118      31.000  40.410  35.010  0.00  0.00            
ATOM   1748 HD12 LEU X 118      30.800  39.600  36.550  0.00  0.00            
ATOM   1749 HD13 LEU X 118      29.380  40.100  35.700  0.00  0.00            
ATOM   1750  CD2 LEU X 118      29.320  38.540  33.610  0.00  0.00            
ATOM   1751 HD21 LEU X 118      29.550  39.230  32.800  0.00  0.00            
ATOM   1752 HD22 LEU X 118      28.390  38.880  34.060  0.00  0.00            
ATOM   1753 HD23 LEU X 118      29.090  37.600  33.090  0.00  0.00            
ATOM   1754  C   LEU X 118      33.280  36.630  32.800  0.00  0.00            
ATOM   1755  O   LEU X 118      33.250  36.860  31.540  0.00  0.00            
ATOM   1756  N   TRP X 119      34.400  36.310  33.450  0.00  0.00            
ATOM   1757  H   TRP X 119      34.360  36.220  34.460  0.00  0.00            
ATOM   1758  CA  TRP X 119      35.670  36.070  32.740  0.00  0.00            
ATOM   1759  HA  TRP X 119      35.850  36.840  31.990  0.00  0.00            
ATOM   1760  CB  TRP X 119      36.840  36.180  33.790  0.00  0.00            
ATOM   1761  HB2 TRP X 119      36.830  37.140  34.300  0.00  0.00            
ATOM   1762  HB3 TRP X 119      36.820  35.520  34.670  0.00  0.00            
ATOM   1763  CG  TRP X 119      38.190  36.100  33.200  0.00  0.00            
ATOM   1764  CD1 TRP X 119      38.740  37.050  32.400  0.00  0.00            
ATOM   1765  HD1 TRP X 119      38.230  38.000  32.260  0.00  0.00            
ATOM   1766  NE1 TRP X 119      39.930  36.560  31.910  0.00  0.00            
ATOM   1767  HE1 TRP X 119      40.580  37.010  31.280  0.00  0.00            
ATOM   1768  CE2 TRP X 119      40.160  35.250  32.240  0.00  0.00            
ATOM   1769  CZ2 TRP X 119      41.220  34.400  31.980  0.00  0.00            
ATOM   1770  HZ2 TRP X 119      41.940  34.760  31.260  0.00  0.00            
ATOM   1771  CH2 TRP X 119      41.200  33.090  32.410  0.00  0.00            
ATOM   1772  HH2 TRP X 119      41.930  32.340  32.160  0.00  0.00            
ATOM   1773  CZ3 TRP X 119      40.190  32.780  33.310  0.00  0.00            
ATOM   1774  HZ3 TRP X 119      40.050  31.770  33.660  0.00  0.00            
ATOM   1775  CE3 TRP X 119      39.160  33.680  33.700  0.00  0.00            
ATOM   1776  HE3 TRP X 119      38.380  33.280  34.330  0.00  0.00            
ATOM   1777  CD2 TRP X 119      39.120  34.980  33.170  0.00  0.00            
ATOM   1778  C   TRP X 119      35.690  34.800  31.990  0.00  0.00            
ATOM   1779  O   TRP X 119      36.330  34.750  30.930  0.00  0.00            
ATOM   1780  N   LYS X 120      34.960  33.710  32.390  0.00  0.00            
ATOM   1781  H   LYS X 120      34.470  33.760  33.270  0.00  0.00            
ATOM   1782  CA  LYS X 120      34.910  32.480  31.540  0.00  0.00            
ATOM   1783  HA  LYS X 120      35.910  32.300  31.150  0.00  0.00            
ATOM   1784  CB  LYS X 120      34.560  31.320  32.470  0.00  0.00            
ATOM   1785  HB2 LYS X 120      33.650  31.520  33.040  0.00  0.00            
ATOM   1786  HB3 LYS X 120      34.310  30.470  31.820  0.00  0.00            
ATOM   1787  CG  LYS X 120      35.740  30.850  33.280  0.00  0.00            
ATOM   1788  HG2 LYS X 120      36.470  30.370  32.640  0.00  0.00            
ATOM   1789  HG3 LYS X 120      36.260  31.730  33.670  0.00  0.00            
ATOM   1790  CD  LYS X 120      35.340  29.930  34.450  0.00  0.00            
ATOM   1791  HD2 LYS X 120      34.460  30.310  34.980  0.00  0.00            
ATOM   1792  HD3 LYS X 120      35.070  28.970  34.030  0.00  0.00            
ATOM   1793  CE  LYS X 120      36.430  29.660  35.460  0.00  0.00            
ATOM   1794  HE2 LYS X 120      37.100  29.050  34.860  0.00  0.00            
ATOM   1795  HE3 LYS X 120      37.020  30.550  35.650  0.00  0.00            
ATOM   1796  NZ  LYS X 120      36.060  28.800  36.630  0.00  0.00            
ATOM   1797  HZ1 LYS X 120      35.290  28.200  36.340  0.00  0.00            
ATOM   1798  HZ2 LYS X 120      35.660  29.350  37.380  0.00  0.00            
ATOM   1799  HZ3 LYS X 120      36.790  28.170  36.920  0.00  0.00            
ATOM   1800  C   LYS X 120      33.980  32.600  30.340  0.00  0.00            
ATOM   1801  O   LYS X 120      34.190  31.880  29.370  0.00  0.00            
ATOM   1802  N   LEU X 121      32.990  33.490  30.290  0.00  0.00            
ATOM   1803  H   LEU X 121      32.720  33.880  31.180  0.00  0.00            
ATOM   1804  CA  LEU X 121      32.310  34.030  29.110  0.00  0.00            
ATOM   1805  HA  LEU X 121      32.100  33.140  28.510  0.00  0.00            
ATOM   1806  CB  LEU X 121      30.910  34.570  29.390  0.00  0.00            
ATOM   1807  HB2 LEU X 121      30.990  35.450  30.020  0.00  0.00            
ATOM   1808  HB3 LEU X 121      30.490  35.010  28.480  0.00  0.00            
ATOM   1809  CG  LEU X 121      29.860  33.550  30.050  0.00  0.00            
ATOM   1810  HG  LEU X 121      30.240  33.190  31.010  0.00  0.00            
ATOM   1811  CD1 LEU X 121      28.530  34.280  30.370  0.00  0.00            
ATOM   1812 HD11 LEU X 121      27.870  33.650  30.970  0.00  0.00            
ATOM   1813 HD12 LEU X 121      28.030  34.620  29.460  0.00  0.00            
ATOM   1814 HD13 LEU X 121      28.760  35.140  30.990  0.00  0.00            
ATOM   1815  CD2 LEU X 121      29.660  32.300  29.160  0.00  0.00            
ATOM   1816 HD21 LEU X 121      28.900  31.630  29.570  0.00  0.00            
ATOM   1817 HD22 LEU X 121      30.660  31.870  29.110  0.00  0.00            
ATOM   1818 HD23 LEU X 121      29.410  32.630  28.150  0.00  0.00            
ATOM   1819  C   LEU X 121      33.360  34.960  28.280  0.00  0.00            
ATOM   1820  O   LEU X 121      33.370  34.780  27.050  0.00  0.00            
ATOM   1821  N   LEU X 122      34.110  35.920  28.880  0.00  0.00            
ATOM   1822  H   LEU X 122      33.920  36.040  29.860  0.00  0.00            
ATOM   1823  CA  LEU X 122      34.930  36.920  28.150  0.00  0.00            
ATOM   1824  HA  LEU X 122      34.860  36.740  27.070  0.00  0.00            
ATOM   1825  CB  LEU X 122      34.370  38.370  28.410  0.00  0.00            
ATOM   1826  HB2 LEU X 122      34.310  38.410  29.500  0.00  0.00            
ATOM   1827  HB3 LEU X 122      35.130  39.030  28.010  0.00  0.00            
ATOM   1828  CG  LEU X 122      33.070  38.620  27.750  0.00  0.00            
ATOM   1829  HG  LEU X 122      32.400  37.810  28.030  0.00  0.00            
ATOM   1830  CD1 LEU X 122      32.570  40.020  28.160  0.00  0.00            
ATOM   1831 HD11 LEU X 122      33.220  40.840  27.840  0.00  0.00            
ATOM   1832 HD12 LEU X 122      32.540  40.000  29.250  0.00  0.00            
ATOM   1833 HD13 LEU X 122      31.570  40.170  27.750  0.00  0.00            
ATOM   1834  CD2 LEU X 122      33.000  38.500  26.280  0.00  0.00            
ATOM   1835 HD21 LEU X 122      33.430  37.550  25.950  0.00  0.00            
ATOM   1836 HD22 LEU X 122      33.610  39.230  25.760  0.00  0.00            
ATOM   1837 HD23 LEU X 122      32.000  38.490  25.850  0.00  0.00            
ATOM   1838  C   LEU X 122      36.440  36.780  28.430  0.00  0.00            
ATOM   1839  O   LEU X 122      37.020  37.420  29.300  0.00  0.00            
ATOM   1840  N   PRO X 123      37.080  35.790  27.770  0.00  0.00            
ATOM   1841  CD  PRO X 123      36.610  34.800  26.850  0.00  0.00            
ATOM   1842  HD2 PRO X 123      35.850  35.190  26.170  0.00  0.00            
ATOM   1843  HD3 PRO X 123      36.250  34.000  27.500  0.00  0.00            
ATOM   1844  CG  PRO X 123      37.680  34.360  26.010  0.00  0.00            
ATOM   1845  HG2 PRO X 123      37.920  35.040  25.190  0.00  0.00            
ATOM   1846  HG3 PRO X 123      37.400  33.410  25.550  0.00  0.00            
ATOM   1847  CB  PRO X 123      38.810  34.310  27.060  0.00  0.00            
ATOM   1848  HB2 PRO X 123      39.810  34.370  26.650  0.00  0.00            
ATOM   1849  HB3 PRO X 123      38.660  33.460  27.720  0.00  0.00            
ATOM   1850  CA  PRO X 123      38.520  35.530  27.940  0.00  0.00            
ATOM   1851  HA  PRO X 123      38.620  35.190  28.970  0.00  0.00            
ATOM   1852  C   PRO X 123      39.540  36.590  27.590  0.00  0.00            
ATOM   1853  O   PRO X 123      40.630  36.580  28.120  0.00  0.00            
ATOM   1854  N   GLU X 124      39.210  37.530  26.780  0.00  0.00            
ATOM   1855  H   GLU X 124      38.310  37.600  26.340  0.00  0.00            
ATOM   1856  CA  GLU X 124      40.120  38.580  26.270  0.00  0.00            
ATOM   1857  HA  GLU X 124      40.980  38.650  26.940  0.00  0.00            
ATOM   1858  CB  GLU X 124      40.630  38.280  24.890  0.00  0.00            
ATOM   1859  HB2 GLU X 124      39.750  38.300  24.250  0.00  0.00            
ATOM   1860  HB3 GLU X 124      41.360  39.060  24.650  0.00  0.00            
ATOM   1861  CG  GLU X 124      41.280  36.840  24.830  0.00  0.00            
ATOM   1862  HG2 GLU X 124      42.090  36.690  25.540  0.00  0.00            
ATOM   1863  HG3 GLU X 124      40.510  36.070  24.980  0.00  0.00            
ATOM   1864  CD  GLU X 124      41.850  36.590  23.430  0.00  0.00            
ATOM   1865  OE1 GLU X 124      43.120  36.630  23.310  0.00  0.00            
ATOM   1866  OE2 GLU X 124      41.100  36.240  22.460  0.00  0.00            
ATOM   1867  C   GLU X 124      39.460  40.010  26.120  0.00  0.00            
ATOM   1868  O   GLU X 124      38.280  40.050  25.760  0.00  0.00            
ATOM   1869  N   ASN X 125      40.220  41.130  26.380  0.00  0.00            
ATOM   1870  H   ASN X 125      41.190  40.990  26.600  0.00  0.00            
ATOM   1871  CA  ASN X 125      39.770  42.350  25.860  0.00  0.00            
ATOM   1872  HA  ASN X 125      38.710  42.510  26.100  0.00  0.00            
ATOM   1873  CB  ASN X 125      40.530  43.590  26.560  0.00  0.00            
ATOM   1874  HB2 ASN X 125      41.580  43.280  26.560  0.00  0.00            
ATOM   1875  HB3 ASN X 125      40.350  44.400  25.860  0.00  0.00            
ATOM   1876  CG  ASN X 125      40.060  43.860  28.000  0.00  0.00            
ATOM   1877  OD1 ASN X 125      40.450  43.180  28.960  0.00  0.00            
ATOM   1878  ND2 ASN X 125      39.100  44.770  28.170  0.00  0.00            
ATOM   1879 HD21 ASN X 125      38.900  45.410  27.420  0.00  0.00            
ATOM   1880 HD22 ASN X 125      38.780  44.930  29.120  0.00  0.00            
ATOM   1881  C   ASN X 125      40.000  42.370  24.340  0.00  0.00            
ATOM   1882  O   ASN X 125      41.110  42.130  23.840  0.00  0.00            
ATOM   1883  N   ASN X 126      39.020  42.700  23.540  0.00  0.00            
ATOM   1884  H   ASN X 126      38.210  43.010  24.070  0.00  0.00            
ATOM   1885  CA  ASN X 126      39.010  42.950  22.030  0.00  0.00            
ATOM   1886  HA  ASN X 126      39.890  42.490  21.570  0.00  0.00            
ATOM   1887  CB  ASN X 126      37.840  42.240  21.490  0.00  0.00            
ATOM   1888  HB2 ASN X 126      36.990  42.570  22.090  0.00  0.00            
ATOM   1889  HB3 ASN X 126      37.610  42.450  20.450  0.00  0.00            
ATOM   1890  CG  ASN X 126      37.990  40.690  21.450  0.00  0.00            
ATOM   1891  OD1 ASN X 126      38.520  40.100  20.470  0.00  0.00            
ATOM   1892  ND2 ASN X 126      37.560  40.050  22.480  0.00  0.00            
ATOM   1893 HD21 ASN X 126      37.000  40.580  23.130  0.00  0.00            
ATOM   1894 HD22 ASN X 126      37.630  39.040  22.450  0.00  0.00            
ATOM   1895  C   ASN X 126      39.020  44.440  21.730  0.00  0.00            
ATOM   1896  O   ASN X 126      38.400  45.220  22.440  0.00  0.00            
ATOM   1897  N   VAL X 127      39.770  44.790  20.740  0.00  0.00            
ATOM   1898  H   VAL X 127      40.110  44.010  20.190  0.00  0.00            
ATOM   1899  CA  VAL X 127      39.940  46.070  20.040  0.00  0.00            
ATOM   1900  HA  VAL X 127      40.780  45.820  19.400  0.00  0.00            
ATOM   1901  CB  VAL X 127      38.800  46.470  19.110  0.00  0.00            
ATOM   1902  HB  VAL X 127      39.240  47.210  18.430  0.00  0.00            
ATOM   1903  CG1 VAL X 127      38.300  45.420  18.230  0.00  0.00            
ATOM   1904 HG11 VAL X 127      39.090  45.160  17.540  0.00  0.00            
ATOM   1905 HG12 VAL X 127      37.510  45.720  17.540  0.00  0.00            
ATOM   1906 HG13 VAL X 127      37.910  44.580  18.820  0.00  0.00            
ATOM   1907  CG2 VAL X 127      37.620  47.140  19.900  0.00  0.00            
ATOM   1908 HG21 VAL X 127      38.030  47.950  20.500  0.00  0.00            
ATOM   1909 HG22 VAL X 127      37.220  46.390  20.580  0.00  0.00            
ATOM   1910 HG23 VAL X 127      36.870  47.600  19.250  0.00  0.00            
ATOM   1911  C   VAL X 127      40.420  47.290  20.870  0.00  0.00            
ATOM   1912  O   VAL X 127      40.900  48.250  20.230  0.00  0.00            
ATOM   1913  N   LEU X 128      40.420  47.200  22.210  0.00  0.00            
ATOM   1914  H   LEU X 128      39.890  46.400  22.540  0.00  0.00            
ATOM   1915  CA  LEU X 128      41.090  48.000  23.140  0.00  0.00            
ATOM   1916  HA  LEU X 128      41.920  48.500  22.640  0.00  0.00            
ATOM   1917  CB  LEU X 128      40.180  49.060  23.780  0.00  0.00            
ATOM   1918  HB2 LEU X 128      39.360  48.500  24.240  0.00  0.00            
ATOM   1919  HB3 LEU X 128      40.660  49.620  24.580  0.00  0.00            
ATOM   1920  CG  LEU X 128      39.540  50.190  22.940  0.00  0.00            
ATOM   1921  HG  LEU X 128      38.910  49.580  22.300  0.00  0.00            
ATOM   1922  CD1 LEU X 128      38.670  51.220  23.770  0.00  0.00            
ATOM   1923 HD11 LEU X 128      38.230  51.960  23.110  0.00  0.00            
ATOM   1924 HD12 LEU X 128      39.330  51.710  24.490  0.00  0.00            
ATOM   1925 HD13 LEU X 128      37.930  50.670  24.350  0.00  0.00            
ATOM   1926  CD2 LEU X 128      40.590  50.970  22.160  0.00  0.00            
ATOM   1927 HD21 LEU X 128      41.300  50.320  21.640  0.00  0.00            
ATOM   1928 HD22 LEU X 128      41.120  51.600  22.880  0.00  0.00            
ATOM   1929 HD23 LEU X 128      40.100  51.590  21.420  0.00  0.00            
ATOM   1930  C   LEU X 128      41.910  47.110  24.170  0.00  0.00            
ATOM   1931  O   LEU X 128      41.950  45.900  23.960  0.00  0.00            
ATOM   1932  N   SER X 129      42.590  47.680  25.140  0.00  0.00            
ATOM   1933  H   SER X 129      42.590  48.690  25.140  0.00  0.00            
ATOM   1934  CA  SER X 129      43.630  47.080  25.940  0.00  0.00            
ATOM   1935  HA  SER X 129      44.370  46.660  25.270  0.00  0.00            
ATOM   1936  CB  SER X 129      44.350  48.270  26.630  0.00  0.00            
ATOM   1937  HB2 SER X 129      43.690  48.550  27.450  0.00  0.00            
ATOM   1938  HB3 SER X 129      45.250  47.810  27.040  0.00  0.00            
ATOM   1939  OG  SER X 129      44.660  49.390  25.850  0.00  0.00            
ATOM   1940  HG  SER X 129      44.850  50.060  26.510  0.00  0.00            
ATOM   1941  C   SER X 129      43.160  45.890  26.850  0.00  0.00            
ATOM   1942  O   SER X 129      42.010  45.920  27.350  0.00  0.00            
ATOM   1943  N   PRO X 130      44.040  44.940  27.160  0.00  0.00            
ATOM   1944  CD  PRO X 130      45.210  44.630  26.290  0.00  0.00            
ATOM   1945  HD2 PRO X 130      45.910  45.460  26.410  0.00  0.00            
ATOM   1946  HD3 PRO X 130      44.910  44.590  25.250  0.00  0.00            
ATOM   1947  CG  PRO X 130      45.870  43.360  26.790  0.00  0.00            
ATOM   1948  HG2 PRO X 130      46.940  43.560  26.780  0.00  0.00            
ATOM   1949  HG3 PRO X 130      45.540  42.540  26.150  0.00  0.00            
ATOM   1950  CB  PRO X 130      45.250  43.180  28.190  0.00  0.00            
ATOM   1951  HB2 PRO X 130      45.950  43.530  28.940  0.00  0.00            
ATOM   1952  HB3 PRO X 130      45.040  42.130  28.420  0.00  0.00            
ATOM   1953  CA  PRO X 130      43.940  44.030  28.240  0.00  0.00            
ATOM   1954  HA  PRO X 130      43.040  43.410  28.130  0.00  0.00            
ATOM   1955  C   PRO X 130      43.800  44.810  29.550  0.00  0.00            
ATOM   1956  O   PRO X 130      44.290  45.900  29.670  0.00  0.00            
ATOM   1957  N   LEU X 131      43.290  44.240  30.660  0.00  0.00            
ATOM   1958  H   LEU X 131      42.900  43.330  30.460  0.00  0.00            
ATOM   1959  CA  LEU X 131      43.000  44.890  31.970  0.00  0.00            
ATOM   1960  HA  LEU X 131      43.540  45.830  32.080  0.00  0.00            
ATOM   1961  CB  LEU X 131      41.490  45.150  32.000  0.00  0.00            
ATOM   1962  HB2 LEU X 131      40.960  44.250  31.700  0.00  0.00            
ATOM   1963  HB3 LEU X 131      41.240  45.320  33.050  0.00  0.00            
ATOM   1964  CG  LEU X 131      41.040  46.340  31.100  0.00  0.00            
ATOM   1965  HG  LEU X 131      41.480  46.230  30.110  0.00  0.00            
ATOM   1966  CD1 LEU X 131      39.570  46.600  31.230  0.00  0.00            
ATOM   1967 HD11 LEU X 131      39.270  46.890  32.240  0.00  0.00            
ATOM   1968 HD12 LEU X 131      38.900  45.770  30.980  0.00  0.00            
ATOM   1969 HD13 LEU X 131      39.300  47.420  30.560  0.00  0.00            
ATOM   1970  CD2 LEU X 131      41.590  47.620  31.770  0.00  0.00            
ATOM   1971 HD21 LEU X 131      41.290  47.710  32.820  0.00  0.00            
ATOM   1972 HD22 LEU X 131      41.250  48.470  31.170  0.00  0.00            
ATOM   1973 HD23 LEU X 131      42.670  47.660  31.840  0.00  0.00            
ATOM   1974  C   LEU X 131      43.400  43.970  33.120  0.00  0.00            
ATOM   1975  O   LEU X 131      43.220  42.730  33.090  0.00  0.00            
ATOM   1976  N   PRO X 132      43.820  44.560  34.270  0.00  0.00            
ATOM   1977  CD  PRO X 132      43.740  45.980  34.680  0.00  0.00            
ATOM   1978  HD2 PRO X 132      42.720  46.330  34.530  0.00  0.00            
ATOM   1979  HD3 PRO X 132      44.360  46.660  34.090  0.00  0.00            
ATOM   1980  CG  PRO X 132      44.050  46.030  36.210  0.00  0.00            
ATOM   1981  HG2 PRO X 132      43.090  45.760  36.650  0.00  0.00            
ATOM   1982  HG3 PRO X 132      44.470  47.020  36.370  0.00  0.00            
ATOM   1983  CB  PRO X 132      45.020  44.900  36.340  0.00  0.00            
ATOM   1984  HB2 PRO X 132      44.980  44.520  37.360  0.00  0.00            
ATOM   1985  HB3 PRO X 132      45.970  45.150  35.870  0.00  0.00            
ATOM   1986  CA  PRO X 132      44.420  43.830  35.430  0.00  0.00            
ATOM   1987  HA  PRO X 132      45.230  43.150  35.150  0.00  0.00            
ATOM   1988  C   PRO X 132      43.420  42.910  36.120  0.00  0.00            
ATOM   1989  O   PRO X 132      42.270  43.190  36.270  0.00  0.00            
ATOM   1990  N   SER X 133      43.940  41.870  36.740  0.00  0.00            
ATOM   1991  H   SER X 133      44.930  41.720  36.610  0.00  0.00            
ATOM   1992  CA  SER X 133      43.230  40.880  37.590  0.00  0.00            
ATOM   1993  HA  SER X 133      43.700  39.910  37.450  0.00  0.00            
ATOM   1994  CB  SER X 133      43.410  41.310  39.080  0.00  0.00            
ATOM   1995  HB2 SER X 133      42.960  42.270  39.330  0.00  0.00            
ATOM   1996  HB3 SER X 133      42.810  40.570  39.610  0.00  0.00            
ATOM   1997  OG  SER X 133      44.750  41.170  39.620  0.00  0.00            
ATOM   1998  HG  SER X 133      44.820  41.370  40.560  0.00  0.00            
ATOM   1999  C   SER X 133      41.750  40.650  37.260  0.00  0.00            
ATOM   2000  O   SER X 133      40.800  40.810  38.110  0.00  0.00            
ATOM   2001  N   GLN X 134      41.430  40.160  36.070  0.00  0.00            
ATOM   2002  H   GLN X 134      42.050  39.830  35.340  0.00  0.00            
ATOM   2003  CA  GLN X 134      39.950  40.120  35.690  0.00  0.00            
ATOM   2004  HA  GLN X 134      39.580  41.130  35.840  0.00  0.00            
ATOM   2005  CB  GLN X 134      39.840  39.840  34.140  0.00  0.00            
ATOM   2006  HB2 GLN X 134      40.420  38.940  33.930  0.00  0.00            
ATOM   2007  HB3 GLN X 134      38.800  39.740  33.830  0.00  0.00            
ATOM   2008  CG  GLN X 134      40.510  40.980  33.230  0.00  0.00            
ATOM   2009  HG2 GLN X 134      41.500  41.160  33.650  0.00  0.00            
ATOM   2010  HG3 GLN X 134      40.680  40.670  32.200  0.00  0.00            
ATOM   2011  CD  GLN X 134      39.730  42.240  33.260  0.00  0.00            
ATOM   2012  OE1 GLN X 134      38.910  42.540  32.380  0.00  0.00            
ATOM   2013  NE2 GLN X 134      40.080  43.030  34.220  0.00  0.00            
ATOM   2014 HE21 GLN X 134      40.950  42.770  34.670  0.00  0.00            
ATOM   2015 HE22 GLN X 134      39.580  43.880  34.460  0.00  0.00            
ATOM   2016  C   GLN X 134      38.980  39.160  36.480  0.00  0.00            
ATOM   2017  O   GLN X 134      37.780  39.460  36.550  0.00  0.00            
ATOM   2018  N   ALA X 135      39.490  38.040  36.950  0.00  0.00            
ATOM   2019  H   ALA X 135      40.500  37.960  36.890  0.00  0.00            
ATOM   2020  CA  ALA X 135      38.710  37.060  37.660  0.00  0.00            
ATOM   2021  HA  ALA X 135      37.640  37.120  37.450  0.00  0.00            
ATOM   2022  CB  ALA X 135      39.230  35.660  37.270  0.00  0.00            
ATOM   2023  HB1 ALA X 135      40.270  35.680  37.600  0.00  0.00            
ATOM   2024  HB2 ALA X 135      39.280  35.530  36.180  0.00  0.00            
ATOM   2025  HB3 ALA X 135      38.720  34.860  37.790  0.00  0.00            
ATOM   2026  C   ALA X 135      38.890  37.270  39.220  0.00  0.00            
ATOM   2027  O   ALA X 135      39.510  38.240  39.620  0.00  0.00            
ATOM   2028  N   NME X 136      38.100  36.460  39.940  0.00  0.00            
ATOM   2029  H   NME X 136      37.470  35.920  39.360  0.00  0.00            
ATOM   2030  CH3 NME X 136      37.770  36.570  41.350  0.00  0.00            
ATOM   2031 HH31 NME X 136      36.860  37.150  41.510  0.00  0.00            
ATOM   2032 HH32 NME X 136      37.490  35.630  41.820  0.00  0.00            
ATOM   2033 HH33 NME X 136      38.480  37.150  41.930  0.00  0.00            
END
