# Supplementary material for: Phosphorylation Regulates the Bound Structure of an Intrinsically Disordered Protein: The p53-TAZ2 Case
Source: PLoS One. 2016 Jan 7;11(1):e0144284. doi: 10.1371/journal.pone.0144284 (PMC4712144; doi:10.1371/journal.pone.0144284)
Supplement: S2 File — (PDB) [file pone.0144284.s016.pdb]

ATOM      1 HH31 ACE X   1      36.200  46.900  19.190  0.00  0.00            
ATOM      2  CH3 ACE X   1      37.230  46.580  19.030  0.00  0.00            
ATOM      3 HH32 ACE X   1      37.830  46.600  19.940  0.00  0.00            
ATOM      4 HH33 ACE X   1      37.200  45.650  18.460  0.00  0.00            
ATOM      5  C   ACE X   1      37.730  47.650  18.120  0.00  0.00            
ATOM      6  O   ACE X   1      37.880  47.370  16.930  0.00  0.00            
ATOM      7  N   ALA X   2      37.870  48.920  18.530  0.00  0.00            
ATOM      8  H   ALA X   2      38.040  49.580  17.780  0.00  0.00            
ATOM      9  CA  ALA X   2      37.530  49.500  19.810  0.00  0.00            
ATOM     10  HA  ALA X   2      37.630  48.770  20.610  0.00  0.00            
ATOM     11  CB  ALA X   2      38.550  50.610  20.040  0.00  0.00            
ATOM     12  HB1 ALA X   2      38.550  51.490  19.390  0.00  0.00            
ATOM     13  HB2 ALA X   2      39.570  50.240  20.110  0.00  0.00            
ATOM     14  HB3 ALA X   2      38.330  50.970  21.050  0.00  0.00            
ATOM     15  C   ALA X   2      36.100  50.030  19.730  0.00  0.00            
ATOM     16  O   ALA X   2      35.700  50.640  18.770  0.00  0.00            
ATOM     17  N   THR X   3      35.390  49.820  20.800  0.00  0.00            
ATOM     18  H   THR X   3      35.850  49.300  21.540  0.00  0.00            
ATOM     19  CA  THR X   3      33.880  49.910  20.710  0.00  0.00            
ATOM     20  HA  THR X   3      33.570  49.680  19.690  0.00  0.00            
ATOM     21  CB  THR X   3      33.360  48.750  21.580  0.00  0.00            
ATOM     22  HB  THR X   3      33.350  49.030  22.640  0.00  0.00            
ATOM     23  CG2 THR X   3      31.960  48.390  21.090  0.00  0.00            
ATOM     24 HG21 THR X   3      31.390  49.310  20.950  0.00  0.00            
ATOM     25 HG22 THR X   3      31.470  47.760  21.840  0.00  0.00            
ATOM     26 HG23 THR X   3      31.940  47.810  20.160  0.00  0.00            
ATOM     27  OG1 THR X   3      34.140  47.630  21.430  0.00  0.00            
ATOM     28  HG1 THR X   3      34.180  47.130  22.240  0.00  0.00            
ATOM     29  C   THR X   3      33.380  51.290  21.040  0.00  0.00            
ATOM     30  O   THR X   3      33.400  51.600  22.260  0.00  0.00            
ATOM     31  N   GLN X   4      32.950  52.090  20.080  0.00  0.00            
ATOM     32  H   GLN X   4      33.270  51.800  19.170  0.00  0.00            
ATOM     33  CA  GLN X   4      32.520  53.460  20.290  0.00  0.00            
ATOM     34  HA  GLN X   4      32.810  53.740  21.310  0.00  0.00            
ATOM     35  CB  GLN X   4      33.350  54.370  19.350  0.00  0.00            
ATOM     36  HB2 GLN X   4      33.270  55.400  19.670  0.00  0.00            
ATOM     37  HB3 GLN X   4      34.410  54.220  19.550  0.00  0.00            
ATOM     38  CG  GLN X   4      33.120  54.290  17.860  0.00  0.00            
ATOM     39  HG2 GLN X   4      33.380  53.270  17.550  0.00  0.00            
ATOM     40  HG3 GLN X   4      32.060  54.330  17.630  0.00  0.00            
ATOM     41  CD  GLN X   4      33.800  55.310  17.000  0.00  0.00            
ATOM     42  OE1 GLN X   4      33.460  56.450  16.990  0.00  0.00            
ATOM     43  NE2 GLN X   4      34.750  54.950  16.200  0.00  0.00            
ATOM     44 HE21 GLN X   4      35.060  53.990  16.110  0.00  0.00            
ATOM     45 HE22 GLN X   4      35.040  55.530  15.440  0.00  0.00            
ATOM     46  C   GLN X   4      30.970  53.670  20.090  0.00  0.00            
ATOM     47  O   GLN X   4      30.460  54.810  20.060  0.00  0.00            
ATOM     48  N   SER X   5      30.200  52.600  19.970  0.00  0.00            
ATOM     49  H   SER X   5      30.590  51.730  20.300  0.00  0.00            
ATOM     50  CA  SER X   5      28.750  52.540  19.750  0.00  0.00            
ATOM     51  HA  SER X   5      28.270  53.490  19.980  0.00  0.00            
ATOM     52  CB  SER X   5      28.420  52.300  18.290  0.00  0.00            
ATOM     53  HB2 SER X   5      28.700  51.260  18.100  0.00  0.00            
ATOM     54  HB3 SER X   5      27.330  52.380  18.280  0.00  0.00            
ATOM     55  OG  SER X   5      29.020  53.120  17.320  0.00  0.00            
ATOM     56  HG  SER X   5      28.620  53.990  17.420  0.00  0.00            
ATOM     57  C   SER X   5      28.000  51.560  20.770  0.00  0.00            
ATOM     58  O   SER X   5      28.570  50.570  21.230  0.00  0.00            
ATOM     59  N   PRO X   6      26.690  51.670  21.040  0.00  0.00            
ATOM     60  CD  PRO X   6      25.810  52.690  20.550  0.00  0.00            
ATOM     61  HD2 PRO X   6      25.360  52.390  19.600  0.00  0.00            
ATOM     62  HD3 PRO X   6      26.360  53.630  20.520  0.00  0.00            
ATOM     63  CG  PRO X   6      24.550  52.790  21.410  0.00  0.00            
ATOM     64  HG2 PRO X   6      23.770  52.330  20.810  0.00  0.00            
ATOM     65  HG3 PRO X   6      24.400  53.830  21.680  0.00  0.00            
ATOM     66  CB  PRO X   6      24.960  51.880  22.600  0.00  0.00            
ATOM     67  HB2 PRO X   6      24.070  51.410  23.040  0.00  0.00            
ATOM     68  HB3 PRO X   6      25.470  52.520  23.320  0.00  0.00            
ATOM     69  CA  PRO X   6      26.040  50.940  22.080  0.00  0.00            
ATOM     70  HA  PRO X   6      26.790  50.740  22.850  0.00  0.00            
ATOM     71  C   PRO X   6      25.520  49.640  21.460  0.00  0.00            
ATOM     72  O   PRO X   6      24.680  49.730  20.510  0.00  0.00            
ATOM     73  N   GLY X   7      25.700  48.440  22.010  0.00  0.00            
ATOM     74  H   GLY X   7      26.270  48.390  22.850  0.00  0.00            
ATOM     75  CA  GLY X   7      25.170  47.140  21.620  0.00  0.00            
ATOM     76  HA2 GLY X   7      24.740  47.050  20.620  0.00  0.00            
ATOM     77  HA3 GLY X   7      25.950  46.380  21.670  0.00  0.00            
ATOM     78  C   GLY X   7      24.140  46.650  22.580  0.00  0.00            
ATOM     79  O   GLY X   7      23.810  47.260  23.600  0.00  0.00            
ATOM     80  N   ASP X   8      23.480  45.550  22.290  0.00  0.00            
ATOM     81  H   ASP X   8      23.820  44.950  21.550  0.00  0.00            
ATOM     82  CA  ASP X   8      22.360  44.990  23.160  0.00  0.00            
ATOM     83  HA  ASP X   8      21.950  45.870  23.660  0.00  0.00            
ATOM     84  CB  ASP X   8      21.200  44.550  22.270  0.00  0.00            
ATOM     85  HB2 ASP X   8      20.600  43.910  22.910  0.00  0.00            
ATOM     86  HB3 ASP X   8      20.750  45.480  21.900  0.00  0.00            
ATOM     87  CG  ASP X   8      21.530  43.740  20.960  0.00  0.00            
ATOM     88  OD1 ASP X   8      22.280  42.730  21.060  0.00  0.00            
ATOM     89  OD2 ASP X   8      21.140  44.030  19.820  0.00  0.00            
ATOM     90  C   ASP X   8      22.920  43.950  24.190  0.00  0.00            
ATOM     91  O   ASP X   8      22.330  43.950  25.250  0.00  0.00            
ATOM     92  N   SER X   9      23.990  43.180  23.830  0.00  0.00            
ATOM     93  H   SER X   9      24.450  43.410  22.960  0.00  0.00            
ATOM     94  CA  SER X   9      24.620  42.200  24.640  0.00  0.00            
ATOM     95  HA  SER X   9      23.910  41.640  25.260  0.00  0.00            
ATOM     96  CB  SER X   9      25.450  41.230  23.770  0.00  0.00            
ATOM     97  HB2 SER X   9      26.010  40.610  24.460  0.00  0.00            
ATOM     98  HB3 SER X   9      24.760  40.630  23.170  0.00  0.00            
ATOM     99  OG  SER X   9      26.370  41.960  23.020  0.00  0.00            
ATOM    100  HG  SER X   9      25.810  42.420  22.390  0.00  0.00            
ATOM    101  C   SER X   9      25.580  42.960  25.530  0.00  0.00            
ATOM    102  O   SER X   9      26.140  43.940  25.070  0.00  0.00            
ATOM    103  N   ARG X  10      25.940  42.480  26.720  0.00  0.00            
ATOM    104  H   ARG X  10      25.490  41.590  26.870  0.00  0.00            
ATOM    105  CA  ARG X  10      26.970  42.980  27.650  0.00  0.00            
ATOM    106  HA  ARG X  10      26.670  44.010  27.860  0.00  0.00            
ATOM    107  CB  ARG X  10      26.950  42.070  28.900  0.00  0.00            
ATOM    108  HB2 ARG X  10      25.930  41.840  29.200  0.00  0.00            
ATOM    109  HB3 ARG X  10      27.330  41.110  28.560  0.00  0.00            
ATOM    110  CG  ARG X  10      27.850  42.590  30.020  0.00  0.00            
ATOM    111  HG2 ARG X  10      28.810  42.950  29.660  0.00  0.00            
ATOM    112  HG3 ARG X  10      27.300  43.370  30.550  0.00  0.00            
ATOM    113  CD  ARG X  10      28.030  41.420  30.970  0.00  0.00            
ATOM    114  HD2 ARG X  10      27.060  40.960  31.140  0.00  0.00            
ATOM    115  HD3 ARG X  10      28.650  40.730  30.400  0.00  0.00            
ATOM    116  NE  ARG X  10      28.720  41.780  32.280  0.00  0.00            
ATOM    117  HE  ARG X  10      28.970  42.750  32.360  0.00  0.00            
ATOM    118  CZ  ARG X  10      29.380  41.010  33.110  0.00  0.00            
ATOM    119  NH1 ARG X  10      29.330  39.690  33.220  0.00  0.00            
ATOM    120 HH11 ARG X  10      28.930  39.130  32.480  0.00  0.00            
ATOM    121 HH12 ARG X  10      29.780  39.280  34.030  0.00  0.00            
ATOM    122  NH2 ARG X  10      30.190  41.580  33.870  0.00  0.00            
ATOM    123 HH21 ARG X  10      30.340  42.580  33.750  0.00  0.00            
ATOM    124 HH22 ARG X  10      30.560  41.020  34.620  0.00  0.00            
ATOM    125  C   ARG X  10      28.300  43.070  26.880  0.00  0.00            
ATOM    126  O   ARG X  10      28.830  44.130  26.830  0.00  0.00            
ATOM    127  N   ARG X  11      28.650  41.960  26.200  0.00  0.00            
ATOM    128  H   ARG X  11      28.040  41.160  26.270  0.00  0.00            
ATOM    129  CA  ARG X  11      29.860  41.760  25.310  0.00  0.00            
ATOM    130  HA  ARG X  11      30.730  41.590  25.940  0.00  0.00            
ATOM    131  CB  ARG X  11      29.800  40.420  24.420  0.00  0.00            
ATOM    132  HB2 ARG X  11      29.470  39.560  25.000  0.00  0.00            
ATOM    133  HB3 ARG X  11      29.010  40.740  23.740  0.00  0.00            
ATOM    134  CG  ARG X  11      31.160  40.140  23.640  0.00  0.00            
ATOM    135  HG2 ARG X  11      30.970  39.200  23.120  0.00  0.00            
ATOM    136  HG3 ARG X  11      31.340  40.960  22.940  0.00  0.00            
ATOM    137  CD  ARG X  11      32.450  40.090  24.520  0.00  0.00            
ATOM    138  HD2 ARG X  11      32.660  41.020  25.050  0.00  0.00            
ATOM    139  HD3 ARG X  11      32.230  39.340  25.280  0.00  0.00            
ATOM    140  NE  ARG X  11      33.660  39.770  23.830  0.00  0.00            
ATOM    141  HE  ARG X  11      33.550  39.500  22.860  0.00  0.00            
ATOM    142  CZ  ARG X  11      34.860  40.280  24.100  0.00  0.00            
ATOM    143  NH1 ARG X  11      35.170  40.900  25.220  0.00  0.00            
ATOM    144 HH11 ARG X  11      34.470  41.050  25.940  0.00  0.00            
ATOM    145 HH12 ARG X  11      36.150  41.050  25.370  0.00  0.00            
ATOM    146  NH2 ARG X  11      35.830  40.100  23.240  0.00  0.00            
ATOM    147 HH21 ARG X  11      35.640  39.630  22.360  0.00  0.00            
ATOM    148 HH22 ARG X  11      36.770  40.270  23.560  0.00  0.00            
ATOM    149  C   ARG X  11      30.060  42.970  24.450  0.00  0.00            
ATOM    150  O   ARG X  11      31.240  43.260  24.280  0.00  0.00            
ATOM    151  N   LEU X  12      29.030  43.620  23.900  0.00  0.00            
ATOM    152  H   LEU X  12      28.140  43.160  24.040  0.00  0.00            
ATOM    153  CA  LEU X  12      29.170  44.760  22.990  0.00  0.00            
ATOM    154  HA  LEU X  12      30.200  45.070  22.870  0.00  0.00            
ATOM    155  CB  LEU X  12      28.560  44.290  21.630  0.00  0.00            
ATOM    156  HB2 LEU X  12      27.630  43.760  21.840  0.00  0.00            
ATOM    157  HB3 LEU X  12      28.400  45.220  21.080  0.00  0.00            
ATOM    158  CG  LEU X  12      29.500  43.450  20.770  0.00  0.00            
ATOM    159  HG  LEU X  12      29.540  42.440  21.190  0.00  0.00            
ATOM    160  CD1 LEU X  12      28.850  43.220  19.410  0.00  0.00            
ATOM    161 HD11 LEU X  12      29.440  42.540  18.800  0.00  0.00            
ATOM    162 HD12 LEU X  12      28.790  44.170  18.870  0.00  0.00            
ATOM    163 HD13 LEU X  12      27.860  42.770  19.450  0.00  0.00            
ATOM    164  CD2 LEU X  12      30.920  44.120  20.590  0.00  0.00            
ATOM    165 HD21 LEU X  12      30.940  45.180  20.320  0.00  0.00            
ATOM    166 HD22 LEU X  12      31.530  43.540  19.910  0.00  0.00            
ATOM    167 HD23 LEU X  12      31.510  44.060  21.510  0.00  0.00            
ATOM    168  C   LEU X  12      28.550  46.080  23.550  0.00  0.00            
ATOM    169  O   LEU X  12      28.480  47.030  22.800  0.00  0.00            
ATOM    170  N   SER X  13      28.160  46.060  24.760  0.00  0.00            
ATOM    171  H   SER X  13      28.200  45.230  25.350  0.00  0.00            
ATOM    172  CA  SER X  13      27.580  47.190  25.570  0.00  0.00            
ATOM    173  HA  SER X  13      26.920  47.730  24.890  0.00  0.00            
ATOM    174  CB  SER X  13      26.800  46.650  26.780  0.00  0.00            
ATOM    175  HB2 SER X  13      27.110  45.680  27.160  0.00  0.00            
ATOM    176  HB3 SER X  13      26.830  47.380  27.580  0.00  0.00            
ATOM    177  OG  SER X  13      25.490  46.530  26.300  0.00  0.00            
ATOM    178  HG  SER X  13      25.510  45.840  25.630  0.00  0.00            
ATOM    179  C   SER X  13      28.590  48.160  26.150  0.00  0.00            
ATOM    180  O   SER X  13      29.630  47.780  26.660  0.00  0.00            
ATOM    181  N   ILE X  14      28.180  49.450  26.250  0.00  0.00            
ATOM    182  H   ILE X  14      27.260  49.710  25.940  0.00  0.00            
ATOM    183  CA  ILE X  14      29.000  50.590  26.740  0.00  0.00            
ATOM    184  HA  ILE X  14      29.590  50.130  27.530  0.00  0.00            
ATOM    185  CB  ILE X  14      29.940  51.240  25.740  0.00  0.00            
ATOM    186  HB  ILE X  14      30.460  52.070  26.230  0.00  0.00            
ATOM    187  CG2 ILE X  14      31.210  50.240  25.540  0.00  0.00            
ATOM    188 HG21 ILE X  14      31.860  50.300  26.410  0.00  0.00            
ATOM    189 HG22 ILE X  14      31.760  50.570  24.660  0.00  0.00            
ATOM    190 HG23 ILE X  14      30.830  49.260  25.280  0.00  0.00            
ATOM    191  CG1 ILE X  14      29.230  51.730  24.490  0.00  0.00            
ATOM    192 HG12 ILE X  14      28.810  50.860  23.980  0.00  0.00            
ATOM    193 HG13 ILE X  14      28.430  52.420  24.750  0.00  0.00            
ATOM    194  CD1 ILE X  14      30.280  52.380  23.560  0.00  0.00            
ATOM    195 HD11 ILE X  14      29.770  53.050  22.880  0.00  0.00            
ATOM    196 HD12 ILE X  14      30.910  51.640  23.050  0.00  0.00            
ATOM    197 HD13 ILE X  14      30.970  53.020  24.110  0.00  0.00            
ATOM    198  C   ILE X  14      28.120  51.640  27.490  0.00  0.00            
ATOM    199  O   ILE X  14      28.690  52.620  28.000  0.00  0.00            
ATOM    200  N   GLN X  15      26.800  51.470  27.550  0.00  0.00            
ATOM    201  H   GLN X  15      26.480  50.570  27.230  0.00  0.00            
ATOM    202  CA  GLN X  15      25.790  52.480  28.000  0.00  0.00            
ATOM    203  HA  GLN X  15      25.980  53.320  27.330  0.00  0.00            
ATOM    204  CB  GLN X  15      24.340  51.900  27.840  0.00  0.00            
ATOM    205  HB2 GLN X  15      24.240  50.990  28.440  0.00  0.00            
ATOM    206  HB3 GLN X  15      23.700  52.720  28.170  0.00  0.00            
ATOM    207  CG  GLN X  15      24.060  51.660  26.330  0.00  0.00            
ATOM    208  HG2 GLN X  15      22.980  51.550  26.250  0.00  0.00            
ATOM    209  HG3 GLN X  15      24.270  52.530  25.700  0.00  0.00            
ATOM    210  CD  GLN X  15      24.570  50.330  25.820  0.00  0.00            
ATOM    211  OE1 GLN X  15      25.560  50.170  25.180  0.00  0.00            
ATOM    212  NE2 GLN X  15      23.950  49.250  26.100  0.00  0.00            
ATOM    213 HE21 GLN X  15      23.170  49.180  26.730  0.00  0.00            
ATOM    214 HE22 GLN X  15      24.250  48.350  25.750  0.00  0.00            
ATOM    215  C   GLN X  15      26.000  53.030  29.480  0.00  0.00            
ATOM    216  O   GLN X  15      25.390  54.000  29.880  0.00  0.00            
ATOM    217  N   ARG X  16      26.820  52.440  30.370  0.00  0.00            
ATOM    218  H   ARG X  16      27.340  51.660  29.980  0.00  0.00            
ATOM    219  CA  ARG X  16      27.140  52.740  31.730  0.00  0.00            
ATOM    220  HA  ARG X  16      26.670  53.690  31.970  0.00  0.00            
ATOM    221  CB  ARG X  16      26.650  51.490  32.500  0.00  0.00            
ATOM    222  HB2 ARG X  16      27.210  50.580  32.290  0.00  0.00            
ATOM    223  HB3 ARG X  16      26.880  51.730  33.540  0.00  0.00            
ATOM    224  CG  ARG X  16      25.160  51.210  32.370  0.00  0.00            
ATOM    225  HG2 ARG X  16      24.670  52.080  32.800  0.00  0.00            
ATOM    226  HG3 ARG X  16      24.790  50.980  31.370  0.00  0.00            
ATOM    227  CD  ARG X  16      24.750  50.030  33.310  0.00  0.00            
ATOM    228  HD2 ARG X  16      23.680  49.860  33.200  0.00  0.00            
ATOM    229  HD3 ARG X  16      25.340  49.140  33.060  0.00  0.00            
ATOM    230  NE  ARG X  16      24.920  50.380  34.750  0.00  0.00            
ATOM    231  HE  ARG X  16      25.840  50.570  35.120  0.00  0.00            
ATOM    232  CZ  ARG X  16      24.100  49.910  35.700  0.00  0.00            
ATOM    233  NH1 ARG X  16      22.910  49.420  35.380  0.00  0.00            
ATOM    234 HH11 ARG X  16      22.530  49.540  34.450  0.00  0.00            
ATOM    235 HH12 ARG X  16      22.400  49.000  36.140  0.00  0.00            
ATOM    236  NH2 ARG X  16      24.310  49.920  36.970  0.00  0.00            
ATOM    237 HH21 ARG X  16      25.120  50.410  37.310  0.00  0.00            
ATOM    238 HH22 ARG X  16      23.800  49.320  37.610  0.00  0.00            
ATOM    239  C   ARG X  16      28.630  52.870  32.060  0.00  0.00            
ATOM    240  O   ARG X  16      28.920  53.490  33.090  0.00  0.00            
ATOM    241  N   ALA X  17      29.490  52.470  31.100  0.00  0.00            
ATOM    242  H   ALA X  17      29.120  52.030  30.270  0.00  0.00            
ATOM    243  CA  ALA X  17      30.950  52.580  31.200  0.00  0.00            
ATOM    244  HA  ALA X  17      31.170  52.380  32.250  0.00  0.00            
ATOM    245  CB  ALA X  17      31.620  51.710  30.160  0.00  0.00            
ATOM    246  HB1 ALA X  17      31.270  50.700  30.390  0.00  0.00            
ATOM    247  HB2 ALA X  17      32.700  51.800  30.200  0.00  0.00            
ATOM    248  HB3 ALA X  17      31.320  51.970  29.140  0.00  0.00            
ATOM    249  C   ALA X  17      31.370  54.030  31.040  0.00  0.00            
ATOM    250  O   ALA X  17      32.350  54.470  31.670  0.00  0.00            
ATOM    251  N   ILE X  18      30.700  54.790  30.140  0.00  0.00            
ATOM    252  H   ILE X  18      30.150  54.270  29.470  0.00  0.00            
ATOM    253  CA  ILE X  18      30.980  56.200  29.890  0.00  0.00            
ATOM    254  HA  ILE X  18      32.060  56.340  29.820  0.00  0.00            
ATOM    255  CB  ILE X  18      30.400  56.820  28.640  0.00  0.00            
ATOM    256  HB  ILE X  18      30.660  57.870  28.530  0.00  0.00            
ATOM    257  CG2 ILE X  18      30.830  56.040  27.440  0.00  0.00            
ATOM    258 HG21 ILE X  18      30.580  56.540  26.500  0.00  0.00            
ATOM    259 HG22 ILE X  18      30.410  55.040  27.420  0.00  0.00            
ATOM    260 HG23 ILE X  18      31.910  55.980  27.590  0.00  0.00            
ATOM    261  CG1 ILE X  18      28.820  56.760  28.670  0.00  0.00            
ATOM    262 HG12 ILE X  18      28.490  55.740  28.500  0.00  0.00            
ATOM    263 HG13 ILE X  18      28.430  57.060  29.650  0.00  0.00            
ATOM    264  CD1 ILE X  18      28.200  57.670  27.580  0.00  0.00            
ATOM    265 HD11 ILE X  18      28.650  58.650  27.700  0.00  0.00            
ATOM    266 HD12 ILE X  18      27.110  57.670  27.610  0.00  0.00            
ATOM    267 HD13 ILE X  18      28.410  57.230  26.610  0.00  0.00            
ATOM    268  C   ILE X  18      30.590  57.120  31.030  0.00  0.00            
ATOM    269  O   ILE X  18      31.070  58.260  31.190  0.00  0.00            
ATOM    270  N   GLN X  19      29.730  56.580  31.960  0.00  0.00            
ATOM    271  H   GLN X  19      29.570  55.590  31.850  0.00  0.00            
ATOM    272  CA  GLN X  19      29.290  57.320  33.180  0.00  0.00            
ATOM    273  HA  GLN X  19      29.310  58.390  32.950  0.00  0.00            
ATOM    274  CB  GLN X  19      27.780  57.080  33.390  0.00  0.00            
ATOM    275  HB2 GLN X  19      27.750  56.030  33.700  0.00  0.00            
ATOM    276  HB3 GLN X  19      27.300  57.680  34.170  0.00  0.00            
ATOM    277  CG  GLN X  19      26.900  57.300  32.140  0.00  0.00            
ATOM    278  HG2 GLN X  19      27.090  56.600  31.320  0.00  0.00            
ATOM    279  HG3 GLN X  19      25.920  56.990  32.500  0.00  0.00            
ATOM    280  CD  GLN X  19      26.740  58.720  31.690  0.00  0.00            
ATOM    281  OE1 GLN X  19      27.430  59.590  32.160  0.00  0.00            
ATOM    282  NE2 GLN X  19      25.820  58.950  30.740  0.00  0.00            
ATOM    283 HE21 GLN X  19      25.440  58.210  30.170  0.00  0.00            
ATOM    284 HE22 GLN X  19      25.570  59.900  30.520  0.00  0.00            
ATOM    285  C   GLN X  19      30.260  57.120  34.360  0.00  0.00            
ATOM    286  O   GLN X  19      30.630  58.010  35.110  0.00  0.00            
ATOM    287  N   SER X  20      30.850  55.920  34.380  0.00  0.00            
ATOM    288  H   SER X  20      30.530  55.210  33.740  0.00  0.00            
ATOM    289  CA  SER X  20      32.020  55.600  35.260  0.00  0.00            
ATOM    290  HA  SER X  20      31.810  55.930  36.270  0.00  0.00            
ATOM    291  CB  SER X  20      32.330  54.110  35.320  0.00  0.00            
ATOM    292  HB2 SER X  20      32.940  53.940  34.440  0.00  0.00            
ATOM    293  HB3 SER X  20      32.720  53.800  36.290  0.00  0.00            
ATOM    294  OG  SER X  20      31.100  53.330  35.160  0.00  0.00            
ATOM    295  HG  SER X  20      31.330  52.410  35.000  0.00  0.00            
ATOM    296  C   SER X  20      33.230  56.300  34.770  0.00  0.00            
ATOM    297  O   SER X  20      33.860  57.000  35.580  0.00  0.00            
ATOM    298  N   LEU X  21      33.560  56.360  33.500  0.00  0.00            
ATOM    299  H   LEU X  21      33.000  55.900  32.800  0.00  0.00            
ATOM    300  CA  LEU X  21      34.700  57.190  32.970  0.00  0.00            
ATOM    301  HA  LEU X  21      35.680  56.820  33.270  0.00  0.00            
ATOM    302  CB  LEU X  21      34.750  57.020  31.440  0.00  0.00            
ATOM    303  HB2 LEU X  21      34.980  55.980  31.210  0.00  0.00            
ATOM    304  HB3 LEU X  21      33.740  57.240  31.080  0.00  0.00            
ATOM    305  CG  LEU X  21      35.680  57.930  30.690  0.00  0.00            
ATOM    306  HG  LEU X  21      35.440  58.970  30.880  0.00  0.00            
ATOM    307  CD1 LEU X  21      37.070  57.700  31.130  0.00  0.00            
ATOM    308 HD11 LEU X  21      37.750  58.310  30.540  0.00  0.00            
ATOM    309 HD12 LEU X  21      37.280  58.020  32.150  0.00  0.00            
ATOM    310 HD13 LEU X  21      37.300  56.640  31.020  0.00  0.00            
ATOM    311  CD2 LEU X  21      35.640  57.660  29.150  0.00  0.00            
ATOM    312 HD21 LEU X  21      36.030  58.530  28.620  0.00  0.00            
ATOM    313 HD22 LEU X  21      36.350  56.860  28.920  0.00  0.00            
ATOM    314 HD23 LEU X  21      34.630  57.400  28.830  0.00  0.00            
ATOM    315  C   LEU X  21      34.660  58.690  33.390  0.00  0.00            
ATOM    316  O   LEU X  21      35.670  59.120  33.890  0.00  0.00            
ATOM    317  N   VAL X  22      33.460  59.330  33.310  0.00  0.00            
ATOM    318  H   VAL X  22      32.720  58.890  32.780  0.00  0.00            
ATOM    319  CA  VAL X  22      33.240  60.740  33.760  0.00  0.00            
ATOM    320  HA  VAL X  22      34.060  61.330  33.360  0.00  0.00            
ATOM    321  CB  VAL X  22      31.970  61.370  33.130  0.00  0.00            
ATOM    322  HB  VAL X  22      31.950  61.290  32.040  0.00  0.00            
ATOM    323  CG1 VAL X  22      30.610  60.900  33.720  0.00  0.00            
ATOM    324 HG11 VAL X  22      30.530  61.200  34.760  0.00  0.00            
ATOM    325 HG12 VAL X  22      29.780  61.330  33.160  0.00  0.00            
ATOM    326 HG13 VAL X  22      30.670  59.820  33.580  0.00  0.00            
ATOM    327  CG2 VAL X  22      32.090  62.900  33.300  0.00  0.00            
ATOM    328 HG21 VAL X  22      33.020  63.350  32.950  0.00  0.00            
ATOM    329 HG22 VAL X  22      31.300  63.410  32.740  0.00  0.00            
ATOM    330 HG23 VAL X  22      32.030  63.190  34.350  0.00  0.00            
ATOM    331  C   VAL X  22      33.400  60.920  35.280  0.00  0.00            
ATOM    332  O   VAL X  22      34.010  61.890  35.750  0.00  0.00            
ATOM    333  N   HID X  23      32.840  59.950  36.070  0.00  0.00            
ATOM    334  H   HID X  23      32.370  59.180  35.610  0.00  0.00            
ATOM    335  CA  HID X  23      33.110  59.800  37.500  0.00  0.00            
ATOM    336  HA  HID X  23      32.910  60.760  37.980  0.00  0.00            
ATOM    337  CB  HID X  23      32.200  58.750  38.030  0.00  0.00            
ATOM    338  HB2 HID X  23      31.360  58.600  37.350  0.00  0.00            
ATOM    339  HB3 HID X  23      32.760  57.820  37.960  0.00  0.00            
ATOM    340  CG  HID X  23      31.760  58.960  39.470  0.00  0.00            
ATOM    341  ND1 HID X  23      32.550  58.830  40.610  0.00  0.00            
ATOM    342  HD1 HID X  23      33.540  58.710  40.780  0.00  0.00            
ATOM    343  CE1 HID X  23      31.750  59.030  41.720  0.00  0.00            
ATOM    344  HE1 HID X  23      32.060  59.070  42.750  0.00  0.00            
ATOM    345  NE2 HID X  23      30.470  59.080  41.320  0.00  0.00            
ATOM    346  CD2 HID X  23      30.430  59.030  39.880  0.00  0.00            
ATOM    347  HD2 HID X  23      29.560  59.050  39.240  0.00  0.00            
ATOM    348  C   HID X  23      34.600  59.720  37.890  0.00  0.00            
ATOM    349  O   HID X  23      35.090  60.530  38.700  0.00  0.00            
ATOM    350  N   ALA X  24      35.350  58.840  37.230  0.00  0.00            
ATOM    351  H   ALA X  24      34.930  58.200  36.570  0.00  0.00            
ATOM    352  CA  ALA X  24      36.800  58.750  37.460  0.00  0.00            
ATOM    353  HA  ALA X  24      36.960  58.740  38.540  0.00  0.00            
ATOM    354  CB  ALA X  24      37.270  57.420  36.860  0.00  0.00            
ATOM    355  HB1 ALA X  24      37.040  57.560  35.800  0.00  0.00            
ATOM    356  HB2 ALA X  24      38.320  57.280  37.110  0.00  0.00            
ATOM    357  HB3 ALA X  24      36.610  56.640  37.250  0.00  0.00            
ATOM    358  C   ALA X  24      37.560  59.960  36.900  0.00  0.00            
ATOM    359  O   ALA X  24      38.590  60.360  37.400  0.00  0.00            
ATOM    360  N   CYS X  25      37.090  60.730  35.890  0.00  0.00            
ATOM    361  H   CYS X  25      36.200  60.400  35.550  0.00  0.00            
ATOM    362  CA  CYS X  25      37.580  62.070  35.340  0.00  0.00            
ATOM    363  HA  CYS X  25      38.670  62.070  35.410  0.00  0.00            
ATOM    364  CB  CYS X  25      37.230  62.240  33.850  0.00  0.00            
ATOM    365  HB2 CYS X  25      36.170  62.100  33.630  0.00  0.00            
ATOM    366  HB3 CYS X  25      37.650  63.200  33.550  0.00  0.00            
ATOM    367  SG  CYS X  25      38.030  60.850  32.920  0.00  0.00            
ATOM    368  HG  CYS X  25      37.230  59.840  33.280  0.00  0.00            
ATOM    369  C   CYS X  25      37.250  63.260  36.200  0.00  0.00            
ATOM    370  O   CYS X  25      38.090  64.180  36.350  0.00  0.00            
ATOM    371  N   GLN X  26      36.150  63.190  36.920  0.00  0.00            
ATOM    372  H   GLN X  26      35.440  62.510  36.680  0.00  0.00            
ATOM    373  CA  GLN X  26      35.780  64.250  37.890  0.00  0.00            
ATOM    374  HA  GLN X  26      36.100  65.220  37.500  0.00  0.00            
ATOM    375  CB  GLN X  26      34.350  64.000  38.390  0.00  0.00            
ATOM    376  HB2 GLN X  26      34.100  62.940  38.330  0.00  0.00            
ATOM    377  HB3 GLN X  26      34.130  64.370  39.390  0.00  0.00            
ATOM    378  CG  GLN X  26      33.380  64.830  37.540  0.00  0.00            
ATOM    379  HG2 GLN X  26      33.670  65.880  37.680  0.00  0.00            
ATOM    380  HG3 GLN X  26      33.460  64.600  36.480  0.00  0.00            
ATOM    381  CD  GLN X  26      31.880  64.630  37.820  0.00  0.00            
ATOM    382  OE1 GLN X  26      31.400  63.760  38.520  0.00  0.00            
ATOM    383  NE2 GLN X  26      31.100  65.650  37.500  0.00  0.00            
ATOM    384 HE21 GLN X  26      31.460  66.500  37.100  0.00  0.00            
ATOM    385 HE22 GLN X  26      30.140  65.510  37.790  0.00  0.00            
ATOM    386  C   GLN X  26      36.580  64.130  39.180  0.00  0.00            
ATOM    387  O   GLN X  26      36.960  65.070  39.850  0.00  0.00            
ATOM    388  N   CYM X  27      36.910  62.800  39.420  0.00  0.00            
ATOM    389  H   CYM X  27      36.530  62.090  38.810  0.00  0.00            
ATOM    390  CA  CYM X  27      37.680  62.380  40.560  0.00  0.00            
ATOM    391  HA  CYM X  27      37.190  62.710  41.470  0.00  0.00            
ATOM    392  CB  CYM X  27      37.700  60.880  40.540  0.00  0.00            
ATOM    393  HB3 CYM X  27      38.110  60.400  39.650  0.00  0.00            
ATOM    394  HB2 CYM X  27      36.670  60.520  40.460  0.00  0.00            
ATOM    395  SG  CYM X  27      38.450  60.260  42.050  0.00  0.00            
ATOM    396  C   CYM X  27      39.140  62.950  40.590  0.00  0.00            
ATOM    397  O   CYM X  27      39.720  63.270  39.580  0.00  0.00            
ATOM    398  N   ARG X  28      39.610  63.300  41.800  0.00  0.00            
ATOM    399  H   ARG X  28      39.130  63.160  42.680  0.00  0.00            
ATOM    400  CA  ARG X  28      40.970  63.930  41.910  0.00  0.00            
ATOM    401  HA  ARG X  28      41.480  63.850  40.960  0.00  0.00            
ATOM    402  CB  ARG X  28      40.740  65.410  42.250  0.00  0.00            
ATOM    403  HB2 ARG X  28      40.120  65.490  43.140  0.00  0.00            
ATOM    404  HB3 ARG X  28      41.720  65.810  42.470  0.00  0.00            
ATOM    405  CG  ARG X  28      40.120  66.150  41.070  0.00  0.00            
ATOM    406  HG2 ARG X  28      40.560  65.730  40.160  0.00  0.00            
ATOM    407  HG3 ARG X  28      39.050  65.980  40.990  0.00  0.00            
ATOM    408  CD  ARG X  28      40.400  67.670  41.120  0.00  0.00            
ATOM    409  HD2 ARG X  28      40.320  67.920  42.180  0.00  0.00            
ATOM    410  HD3 ARG X  28      41.420  67.850  40.770  0.00  0.00            
ATOM    411  NE  ARG X  28      39.340  68.470  40.400  0.00  0.00            
ATOM    412  HE  ARG X  28      38.960  68.120  39.540  0.00  0.00            
ATOM    413  CZ  ARG X  28      39.130  69.780  40.590  0.00  0.00            
ATOM    414  NH1 ARG X  28      39.560  70.410  41.650  0.00  0.00            
ATOM    415 HH11 ARG X  28      39.940  69.880  42.420  0.00  0.00            
ATOM    416 HH12 ARG X  28      39.120  71.280  41.910  0.00  0.00            
ATOM    417  NH2 ARG X  28      38.390  70.590  39.790  0.00  0.00            
ATOM    418 HH21 ARG X  28      38.080  70.210  38.900  0.00  0.00            
ATOM    419 HH22 ARG X  28      38.460  71.570  39.990  0.00  0.00            
ATOM    420  C   ARG X  28      41.850  63.210  42.950  0.00  0.00            
ATOM    421  O   ARG X  28      42.950  63.680  43.280  0.00  0.00            
ATOM    422  N   ASN X  29      41.450  62.000  43.350  0.00  0.00            
ATOM    423  H   ASN X  29      40.550  61.730  42.980  0.00  0.00            
ATOM    424  CA  ASN X  29      42.260  61.070  44.210  0.00  0.00            
ATOM    425  HA  ASN X  29      43.050  61.590  44.760  0.00  0.00            
ATOM    426  CB  ASN X  29      41.260  60.450  45.180  0.00  0.00            
ATOM    427  HB2 ASN X  29      40.620  61.180  45.680  0.00  0.00            
ATOM    428  HB3 ASN X  29      40.730  59.660  44.640  0.00  0.00            
ATOM    429  CG  ASN X  29      41.790  59.820  46.400  0.00  0.00            
ATOM    430  OD1 ASN X  29      42.370  58.770  46.350  0.00  0.00            
ATOM    431  ND2 ASN X  29      41.770  60.440  47.590  0.00  0.00            
ATOM    432 HD21 ASN X  29      41.430  61.390  47.600  0.00  0.00            
ATOM    433 HD22 ASN X  29      42.460  60.140  48.260  0.00  0.00            
ATOM    434  C   ASN X  29      43.000  60.020  43.410  0.00  0.00            
ATOM    435  O   ASN X  29      42.560  59.680  42.320  0.00  0.00            
ATOM    436  N   ALA X  30      44.170  59.620  43.860  0.00  0.00            
ATOM    437  H   ALA X  30      44.520  59.980  44.730  0.00  0.00            
ATOM    438  CA  ALA X  30      44.950  58.510  43.220  0.00  0.00            
ATOM    439  HA  ALA X  30      45.000  58.730  42.150  0.00  0.00            
ATOM    440  CB  ALA X  30      46.290  58.570  43.870  0.00  0.00            
ATOM    441  HB1 ALA X  30      46.720  59.570  43.800  0.00  0.00            
ATOM    442  HB2 ALA X  30      46.320  58.220  44.900  0.00  0.00            
ATOM    443  HB3 ALA X  30      47.010  57.860  43.460  0.00  0.00            
ATOM    444  C   ALA X  30      44.250  57.110  43.270  0.00  0.00            
ATOM    445  O   ALA X  30      44.520  56.280  42.410  0.00  0.00            
ATOM    446  N   ASN X  31      43.380  56.840  44.290  0.00  0.00            
ATOM    447  H   ASN X  31      43.370  57.590  44.970  0.00  0.00            
ATOM    448  CA  ASN X  31      42.660  55.600  44.420  0.00  0.00            
ATOM    449  HA  ASN X  31      42.880  55.000  43.540  0.00  0.00            
ATOM    450  CB  ASN X  31      43.190  54.870  45.630  0.00  0.00            
ATOM    451  HB2 ASN X  31      42.760  55.360  46.500  0.00  0.00            
ATOM    452  HB3 ASN X  31      42.870  53.830  45.670  0.00  0.00            
ATOM    453  CG  ASN X  31      44.720  54.860  45.780  0.00  0.00            
ATOM    454  OD1 ASN X  31      45.480  54.250  45.070  0.00  0.00            
ATOM    455  ND2 ASN X  31      45.180  55.370  46.890  0.00  0.00            
ATOM    456 HD21 ASN X  31      44.560  55.840  47.540  0.00  0.00            
ATOM    457 HD22 ASN X  31      46.100  55.160  47.230  0.00  0.00            
ATOM    458  C   ASN X  31      41.150  55.830  44.400  0.00  0.00            
ATOM    459  O   ASN X  31      40.380  55.060  43.780  0.00  0.00            
ATOM    460  N   CYM X  32      40.670  56.910  45.080  0.00  0.00            
ATOM    461  H   CYM X  32      41.340  57.530  45.520  0.00  0.00            
ATOM    462  CA  CYM X  32      39.240  57.170  45.440  0.00  0.00            
ATOM    463  HA  CYM X  32      39.320  58.150  45.900  0.00  0.00            
ATOM    464  CB  CYM X  32      38.270  57.300  44.270  0.00  0.00            
ATOM    465  HB3 CYM X  32      37.870  56.350  43.930  0.00  0.00            
ATOM    466  HB2 CYM X  32      38.830  57.640  43.390  0.00  0.00            
ATOM    467  SG  CYM X  32      37.010  58.510  44.750  0.00  0.00            
ATOM    468  C   CYM X  32      38.720  56.220  46.530  0.00  0.00            
ATOM    469  O   CYM X  32      39.450  55.300  46.990  0.00  0.00            
ATOM    470  N   SER X  33      37.530  56.590  47.050  0.00  0.00            
ATOM    471  H   SER X  33      37.090  57.400  46.640  0.00  0.00            
ATOM    472  CA  SER X  33      36.790  55.740  48.020  0.00  0.00            
ATOM    473  HA  SER X  33      37.390  54.850  48.230  0.00  0.00            
ATOM    474  CB  SER X  33      36.530  56.630  49.270  0.00  0.00            
ATOM    475  HB2 SER X  33      36.130  57.610  49.010  0.00  0.00            
ATOM    476  HB3 SER X  33      35.810  56.120  49.920  0.00  0.00            
ATOM    477  OG  SER X  33      37.700  56.810  50.050  0.00  0.00            
ATOM    478  HG  SER X  33      37.710  56.070  50.660  0.00  0.00            
ATOM    479  C   SER X  33      35.430  55.360  47.490  0.00  0.00            
ATOM    480  O   SER X  33      34.780  54.530  48.120  0.00  0.00            
ATOM    481  N   LEU X  34      35.050  55.840  46.310  0.00  0.00            
ATOM    482  H   LEU X  34      35.640  56.560  45.920  0.00  0.00            
ATOM    483  CA  LEU X  34      33.720  55.510  45.740  0.00  0.00            
ATOM    484  HA  LEU X  34      33.180  55.180  46.630  0.00  0.00            
ATOM    485  CB  LEU X  34      33.200  56.890  45.210  0.00  0.00            
ATOM    486  HB2 LEU X  34      33.900  57.400  44.550  0.00  0.00            
ATOM    487  HB3 LEU X  34      32.340  56.740  44.570  0.00  0.00            
ATOM    488  CG  LEU X  34      32.820  57.760  46.380  0.00  0.00            
ATOM    489  HG  LEU X  34      33.580  57.870  47.150  0.00  0.00            
ATOM    490  CD1 LEU X  34      32.540  59.180  45.890  0.00  0.00            
ATOM    491 HD11 LEU X  34      32.240  59.780  46.750  0.00  0.00            
ATOM    492 HD12 LEU X  34      33.360  59.590  45.290  0.00  0.00            
ATOM    493 HD13 LEU X  34      31.640  59.180  45.270  0.00  0.00            
ATOM    494  CD2 LEU X  34      31.540  57.200  47.140  0.00  0.00            
ATOM    495 HD21 LEU X  34      31.400  57.760  48.060  0.00  0.00            
ATOM    496 HD22 LEU X  34      30.700  57.110  46.460  0.00  0.00            
ATOM    497 HD23 LEU X  34      31.660  56.180  47.510  0.00  0.00            
ATOM    498  C   LEU X  34      33.730  54.540  44.590  0.00  0.00            
ATOM    499  O   LEU X  34      34.600  54.680  43.720  0.00  0.00            
ATOM    500  N   PRO X  35      32.870  53.530  44.590  0.00  0.00            
ATOM    501  CD  PRO X  35      31.830  53.380  45.520  0.00  0.00            
ATOM    502  HD2 PRO X  35      31.330  54.310  45.800  0.00  0.00            
ATOM    503  HD3 PRO X  35      32.210  52.930  46.430  0.00  0.00            
ATOM    504  CG  PRO X  35      30.820  52.540  44.810  0.00  0.00            
ATOM    505  HG2 PRO X  35      30.230  53.260  44.250  0.00  0.00            
ATOM    506  HG3 PRO X  35      30.230  51.930  45.490  0.00  0.00            
ATOM    507  CB  PRO X  35      31.580  51.670  43.790  0.00  0.00            
ATOM    508  HB2 PRO X  35      31.020  51.660  42.850  0.00  0.00            
ATOM    509  HB3 PRO X  35      31.890  50.770  44.320  0.00  0.00            
ATOM    510  CA  PRO X  35      32.820  52.480  43.530  0.00  0.00            
ATOM    511  HA  PRO X  35      33.710  51.900  43.770  0.00  0.00            
ATOM    512  C   PRO X  35      32.880  52.960  42.050  0.00  0.00            
ATOM    513  O   PRO X  35      33.530  52.350  41.250  0.00  0.00            
ATOM    514  N   SER X  36      32.260  54.120  41.630  0.00  0.00            
ATOM    515  H   SER X  36      31.760  54.670  42.320  0.00  0.00            
ATOM    516  CA  SER X  36      32.280  54.670  40.250  0.00  0.00            
ATOM    517  HA  SER X  36      31.940  53.900  39.550  0.00  0.00            
ATOM    518  CB  SER X  36      31.190  55.700  40.080  0.00  0.00            
ATOM    519  HB2 SER X  36      31.310  56.480  40.840  0.00  0.00            
ATOM    520  HB3 SER X  36      31.260  56.180  39.110  0.00  0.00            
ATOM    521  OG  SER X  36      29.860  55.210  40.190  0.00  0.00            
ATOM    522  HG  SER X  36      29.730  54.790  39.330  0.00  0.00            
ATOM    523  C   SER X  36      33.550  55.330  39.780  0.00  0.00            
ATOM    524  O   SER X  36      33.870  55.290  38.600  0.00  0.00            
ATOM    525  N   CYM X  37      34.280  55.970  40.670  0.00  0.00            
ATOM    526  H   CYM X  37      34.010  55.860  41.640  0.00  0.00            
ATOM    527  CA  CYM X  37      35.640  56.370  40.440  0.00  0.00            
ATOM    528  HA  CYM X  37      35.690  56.940  39.510  0.00  0.00            
ATOM    529  CB  CYM X  37      36.140  57.190  41.620  0.00  0.00            
ATOM    530  HB3 CYM X  37      37.180  57.410  41.410  0.00  0.00            
ATOM    531  HB2 CYM X  37      36.140  56.540  42.490  0.00  0.00            
ATOM    532  SG  CYM X  37      35.250  58.700  41.860  0.00  0.00            
ATOM    533  C   CYM X  37      36.570  55.100  40.300  0.00  0.00            
ATOM    534  O   CYM X  37      37.260  54.860  39.250  0.00  0.00            
ATOM    535  N   GLN X  38      36.400  54.200  41.290  0.00  0.00            
ATOM    536  H   GLN X  38      35.820  54.420  42.090  0.00  0.00            
ATOM    537  CA  GLN X  38      37.410  53.170  41.500  0.00  0.00            
ATOM    538  HA  GLN X  38      38.410  53.580  41.480  0.00  0.00            
ATOM    539  CB  GLN X  38      37.240  52.500  42.880  0.00  0.00            
ATOM    540  HB2 GLN X  38      36.250  52.060  42.890  0.00  0.00            
ATOM    541  HB3 GLN X  38      37.920  51.650  42.970  0.00  0.00            
ATOM    542  CG  GLN X  38      37.550  53.380  44.130  0.00  0.00            
ATOM    543  HG2 GLN X  38      38.620  53.550  44.090  0.00  0.00            
ATOM    544  HG3 GLN X  38      36.990  54.310  44.030  0.00  0.00            
ATOM    545  CD  GLN X  38      37.180  52.650  45.440  0.00  0.00            
ATOM    546  OE1 GLN X  38      36.280  51.880  45.580  0.00  0.00            
ATOM    547  NE2 GLN X  38      37.830  52.800  46.530  0.00  0.00            
ATOM    548 HE21 GLN X  38      38.660  53.390  46.500  0.00  0.00            
ATOM    549 HE22 GLN X  38      37.470  52.290  47.320  0.00  0.00            
ATOM    550  C   GLN X  38      37.370  52.170  40.360  0.00  0.00            
ATOM    551  O   GLN X  38      38.390  51.480  40.100  0.00  0.00            
ATOM    552  N   LYS X  39      36.280  52.060  39.560  0.00  0.00            
ATOM    553  H   LYS X  39      35.470  52.590  39.850  0.00  0.00            
ATOM    554  CA  LYS X  39      36.320  51.040  38.500  0.00  0.00            
ATOM    555  HA  LYS X  39      36.900  50.180  38.830  0.00  0.00            
ATOM    556  CB  LYS X  39      34.830  50.440  38.390  0.00  0.00            
ATOM    557  HB2 LYS X  39      34.800  49.590  37.700  0.00  0.00            
ATOM    558  HB3 LYS X  39      34.510  50.160  39.390  0.00  0.00            
ATOM    559  CG  LYS X  39      33.880  51.470  37.780  0.00  0.00            
ATOM    560  HG2 LYS X  39      33.990  52.440  38.270  0.00  0.00            
ATOM    561  HG3 LYS X  39      34.270  51.670  36.790  0.00  0.00            
ATOM    562  CD  LYS X  39      32.400  51.000  37.730  0.00  0.00            
ATOM    563  HD2 LYS X  39      31.870  51.810  37.240  0.00  0.00            
ATOM    564  HD3 LYS X  39      32.300  50.020  37.260  0.00  0.00            
ATOM    565  CE  LYS X  39      31.850  50.740  39.140  0.00  0.00            
ATOM    566  HE2 LYS X  39      32.630  50.190  39.640  0.00  0.00            
ATOM    567  HE3 LYS X  39      31.750  51.720  39.610  0.00  0.00            
ATOM    568  NZ  LYS X  39      30.520  50.060  39.050  0.00  0.00            
ATOM    569  HZ1 LYS X  39      29.820  50.680  38.670  0.00  0.00            
ATOM    570  HZ2 LYS X  39      30.180  49.710  39.930  0.00  0.00            
ATOM    571  HZ3 LYS X  39      30.650  49.240  38.470  0.00  0.00            
ATOM    572  C   LYS X  39      36.800  51.540  37.180  0.00  0.00            
ATOM    573  O   LYS X  39      36.760  50.810  36.200  0.00  0.00            
ATOM    574  N   MET X  40      37.320  52.750  37.110  0.00  0.00            
ATOM    575  H   MET X  40      37.300  53.390  37.890  0.00  0.00            
ATOM    576  CA  MET X  40      37.840  53.430  35.930  0.00  0.00            
ATOM    577  HA  MET X  40      38.120  52.690  35.180  0.00  0.00            
ATOM    578  CB  MET X  40      36.800  54.280  35.320  0.00  0.00            
ATOM    579  HB2 MET X  40      36.300  54.850  36.100  0.00  0.00            
ATOM    580  HB3 MET X  40      37.260  55.030  34.670  0.00  0.00            
ATOM    581  CG  MET X  40      35.710  53.540  34.570  0.00  0.00            
ATOM    582  HG2 MET X  40      35.050  52.960  35.210  0.00  0.00            
ATOM    583  HG3 MET X  40      35.180  54.320  34.020  0.00  0.00            
ATOM    584  SD  MET X  40      36.230  52.460  33.180  0.00  0.00            
ATOM    585  CE  MET X  40      34.680  52.120  32.320  0.00  0.00            
ATOM    586  HE1 MET X  40      34.200  52.970  31.810  0.00  0.00            
ATOM    587  HE2 MET X  40      34.840  51.340  31.580  0.00  0.00            
ATOM    588  HE3 MET X  40      34.000  51.720  33.080  0.00  0.00            
ATOM    589  C   MET X  40      39.100  54.290  36.200  0.00  0.00            
ATOM    590  O   MET X  40      39.740  54.700  35.220  0.00  0.00            
ATOM    591  N   LYS X  41      39.380  54.570  37.510  0.00  0.00            
ATOM    592  H   LYS X  41      38.580  54.400  38.100  0.00  0.00            
ATOM    593  CA  LYS X  41      40.600  55.310  37.990  0.00  0.00            
ATOM    594  HA  LYS X  41      40.460  56.370  37.780  0.00  0.00            
ATOM    595  CB  LYS X  41      40.750  55.200  39.500  0.00  0.00            
ATOM    596  HB2 LYS X  41      39.800  55.470  39.980  0.00  0.00            
ATOM    597  HB3 LYS X  41      40.790  54.150  39.760  0.00  0.00            
ATOM    598  CG  LYS X  41      41.860  55.990  40.160  0.00  0.00            
ATOM    599  HG2 LYS X  41      41.790  55.820  41.230  0.00  0.00            
ATOM    600  HG3 LYS X  41      42.770  55.440  39.910  0.00  0.00            
ATOM    601  CD  LYS X  41      42.030  57.480  39.710  0.00  0.00            
ATOM    602  HD2 LYS X  41      42.930  57.910  40.150  0.00  0.00            
ATOM    603  HD3 LYS X  41      42.180  57.640  38.640  0.00  0.00            
ATOM    604  CE  LYS X  41      40.740  58.170  40.230  0.00  0.00            
ATOM    605  HE2 LYS X  41      39.940  57.520  39.870  0.00  0.00            
ATOM    606  HE3 LYS X  41      40.700  58.090  41.320  0.00  0.00            
ATOM    607  NZ  LYS X  41      40.490  59.570  39.850  0.00  0.00            
ATOM    608  HZ1 LYS X  41      41.300  60.180  39.880  0.00  0.00            
ATOM    609  HZ2 LYS X  41      39.780  59.980  40.440  0.00  0.00            
ATOM    610  HZ3 LYS X  41      40.150  59.710  38.910  0.00  0.00            
ATOM    611  C   LYS X  41      41.890  54.900  37.170  0.00  0.00            
ATOM    612  O   LYS X  41      42.490  55.830  36.680  0.00  0.00            
ATOM    613  N   ARG X  42      42.220  53.650  37.060  0.00  0.00            
ATOM    614  H   ARG X  42      41.590  52.950  37.440  0.00  0.00            
ATOM    615  CA  ARG X  42      43.520  53.150  36.440  0.00  0.00            
ATOM    616  HA  ARG X  42      44.360  53.750  36.790  0.00  0.00            
ATOM    617  CB  ARG X  42      43.740  51.690  36.690  0.00  0.00            
ATOM    618  HB2 ARG X  42      43.420  51.520  37.720  0.00  0.00            
ATOM    619  HB3 ARG X  42      43.240  51.110  35.920  0.00  0.00            
ATOM    620  CG  ARG X  42      45.240  51.280  36.500  0.00  0.00            
ATOM    621  HG2 ARG X  42      45.660  51.390  35.500  0.00  0.00            
ATOM    622  HG3 ARG X  42      45.860  51.860  37.180  0.00  0.00            
ATOM    623  CD  ARG X  42      45.290  49.830  36.910  0.00  0.00            
ATOM    624  HD2 ARG X  42      45.320  49.730  37.990  0.00  0.00            
ATOM    625  HD3 ARG X  42      44.380  49.380  36.520  0.00  0.00            
ATOM    626  NE  ARG X  42      46.440  49.180  36.270  0.00  0.00            
ATOM    627  HE  ARG X  42      46.890  49.630  35.490  0.00  0.00            
ATOM    628  CZ  ARG X  42      46.860  47.950  36.560  0.00  0.00            
ATOM    629  NH1 ARG X  42      46.050  47.140  37.210  0.00  0.00            
ATOM    630 HH11 ARG X  42      45.050  47.250  37.120  0.00  0.00            
ATOM    631 HH12 ARG X  42      46.430  46.240  37.490  0.00  0.00            
ATOM    632  NH2 ARG X  42      48.020  47.510  36.110  0.00  0.00            
ATOM    633 HH21 ARG X  42      48.690  48.100  35.640  0.00  0.00            
ATOM    634 HH22 ARG X  42      48.440  46.700  36.530  0.00  0.00            
ATOM    635  C   ARG X  42      43.440  53.490  34.920  0.00  0.00            
ATOM    636  O   ARG X  42      44.340  54.200  34.470  0.00  0.00            
ATOM    637  N   VAL X  43      42.430  53.090  34.200  0.00  0.00            
ATOM    638  H   VAL X  43      41.630  52.670  34.650  0.00  0.00            
ATOM    639  CA  VAL X  43      42.330  53.590  32.780  0.00  0.00            
ATOM    640  HA  VAL X  43      43.280  53.270  32.340  0.00  0.00            
ATOM    641  CB  VAL X  43      41.280  52.920  31.900  0.00  0.00            
ATOM    642  HB  VAL X  43      41.540  53.290  30.910  0.00  0.00            
ATOM    643  CG1 VAL X  43      41.250  51.440  31.950  0.00  0.00            
ATOM    644 HG11 VAL X  43      40.620  51.120  31.120  0.00  0.00            
ATOM    645 HG12 VAL X  43      40.940  51.040  32.920  0.00  0.00            
ATOM    646 HG13 VAL X  43      42.250  51.120  31.670  0.00  0.00            
ATOM    647  CG2 VAL X  43      39.930  53.390  32.240  0.00  0.00            
ATOM    648 HG21 VAL X  43      39.790  54.450  32.010  0.00  0.00            
ATOM    649 HG22 VAL X  43      39.730  53.170  33.290  0.00  0.00            
ATOM    650 HG23 VAL X  43      39.130  52.840  31.730  0.00  0.00            
ATOM    651  C   VAL X  43      42.340  55.100  32.670  0.00  0.00            
ATOM    652  O   VAL X  43      43.090  55.540  31.810  0.00  0.00            
ATOM    653  N   VAL X  44      41.720  55.850  33.550  0.00  0.00            
ATOM    654  H   VAL X  44      41.290  55.440  34.370  0.00  0.00            
ATOM    655  CA  VAL X  44      41.810  57.310  33.440  0.00  0.00            
ATOM    656  HA  VAL X  44      41.490  57.580  32.430  0.00  0.00            
ATOM    657  CB  VAL X  44      40.830  57.870  34.460  0.00  0.00            
ATOM    658  HB  VAL X  44      40.830  57.350  35.420  0.00  0.00            
ATOM    659  CG1 VAL X  44      41.040  59.360  34.710  0.00  0.00            
ATOM    660 HG11 VAL X  44      40.390  59.730  35.510  0.00  0.00            
ATOM    661 HG12 VAL X  44      40.750  59.870  33.800  0.00  0.00            
ATOM    662 HG13 VAL X  44      42.020  59.690  35.060  0.00  0.00            
ATOM    663  CG2 VAL X  44      39.410  57.610  33.890  0.00  0.00            
ATOM    664 HG21 VAL X  44      39.400  58.050  32.890  0.00  0.00            
ATOM    665 HG22 VAL X  44      38.720  58.120  34.560  0.00  0.00            
ATOM    666 HG23 VAL X  44      39.050  56.590  33.750  0.00  0.00            
ATOM    667  C   VAL X  44      43.190  57.880  33.640  0.00  0.00            
ATOM    668  O   VAL X  44      43.610  58.880  32.990  0.00  0.00            
ATOM    669  N   GLN X  45      44.000  57.220  34.480  0.00  0.00            
ATOM    670  H   GLN X  45      43.610  56.420  34.940  0.00  0.00            
ATOM    671  CA  GLN X  45      45.410  57.490  34.820  0.00  0.00            
ATOM    672  HA  GLN X  45      45.620  58.550  34.980  0.00  0.00            
ATOM    673  CB  GLN X  45      45.860  56.760  36.150  0.00  0.00            
ATOM    674  HB2 GLN X  45      45.390  55.780  36.140  0.00  0.00            
ATOM    675  HB3 GLN X  45      46.940  56.690  36.130  0.00  0.00            
ATOM    676  CG  GLN X  45      45.390  57.450  37.430  0.00  0.00            
ATOM    677  HG2 GLN X  45      45.980  58.360  37.540  0.00  0.00            
ATOM    678  HG3 GLN X  45      44.320  57.660  37.400  0.00  0.00            
ATOM    679  CD  GLN X  45      45.510  56.620  38.730  0.00  0.00            
ATOM    680  OE1 GLN X  45      45.620  55.420  38.890  0.00  0.00            
ATOM    681  NE2 GLN X  45      45.470  57.280  39.850  0.00  0.00            
ATOM    682 HE21 GLN X  45      45.270  58.270  39.840  0.00  0.00            
ATOM    683 HE22 GLN X  45      45.250  56.750  40.680  0.00  0.00            
ATOM    684  C   GLN X  45      46.320  56.950  33.700  0.00  0.00            
ATOM    685  O   GLN X  45      47.440  57.400  33.610  0.00  0.00            
ATOM    686  N   HID X  46      45.910  56.010  32.840  0.00  0.00            
ATOM    687  H   HID X  46      44.980  55.660  33.060  0.00  0.00            
ATOM    688  CA  HID X  46      46.650  55.560  31.630  0.00  0.00            
ATOM    689  HA  HID X  46      47.610  55.220  32.010  0.00  0.00            
ATOM    690  CB  HID X  46      45.920  54.360  31.020  0.00  0.00            
ATOM    691  HB2 HID X  46      45.600  53.720  31.840  0.00  0.00            
ATOM    692  HB3 HID X  46      45.080  54.720  30.420  0.00  0.00            
ATOM    693  CG  HID X  46      46.740  53.460  30.260  0.00  0.00            
ATOM    694  ND1 HID X  46      47.960  52.800  30.510  0.00  0.00            
ATOM    695  HD1 HID X  46      48.530  52.760  31.350  0.00  0.00            
ATOM    696  CE1 HID X  46      48.210  51.900  29.530  0.00  0.00            
ATOM    697  HE1 HID X  46      49.130  51.330  29.410  0.00  0.00            
ATOM    698  NE2 HID X  46      47.310  52.080  28.530  0.00  0.00            
ATOM    699  CD2 HID X  46      46.440  53.120  28.970  0.00  0.00            
ATOM    700  HD2 HID X  46      45.610  53.460  28.370  0.00  0.00            
ATOM    701  C   HID X  46      46.840  56.620  30.570  0.00  0.00            
ATOM    702  O   HID X  46      47.780  56.440  29.820  0.00  0.00            
ATOM    703  N   THR X  47      46.110  57.770  30.610  0.00  0.00            
ATOM    704  H   THR X  47      45.350  57.740  31.270  0.00  0.00            
ATOM    705  CA  THR X  47      46.290  58.930  29.690  0.00  0.00            
ATOM    706  HA  THR X  47      46.100  58.590  28.670  0.00  0.00            
ATOM    707  CB  THR X  47      45.320  60.110  30.030  0.00  0.00            
ATOM    708  HB  THR X  47      45.650  60.980  29.480  0.00  0.00            
ATOM    709  CG2 THR X  47      43.880  59.830  29.660  0.00  0.00            
ATOM    710 HG21 THR X  47      43.580  58.930  30.200  0.00  0.00            
ATOM    711 HG22 THR X  47      43.220  60.670  29.880  0.00  0.00            
ATOM    712 HG23 THR X  47      43.880  59.630  28.590  0.00  0.00            
ATOM    713  OG1 THR X  47      45.240  60.450  31.450  0.00  0.00            
ATOM    714  HG1 THR X  47      44.360  60.160  31.720  0.00  0.00            
ATOM    715  C   THR X  47      47.750  59.380  29.650  0.00  0.00            
ATOM    716  O   THR X  47      48.210  59.590  28.520  0.00  0.00            
ATOM    717  N   LYS X  48      48.390  59.350  30.820  0.00  0.00            
ATOM    718  H   LYS X  48      47.900  59.080  31.660  0.00  0.00            
ATOM    719  CA  LYS X  48      49.840  59.740  30.970  0.00  0.00            
ATOM    720  HA  LYS X  48      50.280  60.070  30.030  0.00  0.00            
ATOM    721  CB  LYS X  48      49.970  60.880  31.990  0.00  0.00            
ATOM    722  HB2 LYS X  48      49.550  60.520  32.930  0.00  0.00            
ATOM    723  HB3 LYS X  48      51.030  61.080  32.160  0.00  0.00            
ATOM    724  CG  LYS X  48      49.210  62.150  31.680  0.00  0.00            
ATOM    725  HG2 LYS X  48      49.550  62.600  30.750  0.00  0.00            
ATOM    726  HG3 LYS X  48      48.140  61.960  31.750  0.00  0.00            
ATOM    727  CD  LYS X  48      49.490  63.240  32.730  0.00  0.00            
ATOM    728  HD2 LYS X  48      48.860  64.090  32.470  0.00  0.00            
ATOM    729  HD3 LYS X  48      49.200  62.900  33.730  0.00  0.00            
ATOM    730  CE  LYS X  48      50.910  63.730  32.820  0.00  0.00            
ATOM    731  HE2 LYS X  48      51.470  62.850  33.140  0.00  0.00            
ATOM    732  HE3 LYS X  48      51.290  63.980  31.830  0.00  0.00            
ATOM    733  NZ  LYS X  48      51.110  64.890  33.780  0.00  0.00            
ATOM    734  HZ1 LYS X  48      52.070  65.200  33.820  0.00  0.00            
ATOM    735  HZ2 LYS X  48      50.470  65.630  33.550  0.00  0.00            
ATOM    736  HZ3 LYS X  48      50.860  64.470  34.670  0.00  0.00            
ATOM    737  C   LYS X  48      50.680  58.470  31.380  0.00  0.00            
ATOM    738  O   LYS X  48      51.820  58.390  30.960  0.00  0.00            
ATOM    739  N   GLY X  49      50.050  57.430  31.890  0.00  0.00            
ATOM    740  H   GLY X  49      49.050  57.500  32.010  0.00  0.00            
ATOM    741  CA  GLY X  49      50.680  56.250  32.480  0.00  0.00            
ATOM    742  HA2 GLY X  49      51.500  56.530  33.150  0.00  0.00            
ATOM    743  HA3 GLY X  49      49.920  55.720  33.060  0.00  0.00            
ATOM    744  C   GLY X  49      51.210  55.260  31.420  0.00  0.00            
ATOM    745  O   GLY X  49      52.160  54.540  31.680  0.00  0.00            
ATOM    746  N   CYM X  50      50.570  55.280  30.210  0.00  0.00            
ATOM    747  H   CYM X  50      49.760  55.870  30.120  0.00  0.00            
ATOM    748  CA  CYM X  50      50.800  54.270  29.140  0.00  0.00            
ATOM    749  HA  CYM X  50      50.600  53.290  29.560  0.00  0.00            
ATOM    750  CB  CYM X  50      49.900  54.590  27.920  0.00  0.00            
ATOM    751  HB3 CYM X  50      50.130  55.530  27.430  0.00  0.00            
ATOM    752  HB2 CYM X  50      48.890  54.780  28.290  0.00  0.00            
ATOM    753  SG  CYM X  50      49.950  53.110  26.810  0.00  0.00            
ATOM    754  C   CYM X  50      52.280  54.340  28.750  0.00  0.00            
ATOM    755  O   CYM X  50      52.970  55.400  28.820  0.00  0.00            
ATOM    756  N   LYS X  51      52.760  53.160  28.340  0.00  0.00            
ATOM    757  H   LYS X  51      52.030  52.460  28.290  0.00  0.00            
ATOM    758  CA  LYS X  51      54.020  52.880  27.700  0.00  0.00            
ATOM    759  HA  LYS X  51      54.840  53.350  28.250  0.00  0.00            
ATOM    760  CB  LYS X  51      54.370  51.340  27.820  0.00  0.00            
ATOM    761  HB2 LYS X  51      53.660  50.780  27.220  0.00  0.00            
ATOM    762  HB3 LYS X  51      55.380  51.130  27.470  0.00  0.00            
ATOM    763  CG  LYS X  51      54.210  50.890  29.320  0.00  0.00            
ATOM    764  HG2 LYS X  51      54.510  51.730  29.950  0.00  0.00            
ATOM    765  HG3 LYS X  51      53.230  50.510  29.620  0.00  0.00            
ATOM    766  CD  LYS X  51      55.170  49.730  29.510  0.00  0.00            
ATOM    767  HD2 LYS X  51      54.830  48.940  28.840  0.00  0.00            
ATOM    768  HD3 LYS X  51      56.160  50.130  29.290  0.00  0.00            
ATOM    769  CE  LYS X  51      55.090  49.080  30.890  0.00  0.00            
ATOM    770  HE2 LYS X  51      55.190  49.770  31.720  0.00  0.00            
ATOM    771  HE3 LYS X  51      54.070  48.730  31.020  0.00  0.00            
ATOM    772  NZ  LYS X  51      55.960  47.880  31.020  0.00  0.00            
ATOM    773  HZ1 LYS X  51      55.720  47.310  30.220  0.00  0.00            
ATOM    774  HZ2 LYS X  51      56.950  48.050  30.900  0.00  0.00            
ATOM    775  HZ3 LYS X  51      55.790  47.370  31.870  0.00  0.00            
ATOM    776  C   LYS X  51      54.030  53.370  26.270  0.00  0.00            
ATOM    777  O   LYS X  51      55.100  53.540  25.640  0.00  0.00            
ATOM    778  N   ARG X  52      52.840  53.740  25.710  0.00  0.00            
ATOM    779  H   ARG X  52      52.000  53.570  26.250  0.00  0.00            
ATOM    780  CA  ARG X  52      52.670  53.860  24.260  0.00  0.00            
ATOM    781  HA  ARG X  52      53.630  53.970  23.770  0.00  0.00            
ATOM    782  CB  ARG X  52      52.140  52.480  23.750  0.00  0.00            
ATOM    783  HB2 ARG X  52      51.190  52.420  24.280  0.00  0.00            
ATOM    784  HB3 ARG X  52      51.900  52.630  22.700  0.00  0.00            
ATOM    785  CG  ARG X  52      52.940  51.210  23.960  0.00  0.00            
ATOM    786  HG2 ARG X  52      53.270  51.220  25.000  0.00  0.00            
ATOM    787  HG3 ARG X  52      52.420  50.280  23.740  0.00  0.00            
ATOM    788  CD  ARG X  52      54.210  51.170  23.190  0.00  0.00            
ATOM    789  HD2 ARG X  52      53.980  51.100  22.130  0.00  0.00            
ATOM    790  HD3 ARG X  52      54.800  52.030  23.510  0.00  0.00            
ATOM    791  NE  ARG X  52      54.960  49.980  23.600  0.00  0.00            
ATOM    792  HE  ARG X  52      54.750  49.140  23.070  0.00  0.00            
ATOM    793  CZ  ARG X  52      55.920  49.860  24.550  0.00  0.00            
ATOM    794  NH1 ARG X  52      56.480  50.810  25.230  0.00  0.00            
ATOM    795 HH11 ARG X  52      56.200  51.770  25.080  0.00  0.00            
ATOM    796 HH12 ARG X  52      57.330  50.600  25.720  0.00  0.00            
ATOM    797  NH2 ARG X  52      56.440  48.670  24.680  0.00  0.00            
ATOM    798 HH21 ARG X  52      56.090  48.040  23.980  0.00  0.00            
ATOM    799 HH22 ARG X  52      57.330  48.510  25.120  0.00  0.00            
ATOM    800  C   ARG X  52      51.810  55.060  23.850  0.00  0.00            
ATOM    801  O   ARG X  52      52.060  55.650  22.820  0.00  0.00            
ATOM    802  N   LYS X  53      50.750  55.270  24.720  0.00  0.00            
ATOM    803  H   LYS X  53      50.600  54.700  25.540  0.00  0.00            
ATOM    804  CA  LYS X  53      49.640  56.080  24.370  0.00  0.00            
ATOM    805  HA  LYS X  53      48.820  55.980  25.080  0.00  0.00            
ATOM    806  CB  LYS X  53      50.070  57.550  24.540  0.00  0.00            
ATOM    807  HB2 LYS X  53      50.940  57.730  23.910  0.00  0.00            
ATOM    808  HB3 LYS X  53      49.230  58.160  24.200  0.00  0.00            
ATOM    809  CG  LYS X  53      50.460  58.020  25.960  0.00  0.00            
ATOM    810  HG2 LYS X  53      50.350  59.100  26.020  0.00  0.00            
ATOM    811  HG3 LYS X  53      49.770  57.470  26.590  0.00  0.00            
ATOM    812  CD  LYS X  53      51.910  57.780  26.330  0.00  0.00            
ATOM    813  HD2 LYS X  53      52.100  56.710  26.260  0.00  0.00            
ATOM    814  HD3 LYS X  53      52.510  58.280  25.560  0.00  0.00            
ATOM    815  CE  LYS X  53      52.120  58.480  27.750  0.00  0.00            
ATOM    816  HE2 LYS X  53      52.280  59.550  27.640  0.00  0.00            
ATOM    817  HE3 LYS X  53      51.160  58.390  28.270  0.00  0.00            
ATOM    818  NZ  LYS X  53      53.340  58.040  28.410  0.00  0.00            
ATOM    819  HZ1 LYS X  53      54.120  58.510  27.970  0.00  0.00            
ATOM    820  HZ2 LYS X  53      53.310  58.470  29.330  0.00  0.00            
ATOM    821  HZ3 LYS X  53      53.410  57.030  28.390  0.00  0.00            
ATOM    822  C   LYS X  53      49.050  55.730  22.970  0.00  0.00            
ATOM    823  O   LYS X  53      49.220  54.610  22.480  0.00  0.00            
ATOM    824  N   THR X  54      48.250  56.640  22.430  0.00  0.00            
ATOM    825  H   THR X  54      48.030  57.460  22.970  0.00  0.00            
ATOM    826  CA  THR X  54      47.280  56.310  21.390  0.00  0.00            
ATOM    827  HA  THR X  54      46.900  55.300  21.560  0.00  0.00            
ATOM    828  CB  THR X  54      46.100  57.310  21.360  0.00  0.00            
ATOM    829  HB  THR X  54      46.190  57.830  20.400  0.00  0.00            
ATOM    830  CG2 THR X  54      44.780  56.570  21.320  0.00  0.00            
ATOM    831 HG21 THR X  54      44.690  55.880  20.480  0.00  0.00            
ATOM    832 HG22 THR X  54      44.600  56.050  22.260  0.00  0.00            
ATOM    833 HG23 THR X  54      44.030  57.360  21.240  0.00  0.00            
ATOM    834  OG1 THR X  54      46.050  58.240  22.440  0.00  0.00            
ATOM    835  HG1 THR X  54      45.500  59.010  22.250  0.00  0.00            
ATOM    836  C   THR X  54      47.950  56.260  20.030  0.00  0.00            
ATOM    837  O   THR X  54      47.620  55.370  19.210  0.00  0.00            
ATOM    838  N   ASN X  55      48.920  57.120  19.830  0.00  0.00            
ATOM    839  H   ASN X  55      49.060  57.800  20.560  0.00  0.00            
ATOM    840  CA  ASN X  55      49.750  57.110  18.670  0.00  0.00            
ATOM    841  HA  ASN X  55      49.110  57.040  17.790  0.00  0.00            
ATOM    842  CB  ASN X  55      50.450  58.500  18.500  0.00  0.00            
ATOM    843  HB2 ASN X  55      51.280  58.590  19.200  0.00  0.00            
ATOM    844  HB3 ASN X  55      50.960  58.380  17.550  0.00  0.00            
ATOM    845  CG  ASN X  55      49.570  59.710  18.540  0.00  0.00            
ATOM    846  OD1 ASN X  55      48.380  59.550  18.250  0.00  0.00            
ATOM    847  ND2 ASN X  55      50.090  60.840  18.890  0.00  0.00            
ATOM    848 HD21 ASN X  55      51.090  60.800  19.010  0.00  0.00            
ATOM    849 HD22 ASN X  55      49.650  61.750  18.910  0.00  0.00            
ATOM    850  C   ASN X  55      50.790  55.930  18.660  0.00  0.00            
ATOM    851  O   ASN X  55      51.180  55.610  17.550  0.00  0.00            
ATOM    852  N   GLY X  56      51.180  55.400  19.780  0.00  0.00            
ATOM    853  H   GLY X  56      50.770  55.790  20.620  0.00  0.00            
ATOM    854  CA  GLY X  56      51.840  54.090  19.830  0.00  0.00            
ATOM    855  HA2 GLY X  56      52.760  54.310  19.280  0.00  0.00            
ATOM    856  HA3 GLY X  56      52.040  54.010  20.900  0.00  0.00            
ATOM    857  C   GLY X  56      51.000  52.880  19.430  0.00  0.00            
ATOM    858  O   GLY X  56      51.550  51.800  19.120  0.00  0.00            
ATOM    859  N   GLY X  57      49.670  52.980  19.440  0.00  0.00            
ATOM    860  H   GLY X  57      49.270  53.900  19.550  0.00  0.00            
ATOM    861  CA  GLY X  57      48.790  51.810  19.160  0.00  0.00            
ATOM    862  HA2 GLY X  57      47.820  52.090  18.740  0.00  0.00            
ATOM    863  HA3 GLY X  57      49.260  51.150  18.420  0.00  0.00            
ATOM    864  C   GLY X  57      48.460  51.050  20.350  0.00  0.00            
ATOM    865  O   GLY X  57      48.010  49.950  20.130  0.00  0.00            
ATOM    866  N   CYM X  58      48.680  51.420  21.580  0.00  0.00            
ATOM    867  H   CYM X  58      49.200  52.260  21.800  0.00  0.00            
ATOM    868  CA  CYM X  58      48.090  50.820  22.780  0.00  0.00            
ATOM    869  HA  CYM X  58      48.660  49.920  22.990  0.00  0.00            
ATOM    870  CB  CYM X  58      48.340  51.720  24.000  0.00  0.00            
ATOM    871  HB3 CYM X  58      48.090  52.780  23.910  0.00  0.00            
ATOM    872  HB2 CYM X  58      49.400  51.530  24.150  0.00  0.00            
ATOM    873  SG  CYM X  58      47.540  50.980  25.390  0.00  0.00            
ATOM    874  C   CYM X  58      46.570  50.500  22.660  0.00  0.00            
ATOM    875  O   CYM X  58      45.760  51.420  22.550  0.00  0.00            
ATOM    876  N   PRO X  59      46.240  49.210  22.690  0.00  0.00            
ATOM    877  CD  PRO X  59      46.990  48.020  23.040  0.00  0.00            
ATOM    878  HD2 PRO X  59      47.530  48.260  23.950  0.00  0.00            
ATOM    879  HD3 PRO X  59      47.610  47.620  22.240  0.00  0.00            
ATOM    880  CG  PRO X  59      45.950  47.020  23.320  0.00  0.00            
ATOM    881  HG2 PRO X  59      45.630  47.020  24.360  0.00  0.00            
ATOM    882  HG3 PRO X  59      46.210  45.990  23.060  0.00  0.00            
ATOM    883  CB  PRO X  59      44.770  47.430  22.510  0.00  0.00            
ATOM    884  HB2 PRO X  59      43.850  47.010  22.920  0.00  0.00            
ATOM    885  HB3 PRO X  59      44.940  47.190  21.460  0.00  0.00            
ATOM    886  CA  PRO X  59      44.790  48.950  22.630  0.00  0.00            
ATOM    887  HA  PRO X  59      44.420  49.350  21.680  0.00  0.00            
ATOM    888  C   PRO X  59      43.960  49.410  23.880  0.00  0.00            
ATOM    889  O   PRO X  59      42.800  49.590  23.700  0.00  0.00            
ATOM    890  N   VAL X  60      44.560  49.640  25.100  0.00  0.00            
ATOM    891  H   VAL X  60      45.510  49.300  25.140  0.00  0.00            
ATOM    892  CA  VAL X  60      43.810  50.240  26.250  0.00  0.00            
ATOM    893  HA  VAL X  60      42.840  49.750  26.340  0.00  0.00            
ATOM    894  CB  VAL X  60      44.470  50.020  27.590  0.00  0.00            
ATOM    895  HB  VAL X  60      45.450  50.510  27.600  0.00  0.00            
ATOM    896  CG1 VAL X  60      43.620  50.450  28.750  0.00  0.00            
ATOM    897 HG11 VAL X  60      42.720  49.830  28.780  0.00  0.00            
ATOM    898 HG12 VAL X  60      44.160  50.280  29.690  0.00  0.00            
ATOM    899 HG13 VAL X  60      43.390  51.520  28.740  0.00  0.00            
ATOM    900  CG2 VAL X  60      44.690  48.510  27.830  0.00  0.00            
ATOM    901 HG21 VAL X  60      45.190  48.140  26.930  0.00  0.00            
ATOM    902 HG22 VAL X  60      45.400  48.370  28.650  0.00  0.00            
ATOM    903 HG23 VAL X  60      43.800  47.950  28.120  0.00  0.00            
ATOM    904  C   VAL X  60      43.520  51.690  25.920  0.00  0.00            
ATOM    905  O   VAL X  60      42.400  52.210  26.120  0.00  0.00            
ATOM    906  N   CYM X  61      44.460  52.460  25.310  0.00  0.00            
ATOM    907  H   CYM X  61      45.280  52.040  24.890  0.00  0.00            
ATOM    908  CA  CYM X  61      44.320  53.880  25.040  0.00  0.00            
ATOM    909  HA  CYM X  61      43.910  54.340  25.940  0.00  0.00            
ATOM    910  CB  CYM X  61      45.690  54.510  24.590  0.00  0.00            
ATOM    911  HB3 CYM X  61      45.480  55.580  24.650  0.00  0.00            
ATOM    912  HB2 CYM X  61      46.000  54.160  23.610  0.00  0.00            
ATOM    913  SG  CYM X  61      46.960  54.280  25.820  0.00  0.00            
ATOM    914  C   CYM X  61      43.220  54.030  23.980  0.00  0.00            
ATOM    915  O   CYM X  61      42.350  54.950  24.030  0.00  0.00            
ATOM    916  N   LYS X  62      43.160  53.060  23.050  0.00  0.00            
ATOM    917  H   LYS X  62      43.800  52.290  22.940  0.00  0.00            
ATOM    918  CA  LYS X  62      42.180  53.250  21.970  0.00  0.00            
ATOM    919  HA  LYS X  62      42.290  54.230  21.520  0.00  0.00            
ATOM    920  CB  LYS X  62      42.480  52.240  20.910  0.00  0.00            
ATOM    921  HB2 LYS X  62      42.660  51.240  21.300  0.00  0.00            
ATOM    922  HB3 LYS X  62      41.600  52.270  20.270  0.00  0.00            
ATOM    923  CG  LYS X  62      43.660  52.520  19.970  0.00  0.00            
ATOM    924  HG2 LYS X  62      43.370  53.430  19.440  0.00  0.00            
ATOM    925  HG3 LYS X  62      44.550  52.810  20.540  0.00  0.00            
ATOM    926  CD  LYS X  62      44.120  51.520  18.990  0.00  0.00            
ATOM    927  HD2 LYS X  62      45.020  51.820  18.450  0.00  0.00            
ATOM    928  HD3 LYS X  62      44.510  50.720  19.610  0.00  0.00            
ATOM    929  CE  LYS X  62      43.010  51.110  18.040  0.00  0.00            
ATOM    930  HE2 LYS X  62      42.040  51.100  18.530  0.00  0.00            
ATOM    931  HE3 LYS X  62      43.040  51.730  17.140  0.00  0.00            
ATOM    932  NZ  LYS X  62      43.310  49.710  17.660  0.00  0.00            
ATOM    933  HZ1 LYS X  62      44.240  49.600  17.280  0.00  0.00            
ATOM    934  HZ2 LYS X  62      43.410  49.090  18.460  0.00  0.00            
ATOM    935  HZ3 LYS X  62      42.620  49.320  17.030  0.00  0.00            
ATOM    936  C   LYS X  62      40.780  53.040  22.510  0.00  0.00            
ATOM    937  O   LYS X  62      39.920  53.850  22.080  0.00  0.00            
ATOM    938  N   GLN X  63      40.550  52.120  23.510  0.00  0.00            
ATOM    939  H   GLN X  63      41.350  51.590  23.830  0.00  0.00            
ATOM    940  CA  GLN X  63      39.280  51.740  24.030  0.00  0.00            
ATOM    941  HA  GLN X  63      38.490  51.750  23.270  0.00  0.00            
ATOM    942  CB  GLN X  63      39.400  50.340  24.560  0.00  0.00            
ATOM    943  HB2 GLN X  63      39.840  49.730  23.760  0.00  0.00            
ATOM    944  HB3 GLN X  63      40.160  50.360  25.350  0.00  0.00            
ATOM    945  CG  GLN X  63      38.150  49.610  25.140  0.00  0.00            
ATOM    946  HG2 GLN X  63      38.380  48.550  25.270  0.00  0.00            
ATOM    947  HG3 GLN X  63      37.840  50.020  26.100  0.00  0.00            
ATOM    948  CD  GLN X  63      36.950  49.660  24.140  0.00  0.00            
ATOM    949  OE1 GLN X  63      36.780  48.850  23.270  0.00  0.00            
ATOM    950  NE2 GLN X  63      36.130  50.710  24.080  0.00  0.00            
ATOM    951 HE21 GLN X  63      36.390  51.480  24.670  0.00  0.00            
ATOM    952 HE22 GLN X  63      35.420  50.680  23.370  0.00  0.00            
ATOM    953  C   GLN X  63      38.820  52.780  25.040  0.00  0.00            
ATOM    954  O   GLN X  63      37.600  52.970  25.220  0.00  0.00            
ATOM    955  N   LEU X  64      39.700  53.610  25.530  0.00  0.00            
ATOM    956  H   LEU X  64      40.650  53.290  25.400  0.00  0.00            
ATOM    957  CA  LEU X  64      39.410  54.730  26.360  0.00  0.00            
ATOM    958  HA  LEU X  64      38.710  54.460  27.150  0.00  0.00            
ATOM    959  CB  LEU X  64      40.690  55.030  27.230  0.00  0.00            
ATOM    960  HB2 LEU X  64      41.080  54.130  27.720  0.00  0.00            
ATOM    961  HB3 LEU X  64      41.440  55.280  26.480  0.00  0.00            
ATOM    962  CG  LEU X  64      40.510  56.290  28.100  0.00  0.00            
ATOM    963  HG  LEU X  64      40.060  57.040  27.450  0.00  0.00            
ATOM    964  CD1 LEU X  64      39.680  55.880  29.340  0.00  0.00            
ATOM    965 HD11 LEU X  64      40.060  54.980  29.810  0.00  0.00            
ATOM    966 HD12 LEU X  64      38.620  55.890  29.050  0.00  0.00            
ATOM    967 HD13 LEU X  64      39.830  56.680  30.060  0.00  0.00            
ATOM    968  CD2 LEU X  64      41.840  56.820  28.620  0.00  0.00            
ATOM    969 HD21 LEU X  64      42.280  56.090  29.310  0.00  0.00            
ATOM    970 HD22 LEU X  64      41.620  57.750  29.140  0.00  0.00            
ATOM    971 HD23 LEU X  64      42.400  57.090  27.720  0.00  0.00            
ATOM    972  C   LEU X  64      38.860  55.860  25.470  0.00  0.00            
ATOM    973  O   LEU X  64      37.770  56.370  25.700  0.00  0.00            
ATOM    974  N   ILE X  65      39.520  56.180  24.370  0.00  0.00            
ATOM    975  H   ILE X  65      40.370  55.640  24.290  0.00  0.00            
ATOM    976  CA  ILE X  65      39.120  57.230  23.540  0.00  0.00            
ATOM    977  HA  ILE X  65      38.760  58.070  24.150  0.00  0.00            
ATOM    978  CB  ILE X  65      40.320  57.710  22.670  0.00  0.00            
ATOM    979  HB  ILE X  65      40.960  56.850  22.460  0.00  0.00            
ATOM    980  CG2 ILE X  65      39.910  58.250  21.270  0.00  0.00            
ATOM    981 HG21 ILE X  65      39.190  59.070  21.360  0.00  0.00            
ATOM    982 HG22 ILE X  65      39.390  57.490  20.680  0.00  0.00            
ATOM    983 HG23 ILE X  65      40.820  58.600  20.780  0.00  0.00            
ATOM    984  CG1 ILE X  65      41.140  58.830  23.440  0.00  0.00            
ATOM    985 HG12 ILE X  65      42.060  59.000  22.900  0.00  0.00            
ATOM    986 HG13 ILE X  65      40.470  59.690  23.430  0.00  0.00            
ATOM    987  CD1 ILE X  65      41.460  58.610  24.980  0.00  0.00            
ATOM    988 HD11 ILE X  65      41.940  57.640  25.080  0.00  0.00            
ATOM    989 HD12 ILE X  65      40.500  58.670  25.510  0.00  0.00            
ATOM    990 HD13 ILE X  65      42.140  59.350  25.400  0.00  0.00            
ATOM    991  C   ILE X  65      37.820  56.810  22.730  0.00  0.00            
ATOM    992  O   ILE X  65      37.020  57.660  22.310  0.00  0.00            
ATOM    993  N   ALA X  66      37.590  55.520  22.520  0.00  0.00            
ATOM    994  H   ALA X  66      38.300  54.840  22.760  0.00  0.00            
ATOM    995  CA  ALA X  66      36.230  54.970  22.120  0.00  0.00            
ATOM    996  HA  ALA X  66      35.900  55.430  21.190  0.00  0.00            
ATOM    997  CB  ALA X  66      36.300  53.410  21.920  0.00  0.00            
ATOM    998  HB1 ALA X  66      35.660  53.020  21.130  0.00  0.00            
ATOM    999  HB2 ALA X  66      36.100  52.920  22.880  0.00  0.00            
ATOM   1000  HB3 ALA X  66      37.260  53.170  21.460  0.00  0.00            
ATOM   1001  C   ALA X  66      35.150  55.370  23.080  0.00  0.00            
ATOM   1002  O   ALA X  66      34.120  55.850  22.600  0.00  0.00            
ATOM   1003  N   LEU X  67      35.310  55.250  24.380  0.00  0.00            
ATOM   1004  H   LEU X  67      36.200  54.840  24.620  0.00  0.00            
ATOM   1005  CA  LEU X  67      34.360  55.710  25.400  0.00  0.00            
ATOM   1006  HA  LEU X  67      33.330  55.430  25.170  0.00  0.00            
ATOM   1007  CB  LEU X  67      34.710  55.230  26.830  0.00  0.00            
ATOM   1008  HB2 LEU X  67      35.730  55.530  27.060  0.00  0.00            
ATOM   1009  HB3 LEU X  67      34.010  55.670  27.540  0.00  0.00            
ATOM   1010  CG  LEU X  67      34.630  53.710  27.050  0.00  0.00            
ATOM   1011  HG  LEU X  67      34.970  53.200  26.150  0.00  0.00            
ATOM   1012  CD1 LEU X  67      35.450  53.160  28.270  0.00  0.00            
ATOM   1013 HD11 LEU X  67      35.060  53.740  29.120  0.00  0.00            
ATOM   1014 HD12 LEU X  67      36.500  53.430  28.160  0.00  0.00            
ATOM   1015 HD13 LEU X  67      35.260  52.090  28.330  0.00  0.00            
ATOM   1016  CD2 LEU X  67      33.220  53.280  27.180  0.00  0.00            
ATOM   1017 HD21 LEU X  67      32.710  53.770  28.010  0.00  0.00            
ATOM   1018 HD22 LEU X  67      33.220  52.210  27.350  0.00  0.00            
ATOM   1019 HD23 LEU X  67      32.730  53.390  26.210  0.00  0.00            
ATOM   1020  C   LEU X  67      34.270  57.270  25.360  0.00  0.00            
ATOM   1021  O   LEU X  67      33.260  57.820  25.730  0.00  0.00            
ATOM   1022  N   CYS X  68      35.340  57.960  24.980  0.00  0.00            
ATOM   1023  H   CYS X  68      36.180  57.460  24.720  0.00  0.00            
ATOM   1024  CA  CYS X  68      35.290  59.410  24.800  0.00  0.00            
ATOM   1025  HA  CYS X  68      34.810  59.820  25.690  0.00  0.00            
ATOM   1026  CB  CYS X  68      36.740  59.980  24.770  0.00  0.00            
ATOM   1027  HB2 CYS X  68      37.330  59.580  23.950  0.00  0.00            
ATOM   1028  HB3 CYS X  68      36.740  61.070  24.840  0.00  0.00            
ATOM   1029  SG  CYS X  68      37.580  59.520  26.370  0.00  0.00            
ATOM   1030  HG  CYS X  68      38.150  60.700  26.610  0.00  0.00            
ATOM   1031  C   CYS X  68      34.550  59.830  23.530  0.00  0.00            
ATOM   1032  O   CYS X  68      34.000  60.960  23.540  0.00  0.00            
ATOM   1033  N   CYS X  69      34.440  58.960  22.450  0.00  0.00            
ATOM   1034  H   CYS X  69      34.960  58.110  22.310  0.00  0.00            
ATOM   1035  CA  CYS X  69      33.670  59.290  21.240  0.00  0.00            
ATOM   1036  HA  CYS X  69      33.820  60.340  20.990  0.00  0.00            
ATOM   1037  CB  CYS X  69      34.130  58.420  20.100  0.00  0.00            
ATOM   1038  HB2 CYS X  69      33.900  57.370  20.270  0.00  0.00            
ATOM   1039  HB3 CYS X  69      33.610  58.760  19.210  0.00  0.00            
ATOM   1040  SG  CYS X  69      35.870  58.670  19.660  0.00  0.00            
ATOM   1041  HG  CYS X  69      36.200  58.380  20.930  0.00  0.00            
ATOM   1042  C   CYS X  69      32.220  59.130  21.490  0.00  0.00            
ATOM   1043  O   CYS X  69      31.440  59.980  21.160  0.00  0.00            
ATOM   1044  N   TYR X  70      31.780  57.970  22.120  0.00  0.00            
ATOM   1045  H   TYR X  70      32.420  57.190  22.020  0.00  0.00            
ATOM   1046  CA  TYR X  70      30.370  57.640  22.490  0.00  0.00            
ATOM   1047  HA  TYR X  70      29.810  57.670  21.560  0.00  0.00            
ATOM   1048  CB  TYR X  70      30.370  56.220  23.110  0.00  0.00            
ATOM   1049  HB2 TYR X  70      30.830  55.560  22.380  0.00  0.00            
ATOM   1050  HB3 TYR X  70      30.910  56.230  24.060  0.00  0.00            
ATOM   1051  CG  TYR X  70      28.980  55.740  23.400  0.00  0.00            
ATOM   1052  CD1 TYR X  70      28.000  55.800  22.390  0.00  0.00            
ATOM   1053  HD1 TYR X  70      28.310  56.070  21.390  0.00  0.00            
ATOM   1054  CE1 TYR X  70      26.680  55.470  22.670  0.00  0.00            
ATOM   1055  HE1 TYR X  70      25.920  55.590  21.900  0.00  0.00            
ATOM   1056  CZ  TYR X  70      26.330  54.970  23.930  0.00  0.00            
ATOM   1057  OH  TYR X  70      25.010  54.900  24.150  0.00  0.00            
ATOM   1058  HH  TYR X  70      24.480  55.220  23.420  0.00  0.00            
ATOM   1059  CE2 TYR X  70      27.320  54.830  24.930  0.00  0.00            
ATOM   1060  HE2 TYR X  70      26.970  54.560  25.920  0.00  0.00            
ATOM   1061  CD2 TYR X  70      28.650  55.150  24.600  0.00  0.00            
ATOM   1062  HD2 TYR X  70      29.420  55.170  25.360  0.00  0.00            
ATOM   1063  C   TYR X  70      29.910  58.680  23.590  0.00  0.00            
ATOM   1064  O   TYR X  70      28.860  59.330  23.430  0.00  0.00            
ATOM   1065  N   HID X  71      30.780  58.990  24.580  0.00  0.00            
ATOM   1066  H   HID X  71      31.640  58.500  24.760  0.00  0.00            
ATOM   1067  CA  HID X  71      30.540  60.180  25.420  0.00  0.00            
ATOM   1068  HA  HID X  71      29.580  60.000  25.890  0.00  0.00            
ATOM   1069  CB  HID X  71      31.570  60.250  26.530  0.00  0.00            
ATOM   1070  HB2 HID X  71      31.600  59.360  27.160  0.00  0.00            
ATOM   1071  HB3 HID X  71      32.580  60.210  26.100  0.00  0.00            
ATOM   1072  CG  HID X  71      31.520  61.460  27.350  0.00  0.00            
ATOM   1073  ND1 HID X  71      30.740  61.690  28.460  0.00  0.00            
ATOM   1074  HD1 HID X  71      30.150  61.000  28.910  0.00  0.00            
ATOM   1075  CE1 HID X  71      30.890  62.970  28.830  0.00  0.00            
ATOM   1076  HE1 HID X  71      30.280  63.440  29.590  0.00  0.00            
ATOM   1077  NE2 HID X  71      31.800  63.590  28.070  0.00  0.00            
ATOM   1078  CD2 HID X  71      32.280  62.570  27.220  0.00  0.00            
ATOM   1079  HD2 HID X  71      33.110  62.690  26.540  0.00  0.00            
ATOM   1080  C   HID X  71      30.390  61.450  24.580  0.00  0.00            
ATOM   1081  O   HID X  71      29.390  62.160  24.780  0.00  0.00            
ATOM   1082  N   ALA X  72      31.260  61.870  23.690  0.00  0.00            
ATOM   1083  H   ALA X  72      32.170  61.420  23.630  0.00  0.00            
ATOM   1084  CA  ALA X  72      31.020  63.060  22.850  0.00  0.00            
ATOM   1085  HA  ALA X  72      31.210  63.860  23.560  0.00  0.00            
ATOM   1086  CB  ALA X  72      32.120  63.170  21.840  0.00  0.00            
ATOM   1087  HB1 ALA X  72      31.860  64.030  21.210  0.00  0.00            
ATOM   1088  HB2 ALA X  72      33.030  63.390  22.390  0.00  0.00            
ATOM   1089  HB3 ALA X  72      32.230  62.220  21.310  0.00  0.00            
ATOM   1090  C   ALA X  72      29.570  63.110  22.270  0.00  0.00            
ATOM   1091  O   ALA X  72      29.030  64.230  22.240  0.00  0.00            
ATOM   1092  N   LYS X  73      28.970  62.010  21.770  0.00  0.00            
ATOM   1093  H   LYS X  73      29.430  61.110  21.670  0.00  0.00            
ATOM   1094  CA  LYS X  73      27.600  61.910  21.210  0.00  0.00            
ATOM   1095  HA  LYS X  73      27.390  62.570  20.370  0.00  0.00            
ATOM   1096  CB  LYS X  73      27.310  60.440  20.810  0.00  0.00            
ATOM   1097  HB2 LYS X  73      28.140  59.990  20.270  0.00  0.00            
ATOM   1098  HB3 LYS X  73      27.170  59.920  21.760  0.00  0.00            
ATOM   1099  CG  LYS X  73      25.950  60.120  20.080  0.00  0.00            
ATOM   1100  HG2 LYS X  73      25.110  60.050  20.780  0.00  0.00            
ATOM   1101  HG3 LYS X  73      25.660  60.790  19.280  0.00  0.00            
ATOM   1102  CD  LYS X  73      25.850  58.760  19.360  0.00  0.00            
ATOM   1103  HD2 LYS X  73      26.000  57.930  20.050  0.00  0.00            
ATOM   1104  HD3 LYS X  73      24.840  58.600  18.980  0.00  0.00            
ATOM   1105  CE  LYS X  73      26.810  58.740  18.140  0.00  0.00            
ATOM   1106  HE2 LYS X  73      26.620  59.670  17.600  0.00  0.00            
ATOM   1107  HE3 LYS X  73      27.840  58.680  18.500  0.00  0.00            
ATOM   1108  NZ  LYS X  73      26.660  57.540  17.340  0.00  0.00            
ATOM   1109  HZ1 LYS X  73      26.960  57.550  16.370  0.00  0.00            
ATOM   1110  HZ2 LYS X  73      27.260  56.870  17.800  0.00  0.00            
ATOM   1111  HZ3 LYS X  73      25.700  57.240  17.280  0.00  0.00            
ATOM   1112  C   LYS X  73      26.560  62.330  22.300  0.00  0.00            
ATOM   1113  O   LYS X  73      25.560  63.020  22.020  0.00  0.00            
ATOM   1114  N   HID X  74      26.880  62.050  23.600  0.00  0.00            
ATOM   1115  H   HID X  74      27.810  61.700  23.720  0.00  0.00            
ATOM   1116  CA  HID X  74      26.140  62.320  24.840  0.00  0.00            
ATOM   1117  HA  HID X  74      25.110  62.390  24.490  0.00  0.00            
ATOM   1118  CB  HID X  74      26.250  61.170  25.840  0.00  0.00            
ATOM   1119  HB2 HID X  74      27.270  60.900  26.130  0.00  0.00            
ATOM   1120  HB3 HID X  74      25.750  61.390  26.780  0.00  0.00            
ATOM   1121  CG  HID X  74      25.580  59.850  25.420  0.00  0.00            
ATOM   1122  ND1 HID X  74      26.080  59.020  24.480  0.00  0.00            
ATOM   1123  HD1 HID X  74      27.050  59.070  24.190  0.00  0.00            
ATOM   1124  CE1 HID X  74      25.340  58.020  24.280  0.00  0.00            
ATOM   1125  HE1 HID X  74      25.440  57.310  23.470  0.00  0.00            
ATOM   1126  NE2 HID X  74      24.230  58.130  24.970  0.00  0.00            
ATOM   1127  CD2 HID X  74      24.420  59.320  25.720  0.00  0.00            
ATOM   1128  HD2 HID X  74      23.720  59.710  26.440  0.00  0.00            
ATOM   1129  C   HID X  74      26.420  63.570  25.650  0.00  0.00            
ATOM   1130  O   HID X  74      25.650  63.910  26.490  0.00  0.00            
ATOM   1131  N   CYM X  75      27.530  64.250  25.290  0.00  0.00            
ATOM   1132  H   CYM X  75      28.200  63.720  24.760  0.00  0.00            
ATOM   1133  CA  CYM X  75      28.090  65.390  25.980  0.00  0.00            
ATOM   1134  HA  CYM X  75      27.790  65.440  27.030  0.00  0.00            
ATOM   1135  CB  CYM X  75      29.590  65.040  26.090  0.00  0.00            
ATOM   1136  HB3 CYM X  75      29.920  64.770  25.090  0.00  0.00            
ATOM   1137  HB2 CYM X  75      29.790  64.150  26.690  0.00  0.00            
ATOM   1138  SG  CYM X  75      30.320  66.410  26.910  0.00  0.00            
ATOM   1139  C   CYM X  75      27.770  66.740  25.290  0.00  0.00            
ATOM   1140  O   CYM X  75      28.340  67.100  24.270  0.00  0.00            
ATOM   1141  N   GLN X  76      26.960  67.560  25.920  0.00  0.00            
ATOM   1142  H   GLN X  76      26.640  67.250  26.820  0.00  0.00            
ATOM   1143  CA  GLN X  76      26.620  68.950  25.440  0.00  0.00            
ATOM   1144  HA  GLN X  76      27.250  69.130  24.570  0.00  0.00            
ATOM   1145  CB  GLN X  76      25.090  69.080  25.170  0.00  0.00            
ATOM   1146  HB2 GLN X  76      24.870  69.980  24.610  0.00  0.00            
ATOM   1147  HB3 GLN X  76      24.910  68.280  24.450  0.00  0.00            
ATOM   1148  CG  GLN X  76      24.230  68.880  26.450  0.00  0.00            
ATOM   1149  HG2 GLN X  76      24.550  67.910  26.820  0.00  0.00            
ATOM   1150  HG3 GLN X  76      24.610  69.490  27.270  0.00  0.00            
ATOM   1151  CD  GLN X  76      22.700  68.860  26.290  0.00  0.00            
ATOM   1152  OE1 GLN X  76      22.120  69.450  25.460  0.00  0.00            
ATOM   1153  NE2 GLN X  76      21.990  68.320  27.320  0.00  0.00            
ATOM   1154 HE21 GLN X  76      22.460  67.840  28.070  0.00  0.00            
ATOM   1155 HE22 GLN X  76      20.990  68.430  27.210  0.00  0.00            
ATOM   1156  C   GLN X  76      27.180  70.070  26.330  0.00  0.00            
ATOM   1157  O   GLN X  76      26.600  71.130  26.490  0.00  0.00            
ATOM   1158  N   GLU X  77      28.390  69.790  26.940  0.00  0.00            
ATOM   1159  H   GLU X  77      28.750  68.860  26.790  0.00  0.00            
ATOM   1160  CA  GLU X  77      29.100  70.730  27.810  0.00  0.00            
ATOM   1161  HA  GLU X  77      28.420  71.490  28.180  0.00  0.00            
ATOM   1162  CB  GLU X  77      29.390  69.980  29.110  0.00  0.00            
ATOM   1163  HB2 GLU X  77      28.440  69.760  29.600  0.00  0.00            
ATOM   1164  HB3 GLU X  77      29.970  69.090  28.830  0.00  0.00            
ATOM   1165  CG  GLU X  77      30.170  70.660  30.140  0.00  0.00            
ATOM   1166  HG2 GLU X  77      30.490  70.020  30.960  0.00  0.00            
ATOM   1167  HG3 GLU X  77      31.020  71.100  29.630  0.00  0.00            
ATOM   1168  CD  GLU X  77      29.360  71.830  30.740  0.00  0.00            
ATOM   1169  OE1 GLU X  77      29.430  72.910  30.160  0.00  0.00            
ATOM   1170  OE2 GLU X  77      28.610  71.670  31.720  0.00  0.00            
ATOM   1171  C   GLU X  77      30.280  71.340  27.150  0.00  0.00            
ATOM   1172  O   GLU X  77      31.000  70.660  26.410  0.00  0.00            
ATOM   1173  N   ASN X  78      30.580  72.640  27.320  0.00  0.00            
ATOM   1174  H   ASN X  78      30.040  73.150  28.010  0.00  0.00            
ATOM   1175  CA  ASN X  78      31.720  73.310  26.710  0.00  0.00            
ATOM   1176  HA  ASN X  78      31.960  72.790  25.780  0.00  0.00            
ATOM   1177  CB  ASN X  78      31.280  74.750  26.430  0.00  0.00            
ATOM   1178  HB2 ASN X  78      30.240  74.840  26.110  0.00  0.00            
ATOM   1179  HB3 ASN X  78      31.370  75.330  27.350  0.00  0.00            
ATOM   1180  CG  ASN X  78      32.070  75.540  25.360  0.00  0.00            
ATOM   1181  OD1 ASN X  78      31.570  75.930  24.330  0.00  0.00            
ATOM   1182  ND2 ASN X  78      33.270  75.920  25.620  0.00  0.00            
ATOM   1183 HD21 ASN X  78      33.740  75.470  26.390  0.00  0.00            
ATOM   1184 HD22 ASN X  78      33.770  76.430  24.900  0.00  0.00            
ATOM   1185  C   ASN X  78      32.910  73.310  27.610  0.00  0.00            
ATOM   1186  O   ASN X  78      33.980  73.640  27.180  0.00  0.00            
ATOM   1187  N   LYS X  79      32.770  72.730  28.810  0.00  0.00            
ATOM   1188  H   LYS X  79      31.830  72.600  29.180  0.00  0.00            
ATOM   1189  CA  LYS X  79      33.780  72.550  29.800  0.00  0.00            
ATOM   1190  HA  LYS X  79      34.710  72.520  29.240  0.00  0.00            
ATOM   1191  CB  LYS X  79      33.760  73.730  30.850  0.00  0.00            
ATOM   1192  HB2 LYS X  79      34.500  73.560  31.630  0.00  0.00            
ATOM   1193  HB3 LYS X  79      34.130  74.580  30.280  0.00  0.00            
ATOM   1194  CG  LYS X  79      32.400  74.120  31.440  0.00  0.00            
ATOM   1195  HG2 LYS X  79      31.720  74.520  30.700  0.00  0.00            
ATOM   1196  HG3 LYS X  79      32.060  73.220  31.960  0.00  0.00            
ATOM   1197  CD  LYS X  79      32.690  75.250  32.430  0.00  0.00            
ATOM   1198  HD2 LYS X  79      33.430  75.930  32.000  0.00  0.00            
ATOM   1199  HD3 LYS X  79      31.780  75.840  32.550  0.00  0.00            
ATOM   1200  CE  LYS X  79      33.290  74.860  33.770  0.00  0.00            
ATOM   1201  HE2 LYS X  79      32.670  74.000  34.040  0.00  0.00            
ATOM   1202  HE3 LYS X  79      34.360  74.680  33.730  0.00  0.00            
ATOM   1203  NZ  LYS X  79      33.150  75.950  34.730  0.00  0.00            
ATOM   1204  HZ1 LYS X  79      33.760  76.730  34.530  0.00  0.00            
ATOM   1205  HZ2 LYS X  79      32.190  76.270  34.680  0.00  0.00            
ATOM   1206  HZ3 LYS X  79      33.400  75.570  35.630  0.00  0.00            
ATOM   1207  C   LYS X  79      33.690  71.250  30.540  0.00  0.00            
ATOM   1208  O   LYS X  79      33.500  71.180  31.720  0.00  0.00            
ATOM   1209  N   CYM X  80      33.810  70.220  29.720  0.00  0.00            
ATOM   1210  H   CYM X  80      33.880  70.420  28.730  0.00  0.00            
ATOM   1211  CA  CYM X  80      33.650  68.830  30.040  0.00  0.00            
ATOM   1212  HA  CYM X  80      32.800  68.800  30.710  0.00  0.00            
ATOM   1213  CB  CYM X  80      33.320  68.170  28.700  0.00  0.00            
ATOM   1214  HB3 CYM X  80      34.190  68.200  28.030  0.00  0.00            
ATOM   1215  HB2 CYM X  80      32.480  68.760  28.330  0.00  0.00            
ATOM   1216  SG  CYM X  80      32.840  66.510  29.230  0.00  0.00            
ATOM   1217  C   CYM X  80      34.980  68.340  30.630  0.00  0.00            
ATOM   1218  O   CYM X  80      36.030  68.600  30.020  0.00  0.00            
ATOM   1219  N   PRO X  81      34.980  67.710  31.810  0.00  0.00            
ATOM   1220  CD  PRO X  81      33.880  67.600  32.760  0.00  0.00            
ATOM   1221  HD2 PRO X  81      32.920  67.370  32.290  0.00  0.00            
ATOM   1222  HD3 PRO X  81      33.870  68.570  33.250  0.00  0.00            
ATOM   1223  CG  PRO X  81      34.380  66.510  33.760  0.00  0.00            
ATOM   1224  HG2 PRO X  81      34.310  65.520  33.310  0.00  0.00            
ATOM   1225  HG3 PRO X  81      33.810  66.430  34.680  0.00  0.00            
ATOM   1226  CB  PRO X  81      35.890  66.610  33.820  0.00  0.00            
ATOM   1227  HB2 PRO X  81      36.470  65.690  33.930  0.00  0.00            
ATOM   1228  HB3 PRO X  81      36.170  67.370  34.550  0.00  0.00            
ATOM   1229  CA  PRO X  81      36.250  67.160  32.410  0.00  0.00            
ATOM   1230  HA  PRO X  81      36.970  67.980  32.440  0.00  0.00            
ATOM   1231  C   PRO X  81      36.890  65.990  31.640  0.00  0.00            
ATOM   1232  O   PRO X  81      38.080  65.610  31.900  0.00  0.00            
ATOM   1233  N   VAL X  82      36.160  65.270  30.830  0.00  0.00            
ATOM   1234  H   VAL X  82      35.230  65.640  30.700  0.00  0.00            
ATOM   1235  CA  VAL X  82      36.540  63.950  30.260  0.00  0.00            
ATOM   1236  HA  VAL X  82      36.800  63.270  31.080  0.00  0.00            
ATOM   1237  CB  VAL X  82      35.380  63.270  29.520  0.00  0.00            
ATOM   1238  HB  VAL X  82      35.070  63.900  28.680  0.00  0.00            
ATOM   1239  CG1 VAL X  82      35.710  61.850  28.980  0.00  0.00            
ATOM   1240 HG11 VAL X  82      36.380  61.370  29.690  0.00  0.00            
ATOM   1241 HG12 VAL X  82      34.830  61.210  28.930  0.00  0.00            
ATOM   1242 HG13 VAL X  82      36.220  61.870  28.010  0.00  0.00            
ATOM   1243  CG2 VAL X  82      34.240  63.130  30.520  0.00  0.00            
ATOM   1244 HG21 VAL X  82      33.760  64.060  30.830  0.00  0.00            
ATOM   1245 HG22 VAL X  82      33.340  62.700  30.070  0.00  0.00            
ATOM   1246 HG23 VAL X  82      34.490  62.490  31.360  0.00  0.00            
ATOM   1247  C   VAL X  82      37.730  64.180  29.260  0.00  0.00            
ATOM   1248  O   VAL X  82      37.630  65.080  28.380  0.00  0.00            
ATOM   1249  N   PRO X  83      38.830  63.450  29.390  0.00  0.00            
ATOM   1250  CD  PRO X  83      39.300  62.710  30.590  0.00  0.00            
ATOM   1251  HD2 PRO X  83      38.930  61.690  30.470  0.00  0.00            
ATOM   1252  HD3 PRO X  83      39.100  63.220  31.540  0.00  0.00            
ATOM   1253  CG  PRO X  83      40.860  62.680  30.390  0.00  0.00            
ATOM   1254  HG2 PRO X  83      41.330  61.900  31.000  0.00  0.00            
ATOM   1255  HG3 PRO X  83      41.330  63.650  30.580  0.00  0.00            
ATOM   1256  CB  PRO X  83      40.900  62.430  28.890  0.00  0.00            
ATOM   1257  HB2 PRO X  83      40.570  61.410  28.680  0.00  0.00            
ATOM   1258  HB3 PRO X  83      41.870  62.640  28.430  0.00  0.00            
ATOM   1259  CA  PRO X  83      39.930  63.480  28.430  0.00  0.00            
ATOM   1260  HA  PRO X  83      40.490  64.410  28.530  0.00  0.00            
ATOM   1261  C   PRO X  83      39.440  63.350  26.990  0.00  0.00            
ATOM   1262  O   PRO X  83      38.840  62.360  26.580  0.00  0.00            
ATOM   1263  N   PHE X  84      39.850  64.370  26.250  0.00  0.00            
ATOM   1264  H   PHE X  84      40.400  65.030  26.790  0.00  0.00            
ATOM   1265  CA  PHE X  84      39.750  64.620  24.810  0.00  0.00            
ATOM   1266  HA  PHE X  84      40.350  65.510  24.630  0.00  0.00            
ATOM   1267  CB  PHE X  84      40.340  63.500  23.980  0.00  0.00            
ATOM   1268  HB2 PHE X  84      39.710  62.620  24.040  0.00  0.00            
ATOM   1269  HB3 PHE X  84      40.350  63.830  22.940  0.00  0.00            
ATOM   1270  CG  PHE X  84      41.760  63.170  24.130  0.00  0.00            
ATOM   1271  CD1 PHE X  84      42.180  62.260  25.150  0.00  0.00            
ATOM   1272  HD1 PHE X  84      41.480  61.740  25.790  0.00  0.00            
ATOM   1273  CE1 PHE X  84      43.510  61.820  25.140  0.00  0.00            
ATOM   1274  HE1 PHE X  84      43.770  61.010  25.810  0.00  0.00            
ATOM   1275  CZ  PHE X  84      44.450  62.330  24.160  0.00  0.00            
ATOM   1276  HZ  PHE X  84      45.480  62.020  24.140  0.00  0.00            
ATOM   1277  CE2 PHE X  84      44.020  63.340  23.310  0.00  0.00            
ATOM   1278  HE2 PHE X  84      44.720  63.970  22.770  0.00  0.00            
ATOM   1279  CD2 PHE X  84      42.710  63.780  23.260  0.00  0.00            
ATOM   1280  HD2 PHE X  84      42.480  64.620  22.620  0.00  0.00            
ATOM   1281  C   PHE X  84      38.310  64.990  24.360  0.00  0.00            
ATOM   1282  O   PHE X  84      38.160  65.460  23.240  0.00  0.00            
ATOM   1283  N   CYM X  85      37.280  65.070  25.250  0.00  0.00            
ATOM   1284  H   CYM X  85      37.520  64.950  26.220  0.00  0.00            
ATOM   1285  CA  CYM X  85      35.900  65.150  24.840  0.00  0.00            
ATOM   1286  HA  CYM X  85      35.650  64.330  24.150  0.00  0.00            
ATOM   1287  CB  CYM X  85      35.050  65.150  26.140  0.00  0.00            
ATOM   1288  HB3 CYM X  85      35.610  65.720  26.890  0.00  0.00            
ATOM   1289  HB2 CYM X  85      34.940  64.160  26.570  0.00  0.00            
ATOM   1290  SG  CYM X  85      33.370  65.760  25.810  0.00  0.00            
ATOM   1291  C   CYM X  85      35.690  66.380  23.910  0.00  0.00            
ATOM   1292  O   CYM X  85      35.080  66.250  22.810  0.00  0.00            
ATOM   1293  N   LEU X  86      36.330  67.500  24.140  0.00  0.00            
ATOM   1294  H   LEU X  86      36.980  67.450  24.900  0.00  0.00            
ATOM   1295  CA  LEU X  86      36.270  68.790  23.460  0.00  0.00            
ATOM   1296  HA  LEU X  86      35.280  69.090  23.110  0.00  0.00            
ATOM   1297  CB  LEU X  86      36.730  69.840  24.490  0.00  0.00            
ATOM   1298  HB2 LEU X  86      37.790  69.630  24.610  0.00  0.00            
ATOM   1299  HB3 LEU X  86      36.520  70.790  24.000  0.00  0.00            
ATOM   1300  CG  LEU X  86      35.960  69.890  25.760  0.00  0.00            
ATOM   1301  HG  LEU X  86      36.120  68.960  26.310  0.00  0.00            
ATOM   1302  CD1 LEU X  86      36.550  71.070  26.580  0.00  0.00            
ATOM   1303 HD11 LEU X  86      35.930  71.200  27.470  0.00  0.00            
ATOM   1304 HD12 LEU X  86      36.370  71.980  26.000  0.00  0.00            
ATOM   1305 HD13 LEU X  86      37.630  70.990  26.680  0.00  0.00            
ATOM   1306  CD2 LEU X  86      34.450  70.150  25.680  0.00  0.00            
ATOM   1307 HD21 LEU X  86      34.180  71.090  25.210  0.00  0.00            
ATOM   1308 HD22 LEU X  86      34.110  70.190  26.720  0.00  0.00            
ATOM   1309 HD23 LEU X  86      34.000  69.310  25.140  0.00  0.00            
ATOM   1310  C   LEU X  86      37.140  68.760  22.210  0.00  0.00            
ATOM   1311  O   LEU X  86      36.810  69.340  21.190  0.00  0.00            
ATOM   1312  N   ASN X  87      38.250  68.050  22.240  0.00  0.00            
ATOM   1313  H   ASN X  87      38.370  67.530  23.100  0.00  0.00            
ATOM   1314  CA  ASN X  87      38.980  67.700  21.050  0.00  0.00            
ATOM   1315  HA  ASN X  87      39.190  68.610  20.470  0.00  0.00            
ATOM   1316  CB  ASN X  87      40.320  67.000  21.400  0.00  0.00            
ATOM   1317  HB2 ASN X  87      40.170  66.050  21.900  0.00  0.00            
ATOM   1318  HB3 ASN X  87      40.730  66.930  20.390  0.00  0.00            
ATOM   1319  CG  ASN X  87      41.190  67.770  22.350  0.00  0.00            
ATOM   1320  OD1 ASN X  87      41.460  67.320  23.380  0.00  0.00            
ATOM   1321  ND2 ASN X  87      41.680  68.920  21.940  0.00  0.00            
ATOM   1322 HD21 ASN X  87      41.260  69.300  21.110  0.00  0.00            
ATOM   1323 HD22 ASN X  87      42.210  69.460  22.610  0.00  0.00            
ATOM   1324  C   ASN X  87      38.110  66.830  20.050  0.00  0.00            
ATOM   1325  O   ASN X  87      38.180  67.050  18.850  0.00  0.00            
ATOM   1326  N   ILE X  88      37.280  65.950  20.570  0.00  0.00            
ATOM   1327  H   ILE X  88      37.250  65.830  21.570  0.00  0.00            
ATOM   1328  CA  ILE X  88      36.460  65.060  19.660  0.00  0.00            
ATOM   1329  HA  ILE X  88      37.090  64.800  18.800  0.00  0.00            
ATOM   1330  CB  ILE X  88      36.060  63.800  20.350  0.00  0.00            
ATOM   1331  HB  ILE X  88      35.730  64.170  21.320  0.00  0.00            
ATOM   1332  CG2 ILE X  88      34.890  63.150  19.540  0.00  0.00            
ATOM   1333 HG21 ILE X  88      34.010  63.800  19.550  0.00  0.00            
ATOM   1334 HG22 ILE X  88      34.740  62.220  20.080  0.00  0.00            
ATOM   1335 HG23 ILE X  88      35.170  62.890  18.510  0.00  0.00            
ATOM   1336  CG1 ILE X  88      37.220  62.820  20.730  0.00  0.00            
ATOM   1337 HG12 ILE X  88      37.730  62.520  19.820  0.00  0.00            
ATOM   1338 HG13 ILE X  88      37.950  63.310  21.360  0.00  0.00            
ATOM   1339  CD1 ILE X  88      36.820  61.590  21.590  0.00  0.00            
ATOM   1340 HD11 ILE X  88      36.570  61.700  22.640  0.00  0.00            
ATOM   1341 HD12 ILE X  88      37.590  60.830  21.620  0.00  0.00            
ATOM   1342 HD13 ILE X  88      35.940  61.060  21.210  0.00  0.00            
ATOM   1343  C   ILE X  88      35.250  65.900  19.050  0.00  0.00            
ATOM   1344  O   ILE X  88      34.820  65.760  17.910  0.00  0.00            
ATOM   1345  N   LYS X  89      34.750  66.870  19.860  0.00  0.00            
ATOM   1346  H   LYS X  89      35.000  66.840  20.840  0.00  0.00            
ATOM   1347  CA  LYS X  89      33.620  67.810  19.430  0.00  0.00            
ATOM   1348  HA  LYS X  89      32.900  67.390  18.730  0.00  0.00            
ATOM   1349  CB  LYS X  89      32.760  68.110  20.680  0.00  0.00            
ATOM   1350  HB2 LYS X  89      33.400  68.550  21.460  0.00  0.00            
ATOM   1351  HB3 LYS X  89      32.040  68.850  20.310  0.00  0.00            
ATOM   1352  CG  LYS X  89      31.980  66.910  21.310  0.00  0.00            
ATOM   1353  HG2 LYS X  89      31.380  66.340  20.610  0.00  0.00            
ATOM   1354  HG3 LYS X  89      32.730  66.210  21.680  0.00  0.00            
ATOM   1355  CD  LYS X  89      31.140  67.210  22.560  0.00  0.00            
ATOM   1356  HD2 LYS X  89      30.300  67.820  22.220  0.00  0.00            
ATOM   1357  HD3 LYS X  89      30.710  66.270  22.910  0.00  0.00            
ATOM   1358  CE  LYS X  89      31.840  68.050  23.660  0.00  0.00            
ATOM   1359  HE2 LYS X  89      32.660  67.500  24.120  0.00  0.00            
ATOM   1360  HE3 LYS X  89      32.320  68.910  23.190  0.00  0.00            
ATOM   1361  NZ  LYS X  89      30.860  68.450  24.660  0.00  0.00            
ATOM   1362  HZ1 LYS X  89      30.560  67.650  25.200  0.00  0.00            
ATOM   1363  HZ2 LYS X  89      30.080  68.750  24.090  0.00  0.00            
ATOM   1364  HZ3 LYS X  89      31.140  69.150  25.340  0.00  0.00            
ATOM   1365  C   LYS X  89      34.240  69.070  18.810  0.00  0.00            
ATOM   1366  O   LYS X  89      33.540  70.090  18.780  0.00  0.00            
ATOM   1367  N   GLN X  90      35.490  68.980  18.400  0.00  0.00            
ATOM   1368  H   GLN X  90      35.920  68.150  18.780  0.00  0.00            
ATOM   1369  CA  GLN X  90      36.370  69.920  17.710  0.00  0.00            
ATOM   1370  HA  GLN X  90      37.400  69.610  17.870  0.00  0.00            
ATOM   1371  CB  GLN X  90      36.010  70.000  16.200  0.00  0.00            
ATOM   1372  HB2 GLN X  90      34.930  70.050  16.090  0.00  0.00            
ATOM   1373  HB3 GLN X  90      36.370  70.910  15.720  0.00  0.00            
ATOM   1374  CG  GLN X  90      36.500  68.670  15.610  0.00  0.00            
ATOM   1375  HG2 GLN X  90      37.540  68.870  15.370  0.00  0.00            
ATOM   1376  HG3 GLN X  90      36.400  67.790  16.250  0.00  0.00            
ATOM   1377  CD  GLN X  90      35.700  68.280  14.440  0.00  0.00            
ATOM   1378  OE1 GLN X  90      34.880  67.360  14.410  0.00  0.00            
ATOM   1379  NE2 GLN X  90      35.860  68.970  13.330  0.00  0.00            
ATOM   1380 HE21 GLN X  90      36.560  69.700  13.390  0.00  0.00            
ATOM   1381 HE22 GLN X  90      35.690  68.490  12.460  0.00  0.00            
ATOM   1382  C   GLN X  90      36.380  71.370  18.270  0.00  0.00            
ATOM   1383  O   GLN X  90      36.170  72.400  17.530  0.00  0.00            
ATOM   1384  N   LYS X  91      36.530  71.390  19.620  0.00  0.00            
ATOM   1385  H   LYS X  91      36.440  70.500  20.100  0.00  0.00            
ATOM   1386  CA  LYS X  91      36.500  72.680  20.380  0.00  0.00            
ATOM   1387  HA  LYS X  91      36.840  73.490  19.730  0.00  0.00            
ATOM   1388  CB  LYS X  91      35.030  73.110  20.610  0.00  0.00            
ATOM   1389  HB2 LYS X  91      34.520  72.960  19.660  0.00  0.00            
ATOM   1390  HB3 LYS X  91      34.670  72.470  21.420  0.00  0.00            
ATOM   1391  CG  LYS X  91      34.950  74.600  21.000  0.00  0.00            
ATOM   1392  HG2 LYS X  91      35.370  74.800  21.990  0.00  0.00            
ATOM   1393  HG3 LYS X  91      35.460  75.160  20.220  0.00  0.00            
ATOM   1394  CD  LYS X  91      33.450  75.030  21.040  0.00  0.00            
ATOM   1395  HD2 LYS X  91      33.080  75.010  20.020  0.00  0.00            
ATOM   1396  HD3 LYS X  91      32.840  74.370  21.670  0.00  0.00            
ATOM   1397  CE  LYS X  91      33.210  76.430  21.540  0.00  0.00            
ATOM   1398  HE2 LYS X  91      32.230  76.640  21.120  0.00  0.00            
ATOM   1399  HE3 LYS X  91      33.150  76.470  22.630  0.00  0.00            
ATOM   1400  NZ  LYS X  91      34.160  77.430  20.920  0.00  0.00            
ATOM   1401  HZ1 LYS X  91      35.140  77.270  21.100  0.00  0.00            
ATOM   1402  HZ2 LYS X  91      33.950  78.340  21.300  0.00  0.00            
ATOM   1403  HZ3 LYS X  91      34.120  77.580  19.920  0.00  0.00            
ATOM   1404  C   LYS X  91      37.390  72.520  21.680  0.00  0.00            
ATOM   1405  O   LYS X  91      37.220  73.100  22.770  0.00  0.00            
ATOM   1406  N   NME X  92      38.530  71.760  21.590  0.00  0.00            
ATOM   1407  H   NME X  92      38.760  71.530  20.640  0.00  0.00            
ATOM   1408  CH3 NME X  92      39.460  71.430  22.650  0.00  0.00            
ATOM   1409 HH31 NME X  92      39.350  70.400  22.990  0.00  0.00            
ATOM   1410 HH32 NME X  92      40.440  71.640  22.220  0.00  0.00            
ATOM   1411 HH33 NME X  92      39.320  72.070  23.520  0.00  0.00            
ATOM   1412 HH31 ACE X  93      38.350  47.560  45.090  0.00  0.00            
ATOM   1413  CH3 ACE X  93      38.110  48.610  45.260  0.00  0.00            
ATOM   1414 HH32 ACE X  93      37.380  48.730  46.050  0.00  0.00            
ATOM   1415 HH33 ACE X  93      37.640  48.960  44.340  0.00  0.00            
ATOM   1416  C   ACE X  93      39.350  49.370  45.740  0.00  0.00            
ATOM   1417  O   ACE X  93      39.410  49.800  46.860  0.00  0.00            
ATOM   1418  N   MET X  94      40.300  49.580  44.860  0.00  0.00            
ATOM   1419  H   MET X  94      40.970  50.240  45.230  0.00  0.00            
ATOM   1420  CA  MET X  94      40.380  49.080  43.450  0.00  0.00            
ATOM   1421  HA  MET X  94      39.390  49.300  43.040  0.00  0.00            
ATOM   1422  CB  MET X  94      41.460  49.850  42.670  0.00  0.00            
ATOM   1423  HB2 MET X  94      42.360  49.800  43.270  0.00  0.00            
ATOM   1424  HB3 MET X  94      41.620  49.390  41.700  0.00  0.00            
ATOM   1425  CG  MET X  94      41.000  51.310  42.490  0.00  0.00            
ATOM   1426  HG2 MET X  94      40.010  51.220  42.030  0.00  0.00            
ATOM   1427  HG3 MET X  94      40.940  51.910  43.400  0.00  0.00            
ATOM   1428  SD  MET X  94      41.930  52.310  41.280  0.00  0.00            
ATOM   1429  CE  MET X  94      43.440  52.570  42.210  0.00  0.00            
ATOM   1430  HE1 MET X  94      43.810  53.580  42.010  0.00  0.00            
ATOM   1431  HE2 MET X  94      44.270  51.890  42.050  0.00  0.00            
ATOM   1432  HE3 MET X  94      43.250  52.510  43.280  0.00  0.00            
ATOM   1433  C   MET X  94      40.810  47.630  43.260  0.00  0.00            
ATOM   1434  O   MET X  94      41.650  47.130  43.960  0.00  0.00            
ATOM   1435  N   GLU X  95      40.320  46.950  42.270  0.00  0.00            
ATOM   1436  H   GLU X  95      39.660  47.330  41.600  0.00  0.00            
ATOM   1437  CA  GLU X  95      40.700  45.570  41.980  0.00  0.00            
ATOM   1438  HA  GLU X  95      41.630  45.400  42.510  0.00  0.00            
ATOM   1439  CB  GLU X  95      39.560  44.740  42.500  0.00  0.00            
ATOM   1440  HB2 GLU X  95      39.540  44.750  43.590  0.00  0.00            
ATOM   1441  HB3 GLU X  95      38.590  45.130  42.180  0.00  0.00            
ATOM   1442  CG  GLU X  95      39.530  43.260  42.140  0.00  0.00            
ATOM   1443  HG2 GLU X  95      39.350  43.130  41.070  0.00  0.00            
ATOM   1444  HG3 GLU X  95      40.390  42.640  42.390  0.00  0.00            
ATOM   1445  CD  GLU X  95      38.340  42.530  42.860  0.00  0.00            
ATOM   1446  OE1 GLU X  95      38.590  41.650  43.750  0.00  0.00            
ATOM   1447  OE2 GLU X  95      37.210  42.690  42.360  0.00  0.00            
ATOM   1448  C   GLU X  95      41.100  45.440  40.530  0.00  0.00            
ATOM   1449  O   GLU X  95      40.470  46.090  39.660  0.00  0.00            
ATOM   1450  N   GLU X  96      42.030  44.600  40.160  0.00  0.00            
ATOM   1451  H   GLU X  96      42.540  44.070  40.850  0.00  0.00            
ATOM   1452  CA  GLU X  96      42.560  44.480  38.790  0.00  0.00            
ATOM   1453  HA  GLU X  96      42.700  45.490  38.400  0.00  0.00            
ATOM   1454  CB  GLU X  96      44.000  43.830  38.850  0.00  0.00            
ATOM   1455  HB2 GLU X  96      44.470  44.470  39.590  0.00  0.00            
ATOM   1456  HB3 GLU X  96      43.870  42.780  39.120  0.00  0.00            
ATOM   1457  CG  GLU X  96      44.860  43.880  37.570  0.00  0.00            
ATOM   1458  HG2 GLU X  96      44.430  43.310  36.750  0.00  0.00            
ATOM   1459  HG3 GLU X  96      44.880  44.900  37.190  0.00  0.00            
ATOM   1460  CD  GLU X  96      46.300  43.500  37.810  0.00  0.00            
ATOM   1461  OE1 GLU X  96      47.140  44.410  37.970  0.00  0.00            
ATOM   1462  OE2 GLU X  96      46.570  42.280  37.880  0.00  0.00            
ATOM   1463  C   GLU X  96      41.570  43.650  37.870  0.00  0.00            
ATOM   1464  O   GLU X  96      41.180  44.190  36.820  0.00  0.00            
ATOM   1465  N   PRO X  97      41.140  42.370  38.120  0.00  0.00            
ATOM   1466  CD  PRO X  97      41.350  41.560  39.320  0.00  0.00            
ATOM   1467  HD2 PRO X  97      40.580  41.890  40.020  0.00  0.00            
ATOM   1468  HD3 PRO X  97      42.290  41.750  39.830  0.00  0.00            
ATOM   1469  CG  PRO X  97      41.110  40.090  39.020  0.00  0.00            
ATOM   1470  HG2 PRO X  97      40.860  39.450  39.860  0.00  0.00            
ATOM   1471  HG3 PRO X  97      42.010  39.590  38.670  0.00  0.00            
ATOM   1472  CB  PRO X  97      40.020  40.270  37.920  0.00  0.00            
ATOM   1473  HB2 PRO X  97      39.130  40.380  38.540  0.00  0.00            
ATOM   1474  HB3 PRO X  97      39.930  39.380  37.290  0.00  0.00            
ATOM   1475  CA  PRO X  97      40.370  41.560  37.210  0.00  0.00            
ATOM   1476  HA  PRO X  97      41.020  41.270  36.380  0.00  0.00            
ATOM   1477  C   PRO X  97      39.080  42.150  36.710  0.00  0.00            
ATOM   1478  O   PRO X  97      38.430  42.950  37.380  0.00  0.00            
ATOM   1479  N   GLN X  98      38.720  41.750  35.500  0.00  0.00            
ATOM   1480  H   GLN X  98      39.300  41.170  34.920  0.00  0.00            
ATOM   1481  CA  GLN X  98      37.320  42.080  34.950  0.00  0.00            
ATOM   1482  HA  GLN X  98      36.590  41.740  35.680  0.00  0.00            
ATOM   1483  CB  GLN X  98      37.180  43.570  34.650  0.00  0.00            
ATOM   1484  HB2 GLN X  98      36.180  43.770  34.250  0.00  0.00            
ATOM   1485  HB3 GLN X  98      37.220  44.120  35.590  0.00  0.00            
ATOM   1486  CG  GLN X  98      38.280  44.160  33.740  0.00  0.00            
ATOM   1487  HG2 GLN X  98      39.060  44.510  34.410  0.00  0.00            
ATOM   1488  HG3 GLN X  98      38.740  43.440  33.070  0.00  0.00            
ATOM   1489  CD  GLN X  98      37.590  45.230  32.870  0.00  0.00            
ATOM   1490  OE1 GLN X  98      37.410  45.000  31.690  0.00  0.00            
ATOM   1491  NE2 GLN X  98      37.330  46.360  33.400  0.00  0.00            
ATOM   1492 HE21 GLN X  98      37.410  46.390  34.410  0.00  0.00            
ATOM   1493 HE22 GLN X  98      36.880  47.060  32.830  0.00  0.00            
ATOM   1494  C   GLN X  98      36.990  41.350  33.600  0.00  0.00            
ATOM   1495  O   GLN X  98      37.920  40.960  32.780  0.00  0.00            
ATOM   1496  N   SER X  99      35.740  41.010  33.370  0.00  0.00            
ATOM   1497  H   SER X  99      35.130  41.300  34.110  0.00  0.00            
ATOM   1498  CA  SER X  99      35.190  40.180  32.240  0.00  0.00            
ATOM   1499  HA  SER X  99      35.770  40.310  31.330  0.00  0.00            
ATOM   1500  CB  SER X  99      35.400  38.710  32.660  0.00  0.00            
ATOM   1501  HB2 SER X  99      36.340  38.580  33.210  0.00  0.00            
ATOM   1502  HB3 SER X  99      34.560  38.350  33.240  0.00  0.00            
ATOM   1503  OG  SER X  99      35.360  38.000  31.410  0.00  0.00            
ATOM   1504  HG  SER X  99      35.150  37.080  31.580  0.00  0.00            
ATOM   1505  C   SER X  99      33.710  40.380  31.990  0.00  0.00            
ATOM   1506  O   SER X  99      33.020  41.100  32.690  0.00  0.00            
ATOM   1507  N   ASP X 100      33.160  39.960  30.850  0.00  0.00            
ATOM   1508  H   ASP X 100      33.740  39.460  30.200  0.00  0.00            
ATOM   1509  CA  ASP X 100      31.820  40.230  30.310  0.00  0.00            
ATOM   1510  HA  ASP X 100      31.300  40.750  31.120  0.00  0.00            
ATOM   1511  CB  ASP X 100      31.970  41.220  29.130  0.00  0.00            
ATOM   1512  HB2 ASP X 100      31.020  41.510  28.680  0.00  0.00            
ATOM   1513  HB3 ASP X 100      32.400  42.140  29.520  0.00  0.00            
ATOM   1514  CG  ASP X 100      32.910  40.660  28.080  0.00  0.00            
ATOM   1515  OD1 ASP X 100      33.470  41.500  27.370  0.00  0.00            
ATOM   1516  OD2 ASP X 100      32.970  39.410  27.820  0.00  0.00            
ATOM   1517  C   ASP X 100      30.890  38.960  30.030  0.00  0.00            
ATOM   1518  O   ASP X 100      30.290  39.000  29.000  0.00  0.00            
ATOM   1519  N   PRO X 101      30.790  37.900  30.840  0.00  0.00            
ATOM   1520  CD  PRO X 101      31.560  37.720  32.060  0.00  0.00            
ATOM   1521  HD2 PRO X 101      31.570  38.650  32.640  0.00  0.00            
ATOM   1522  HD3 PRO X 101      32.580  37.490  31.760  0.00  0.00            
ATOM   1523  CG  PRO X 101      30.940  36.480  32.760  0.00  0.00            
ATOM   1524  HG2 PRO X 101      30.100  36.830  33.350  0.00  0.00            
ATOM   1525  HG3 PRO X 101      31.570  35.880  33.410  0.00  0.00            
ATOM   1526  CB  PRO X 101      30.520  35.650  31.480  0.00  0.00            
ATOM   1527  HB2 PRO X 101      29.800  34.850  31.680  0.00  0.00            
ATOM   1528  HB3 PRO X 101      31.520  35.350  31.180  0.00  0.00            
ATOM   1529  CA  PRO X 101      29.950  36.700  30.600  0.00  0.00            
ATOM   1530  HA  PRO X 101      30.200  36.450  29.570  0.00  0.00            
ATOM   1531  C   PRO X 101      28.450  37.030  30.830  0.00  0.00            
ATOM   1532  O   PRO X 101      28.100  37.740  31.740  0.00  0.00            
ATOM   1533  N   SER X 102      27.560  36.390  30.040  0.00  0.00            
ATOM   1534  H   SER X 102      27.870  35.980  29.170  0.00  0.00            
ATOM   1535  CA  SER X 102      26.150  36.620  30.100  0.00  0.00            
ATOM   1536  HA  SER X 102      26.050  37.700  30.110  0.00  0.00            
ATOM   1537  CB  SER X 102      25.520  36.010  28.870  0.00  0.00            
ATOM   1538  HB2 SER X 102      26.150  35.230  28.430  0.00  0.00            
ATOM   1539  HB3 SER X 102      24.550  35.650  29.220  0.00  0.00            
ATOM   1540  OG  SER X 102      25.340  36.870  27.830  0.00  0.00            
ATOM   1541  HG  SER X 102      24.840  36.380  27.170  0.00  0.00            
ATOM   1542  C   SER X 102      25.540  36.220  31.470  0.00  0.00            
ATOM   1543  O   SER X 102      24.520  36.810  31.810  0.00  0.00            
ATOM   1544  N   VAL X 103      26.010  35.310  32.280  0.00  0.00            
ATOM   1545  H   VAL X 103      26.850  34.810  32.060  0.00  0.00            
ATOM   1546  CA  VAL X 103      25.280  34.790  33.480  0.00  0.00            
ATOM   1547  HA  VAL X 103      24.230  34.700  33.220  0.00  0.00            
ATOM   1548  CB  VAL X 103      25.850  33.390  33.860  0.00  0.00            
ATOM   1549  HB  VAL X 103      25.240  33.120  34.720  0.00  0.00            
ATOM   1550  CG1 VAL X 103      25.530  32.360  32.790  0.00  0.00            
ATOM   1551 HG11 VAL X 103      25.840  32.640  31.790  0.00  0.00            
ATOM   1552 HG12 VAL X 103      24.460  32.150  32.820  0.00  0.00            
ATOM   1553 HG13 VAL X 103      25.920  31.370  33.030  0.00  0.00            
ATOM   1554  CG2 VAL X 103      27.220  33.340  34.290  0.00  0.00            
ATOM   1555 HG21 VAL X 103      27.590  32.330  34.470  0.00  0.00            
ATOM   1556 HG22 VAL X 103      27.180  33.850  35.250  0.00  0.00            
ATOM   1557 HG23 VAL X 103      27.910  33.850  33.610  0.00  0.00            
ATOM   1558  C   VAL X 103      25.370  35.760  34.670  0.00  0.00            
ATOM   1559  O   VAL X 103      24.920  35.430  35.710  0.00  0.00            
ATOM   1560  N   GLU X 104      25.930  36.960  34.410  0.00  0.00            
ATOM   1561  H   GLU X 104      26.070  37.260  33.460  0.00  0.00            
ATOM   1562  CA  GLU X 104      26.210  37.860  35.530  0.00  0.00            
ATOM   1563  HA  GLU X 104      25.590  37.560  36.380  0.00  0.00            
ATOM   1564  CB  GLU X 104      27.730  37.900  35.830  0.00  0.00            
ATOM   1565  HB2 GLU X 104      28.220  38.010  34.860  0.00  0.00            
ATOM   1566  HB3 GLU X 104      27.950  38.640  36.600  0.00  0.00            
ATOM   1567  CG  GLU X 104      28.350  36.620  36.300  0.00  0.00            
ATOM   1568  HG2 GLU X 104      28.340  35.920  35.460  0.00  0.00            
ATOM   1569  HG3 GLU X 104      29.400  36.840  36.530  0.00  0.00            
ATOM   1570  CD  GLU X 104      27.840  36.140  37.660  0.00  0.00            
ATOM   1571  OE1 GLU X 104      27.880  34.990  37.990  0.00  0.00            
ATOM   1572  OE2 GLU X 104      27.390  36.980  38.470  0.00  0.00            
ATOM   1573  C   GLU X 104      25.800  39.320  35.180  0.00  0.00            
ATOM   1574  O   GLU X 104      25.840  39.740  34.010  0.00  0.00            
ATOM   1575  N   PRO X 105      25.210  40.070  36.160  0.00  0.00            
ATOM   1576  CD  PRO X 105      24.950  39.690  37.520  0.00  0.00            
ATOM   1577  HD2 PRO X 105      25.790  39.090  37.850  0.00  0.00            
ATOM   1578  HD3 PRO X 105      24.040  39.090  37.580  0.00  0.00            
ATOM   1579  CG  PRO X 105      24.820  40.960  38.300  0.00  0.00            
ATOM   1580  HG2 PRO X 105      25.750  41.270  38.780  0.00  0.00            
ATOM   1581  HG3 PRO X 105      24.250  40.830  39.220  0.00  0.00            
ATOM   1582  CB  PRO X 105      24.350  42.000  37.290  0.00  0.00            
ATOM   1583  HB2 PRO X 105      24.680  43.020  37.530  0.00  0.00            
ATOM   1584  HB3 PRO X 105      23.270  42.000  37.130  0.00  0.00            
ATOM   1585  CA  PRO X 105      24.940  41.510  35.990  0.00  0.00            
ATOM   1586  HA  PRO X 105      24.170  41.530  35.220  0.00  0.00            
ATOM   1587  C   PRO X 105      26.280  42.270  35.600  0.00  0.00            
ATOM   1588  O   PRO X 105      27.350  41.880  35.950  0.00  0.00            
ATOM   1589  N   PRO X 106      26.230  43.380  34.810  0.00  0.00            
ATOM   1590  CD  PRO X 106      25.000  43.910  34.260  0.00  0.00            
ATOM   1591  HD2 PRO X 106      24.440  44.290  35.120  0.00  0.00            
ATOM   1592  HD3 PRO X 106      24.420  43.200  33.680  0.00  0.00            
ATOM   1593  CG  PRO X 106      25.430  45.140  33.410  0.00  0.00            
ATOM   1594  HG2 PRO X 106      25.060  46.060  33.850  0.00  0.00            
ATOM   1595  HG3 PRO X 106      25.010  44.890  32.430  0.00  0.00            
ATOM   1596  CB  PRO X 106      26.910  45.200  33.370  0.00  0.00            
ATOM   1597  HB2 PRO X 106      27.190  46.200  33.690  0.00  0.00            
ATOM   1598  HB3 PRO X 106      27.370  45.150  32.380  0.00  0.00            
ATOM   1599  CA  PRO X 106      27.370  44.210  34.420  0.00  0.00            
ATOM   1600  HA  PRO X 106      28.050  43.510  33.930  0.00  0.00            
ATOM   1601  C   PRO X 106      28.220  44.850  35.550  0.00  0.00            
ATOM   1602  O   PRO X 106      27.690  45.330  36.540  0.00  0.00            
ATOM   1603  N   LEU X 107      29.530  45.060  35.330  0.00  0.00            
ATOM   1604  H   LEU X 107      29.740  44.860  34.370  0.00  0.00            
ATOM   1605  CA  LEU X 107      30.440  45.730  36.190  0.00  0.00            
ATOM   1606  HA  LEU X 107      30.280  45.410  37.220  0.00  0.00            
ATOM   1607  CB  LEU X 107      31.890  45.240  35.880  0.00  0.00            
ATOM   1608  HB2 LEU X 107      32.250  45.610  34.920  0.00  0.00            
ATOM   1609  HB3 LEU X 107      32.620  45.620  36.600  0.00  0.00            
ATOM   1610  CG  LEU X 107      32.130  43.740  35.980  0.00  0.00            
ATOM   1611  HG  LEU X 107      31.540  43.200  35.240  0.00  0.00            
ATOM   1612  CD1 LEU X 107      33.640  43.440  35.850  0.00  0.00            
ATOM   1613 HD11 LEU X 107      34.060  43.430  36.850  0.00  0.00            
ATOM   1614 HD12 LEU X 107      34.050  44.160  35.140  0.00  0.00            
ATOM   1615 HD13 LEU X 107      33.730  42.480  35.340  0.00  0.00            
ATOM   1616  CD2 LEU X 107      31.570  43.140  37.230  0.00  0.00            
ATOM   1617 HD21 LEU X 107      31.990  43.670  38.080  0.00  0.00            
ATOM   1618 HD22 LEU X 107      32.000  42.140  37.270  0.00  0.00            
ATOM   1619 HD23 LEU X 107      30.480  43.030  37.280  0.00  0.00            
ATOM   1620  C   LEU X 107      30.310  47.290  36.050  0.00  0.00            
ATOM   1621  O   LEU X 107      30.840  48.010  36.860  0.00  0.00            
ATOM   1622  N   SEP X 108      29.890  47.780  34.900  0.00  0.00            
ATOM   1623  H   SEP X 108      29.550  47.130  34.210  0.00  0.00            
ATOM   1624  CA  SEP X 108      30.030  49.220  34.510  0.00  0.00            
ATOM   1625  HA  SEP X 108      29.540  49.350  33.550  0.00  0.00            
ATOM   1626  CB  SEP X 108      29.400  50.300  35.460  0.00  0.00            
ATOM   1627  HB2 SEP X 108      30.180  50.740  36.080  0.00  0.00            
ATOM   1628  HB3 SEP X 108      29.070  51.150  34.870  0.00  0.00            
ATOM   1629  OG  SEP X 108      28.470  49.730  36.360  0.00  0.00            
ATOM   1630  P   SEP X 108      27.690  50.730  37.340  0.00  0.00            
ATOM   1631  O1P SEP X 108      26.980  49.830  38.260  0.00  0.00            
ATOM   1632  O2P SEP X 108      28.660  51.600  37.970  0.00  0.00            
ATOM   1633  O3P SEP X 108      26.810  51.410  36.380  0.00  0.00            
ATOM   1634  C   SEP X 108      31.390  49.590  34.140  0.00  0.00            
ATOM   1635  O   SEP X 108      31.730  50.780  34.090  0.00  0.00            
ATOM   1636  N   GLN X 109      32.260  48.600  34.020  0.00  0.00            
ATOM   1637  H   GLN X 109      31.850  47.680  34.060  0.00  0.00            
ATOM   1638  CA  GLN X 109      33.670  48.760  33.570  0.00  0.00            
ATOM   1639  HA  GLN X 109      33.600  49.710  33.040  0.00  0.00            
ATOM   1640  CB  GLN X 109      34.620  48.840  34.800  0.00  0.00            
ATOM   1641  HB2 GLN X 109      35.670  48.860  34.520  0.00  0.00            
ATOM   1642  HB3 GLN X 109      34.560  49.840  35.240  0.00  0.00            
ATOM   1643  CG  GLN X 109      34.450  47.760  35.840  0.00  0.00            
ATOM   1644  HG2 GLN X 109      33.660  47.870  36.580  0.00  0.00            
ATOM   1645  HG3 GLN X 109      34.020  46.910  35.320  0.00  0.00            
ATOM   1646  CD  GLN X 109      35.710  47.200  36.440  0.00  0.00            
ATOM   1647  OE1 GLN X 109      36.840  47.410  35.900  0.00  0.00            
ATOM   1648  NE2 GLN X 109      35.540  46.300  37.340  0.00  0.00            
ATOM   1649 HE21 GLN X 109      34.620  46.080  37.700  0.00  0.00            
ATOM   1650 HE22 GLN X 109      36.360  45.860  37.740  0.00  0.00            
ATOM   1651  C   GLN X 109      34.210  47.700  32.640  0.00  0.00            
ATOM   1652  O   GLN X 109      35.300  47.840  32.130  0.00  0.00            
ATOM   1653  N   GLU X 110      33.480  46.630  32.300  0.00  0.00            
ATOM   1654  H   GLU X 110      32.560  46.500  32.690  0.00  0.00            
ATOM   1655  CA  GLU X 110      34.060  45.460  31.510  0.00  0.00            
ATOM   1656  HA  GLU X 110      34.990  45.140  31.980  0.00  0.00            
ATOM   1657  CB  GLU X 110      33.140  44.300  31.640  0.00  0.00            
ATOM   1658  HB2 GLU X 110      33.600  43.480  31.080  0.00  0.00            
ATOM   1659  HB3 GLU X 110      33.020  44.100  32.700  0.00  0.00            
ATOM   1660  CG  GLU X 110      31.730  44.510  31.130  0.00  0.00            
ATOM   1661  HG2 GLU X 110      31.650  45.280  30.360  0.00  0.00            
ATOM   1662  HG3 GLU X 110      31.390  43.530  30.810  0.00  0.00            
ATOM   1663  CD  GLU X 110      30.760  45.050  32.190  0.00  0.00            
ATOM   1664  OE1 GLU X 110      30.700  46.290  32.410  0.00  0.00            
ATOM   1665  OE2 GLU X 110      30.110  44.210  32.850  0.00  0.00            
ATOM   1666  C   GLU X 110      34.330  45.720  30.000  0.00  0.00            
ATOM   1667  O   GLU X 110      34.720  44.770  29.280  0.00  0.00            
ATOM   1668  N   THR X 111      34.410  46.980  29.540  0.00  0.00            
ATOM   1669  H   THR X 111      34.260  47.770  30.170  0.00  0.00            
ATOM   1670  CA  THR X 111      34.800  47.330  28.160  0.00  0.00            
ATOM   1671  HA  THR X 111      34.210  46.740  27.470  0.00  0.00            
ATOM   1672  CB  THR X 111      34.590  48.830  27.800  0.00  0.00            
ATOM   1673  HB  THR X 111      35.480  49.410  28.040  0.00  0.00            
ATOM   1674  CG2 THR X 111      34.260  49.060  26.290  0.00  0.00            
ATOM   1675 HG21 THR X 111      35.140  48.710  25.750  0.00  0.00            
ATOM   1676 HG22 THR X 111      34.040  50.110  26.100  0.00  0.00            
ATOM   1677 HG23 THR X 111      33.360  48.520  25.980  0.00  0.00            
ATOM   1678  OG1 THR X 111      33.580  49.350  28.590  0.00  0.00            
ATOM   1679  HG1 THR X 111      32.770  48.960  28.250  0.00  0.00            
ATOM   1680  C   THR X 111      36.300  47.030  27.820  0.00  0.00            
ATOM   1681  O   THR X 111      36.680  47.140  26.640  0.00  0.00            
ATOM   1682  N   PHE X 112      37.130  46.800  28.820  0.00  0.00            
ATOM   1683  H   PHE X 112      36.770  46.790  29.760  0.00  0.00            
ATOM   1684  CA  PHE X 112      38.540  46.520  28.780  0.00  0.00            
ATOM   1685  HA  PHE X 112      38.880  46.710  27.770  0.00  0.00            
ATOM   1686  CB  PHE X 112      39.250  47.470  29.760  0.00  0.00            
ATOM   1687  HB2 PHE X 112      38.990  47.110  30.750  0.00  0.00            
ATOM   1688  HB3 PHE X 112      40.310  47.260  29.620  0.00  0.00            
ATOM   1689  CG  PHE X 112      39.070  48.940  29.570  0.00  0.00            
ATOM   1690  CD1 PHE X 112      39.880  49.630  28.600  0.00  0.00            
ATOM   1691  HD1 PHE X 112      40.740  49.150  28.170  0.00  0.00            
ATOM   1692  CE1 PHE X 112      39.640  51.010  28.250  0.00  0.00            
ATOM   1693  HE1 PHE X 112      40.280  51.450  27.500  0.00  0.00            
ATOM   1694  CZ  PHE X 112      38.720  51.690  29.100  0.00  0.00            
ATOM   1695  HZ  PHE X 112      38.560  52.750  28.970  0.00  0.00            
ATOM   1696  CE2 PHE X 112      37.870  50.980  29.950  0.00  0.00            
ATOM   1697  HE2 PHE X 112      37.080  51.500  30.470  0.00  0.00            
ATOM   1698  CD2 PHE X 112      37.960  49.600  30.210  0.00  0.00            
ATOM   1699  HD2 PHE X 112      37.330  49.120  30.940  0.00  0.00            
ATOM   1700  C   PHE X 112      38.910  45.040  29.080  0.00  0.00            
ATOM   1701  O   PHE X 112      39.980  44.740  29.410  0.00  0.00            
ATOM   1702  N   SER X 113      37.960  44.150  29.090  0.00  0.00            
ATOM   1703  H   SER X 113      37.040  44.480  28.860  0.00  0.00            
ATOM   1704  CA  SER X 113      38.040  42.760  29.490  0.00  0.00            
ATOM   1705  HA  SER X 113      38.280  42.710  30.560  0.00  0.00            
ATOM   1706  CB  SER X 113      36.670  42.090  29.290  0.00  0.00            
ATOM   1707  HB2 SER X 113      36.780  41.020  29.420  0.00  0.00            
ATOM   1708  HB3 SER X 113      35.990  42.440  30.060  0.00  0.00            
ATOM   1709  OG  SER X 113      36.150  42.250  27.970  0.00  0.00            
ATOM   1710  HG  SER X 113      35.200  42.120  28.010  0.00  0.00            
ATOM   1711  C   SER X 113      39.100  41.940  28.830  0.00  0.00            
ATOM   1712  O   SER X 113      39.660  41.070  29.420  0.00  0.00            
ATOM   1713  N   ASP X 114      39.360  42.180  27.550  0.00  0.00            
ATOM   1714  H   ASP X 114      38.860  42.910  27.060  0.00  0.00            
ATOM   1715  CA  ASP X 114      40.340  41.380  26.820  0.00  0.00            
ATOM   1716  HA  ASP X 114      40.220  40.380  27.220  0.00  0.00            
ATOM   1717  CB  ASP X 114      39.970  41.350  25.310  0.00  0.00            
ATOM   1718  HB2 ASP X 114      40.310  42.340  24.980  0.00  0.00            
ATOM   1719  HB3 ASP X 114      40.620  40.640  24.800  0.00  0.00            
ATOM   1720  CG  ASP X 114      38.430  41.230  25.100  0.00  0.00            
ATOM   1721  OD1 ASP X 114      37.690  42.260  25.020  0.00  0.00            
ATOM   1722  OD2 ASP X 114      37.990  40.050  25.070  0.00  0.00            
ATOM   1723  C   ASP X 114      41.780  41.880  27.020  0.00  0.00            
ATOM   1724  O   ASP X 114      42.670  41.160  26.570  0.00  0.00            
ATOM   1725  N   LEU X 115      41.970  43.110  27.530  0.00  0.00            
ATOM   1726  H   LEU X 115      41.170  43.640  27.840  0.00  0.00            
ATOM   1727  CA  LEU X 115      43.210  43.910  27.380  0.00  0.00            
ATOM   1728  HA  LEU X 115      43.730  43.510  26.510  0.00  0.00            
ATOM   1729  CB  LEU X 115      42.770  45.410  27.130  0.00  0.00            
ATOM   1730  HB2 LEU X 115      42.280  45.830  28.010  0.00  0.00            
ATOM   1731  HB3 LEU X 115      43.620  46.030  26.880  0.00  0.00            
ATOM   1732  CG  LEU X 115      41.930  45.500  25.860  0.00  0.00            
ATOM   1733  HG  LEU X 115      40.990  44.960  25.980  0.00  0.00            
ATOM   1734  CD1 LEU X 115      41.560  46.950  25.630  0.00  0.00            
ATOM   1735 HD11 LEU X 115      40.860  47.360  26.370  0.00  0.00            
ATOM   1736 HD12 LEU X 115      40.940  47.200  24.770  0.00  0.00            
ATOM   1737 HD13 LEU X 115      42.490  47.520  25.520  0.00  0.00            
ATOM   1738  CD2 LEU X 115      42.630  44.880  24.670  0.00  0.00            
ATOM   1739 HD21 LEU X 115      42.540  43.790  24.730  0.00  0.00            
ATOM   1740 HD22 LEU X 115      43.680  45.140  24.730  0.00  0.00            
ATOM   1741 HD23 LEU X 115      42.240  45.170  23.700  0.00  0.00            
ATOM   1742  C   LEU X 115      44.140  43.690  28.560  0.00  0.00            
ATOM   1743  O   LEU X 115      45.240  44.270  28.510  0.00  0.00            
ATOM   1744  N   TRP X 116      43.750  42.950  29.630  0.00  0.00            
ATOM   1745  H   TRP X 116      42.750  42.830  29.710  0.00  0.00            
ATOM   1746  CA  TRP X 116      44.580  42.620  30.740  0.00  0.00            
ATOM   1747  HA  TRP X 116      45.510  43.200  30.720  0.00  0.00            
ATOM   1748  CB  TRP X 116      43.850  43.090  32.040  0.00  0.00            
ATOM   1749  HB2 TRP X 116      44.550  43.040  32.880  0.00  0.00            
ATOM   1750  HB3 TRP X 116      43.470  44.100  31.900  0.00  0.00            
ATOM   1751  CG  TRP X 116      42.720  42.270  32.470  0.00  0.00            
ATOM   1752  CD1 TRP X 116      41.490  42.420  31.960  0.00  0.00            
ATOM   1753  HD1 TRP X 116      41.180  43.270  31.370  0.00  0.00            
ATOM   1754  NE1 TRP X 116      40.610  41.470  32.460  0.00  0.00            
ATOM   1755  HE1 TRP X 116      39.650  41.430  32.140  0.00  0.00            
ATOM   1756  CE2 TRP X 116      41.260  40.700  33.390  0.00  0.00            
ATOM   1757  CZ2 TRP X 116      40.730  39.590  34.120  0.00  0.00            
ATOM   1758  HZ2 TRP X 116      39.690  39.320  34.000  0.00  0.00            
ATOM   1759  CH2 TRP X 116      41.620  38.860  34.920  0.00  0.00            
ATOM   1760  HH2 TRP X 116      41.320  37.940  35.410  0.00  0.00            
ATOM   1761  CZ3 TRP X 116      42.990  39.280  34.970  0.00  0.00            
ATOM   1762  HZ3 TRP X 116      43.680  38.720  35.590  0.00  0.00            
ATOM   1763  CE3 TRP X 116      43.460  40.370  34.230  0.00  0.00            
ATOM   1764  HE3 TRP X 116      44.510  40.630  34.320  0.00  0.00            
ATOM   1765  CD2 TRP X 116      42.610  41.100  33.350  0.00  0.00            
ATOM   1766  C   TRP X 116      44.940  41.130  30.780  0.00  0.00            
ATOM   1767  O   TRP X 116      45.710  40.800  31.610  0.00  0.00            
ATOM   1768  N   LYS X 117      44.290  40.280  29.950  0.00  0.00            
ATOM   1769  H   LYS X 117      43.830  40.720  29.180  0.00  0.00            
ATOM   1770  CA  LYS X 117      44.250  38.750  30.280  0.00  0.00            
ATOM   1771  HA  LYS X 117      44.160  38.620  31.350  0.00  0.00            
ATOM   1772  CB  LYS X 117      42.990  38.170  29.710  0.00  0.00            
ATOM   1773  HB2 LYS X 117      42.820  38.490  28.690  0.00  0.00            
ATOM   1774  HB3 LYS X 117      43.050  37.080  29.720  0.00  0.00            
ATOM   1775  CG  LYS X 117      41.690  38.620  30.470  0.00  0.00            
ATOM   1776  HG2 LYS X 117      41.660  38.060  31.400  0.00  0.00            
ATOM   1777  HG3 LYS X 117      41.610  39.690  30.650  0.00  0.00            
ATOM   1778  CD  LYS X 117      40.410  38.120  29.810  0.00  0.00            
ATOM   1779  HD2 LYS X 117      40.280  38.750  28.930  0.00  0.00            
ATOM   1780  HD3 LYS X 117      40.520  37.050  29.620  0.00  0.00            
ATOM   1781  CE  LYS X 117      39.210  38.290  30.780  0.00  0.00            
ATOM   1782  HE2 LYS X 117      39.430  37.770  31.710  0.00  0.00            
ATOM   1783  HE3 LYS X 117      39.230  39.370  30.960  0.00  0.00            
ATOM   1784  NZ  LYS X 117      37.920  37.870  30.180  0.00  0.00            
ATOM   1785  HZ1 LYS X 117      37.900  36.880  29.950  0.00  0.00            
ATOM   1786  HZ2 LYS X 117      37.830  38.320  29.280  0.00  0.00            
ATOM   1787  HZ3 LYS X 117      37.190  38.210  30.790  0.00  0.00            
ATOM   1788  C   LYS X 117      45.560  38.040  29.940  0.00  0.00            
ATOM   1789  O   LYS X 117      46.110  37.200  30.700  0.00  0.00            
ATOM   1790  N   LEU X 118      46.180  38.480  28.880  0.00  0.00            
ATOM   1791  H   LEU X 118      45.550  39.080  28.370  0.00  0.00            
ATOM   1792  CA  LEU X 118      47.560  38.140  28.480  0.00  0.00            
ATOM   1793  HA  LEU X 118      47.840  37.160  28.870  0.00  0.00            
ATOM   1794  CB  LEU X 118      47.660  38.190  27.000  0.00  0.00            
ATOM   1795  HB2 LEU X 118      47.700  39.220  26.640  0.00  0.00            
ATOM   1796  HB3 LEU X 118      48.600  37.740  26.670  0.00  0.00            
ATOM   1797  CG  LEU X 118      46.540  37.430  26.230  0.00  0.00            
ATOM   1798  HG  LEU X 118      45.570  37.900  26.430  0.00  0.00            
ATOM   1799  CD1 LEU X 118      46.710  37.680  24.740  0.00  0.00            
ATOM   1800 HD11 LEU X 118      46.190  38.540  24.330  0.00  0.00            
ATOM   1801 HD12 LEU X 118      46.150  36.870  24.260  0.00  0.00            
ATOM   1802 HD13 LEU X 118      47.770  37.670  24.490  0.00  0.00            
ATOM   1803  CD2 LEU X 118      46.620  35.970  26.510  0.00  0.00            
ATOM   1804 HD21 LEU X 118      45.680  35.470  26.280  0.00  0.00            
ATOM   1805 HD22 LEU X 118      46.690  35.860  27.590  0.00  0.00            
ATOM   1806 HD23 LEU X 118      47.430  35.500  25.960  0.00  0.00            
ATOM   1807  C   LEU X 118      48.720  38.950  29.060  0.00  0.00            
ATOM   1808  O   LEU X 118      49.750  38.320  29.230  0.00  0.00            
ATOM   1809  N   LEU X 119      48.550  40.240  29.310  0.00  0.00            
ATOM   1810  H   LEU X 119      47.710  40.630  28.930  0.00  0.00            
ATOM   1811  CA  LEU X 119      49.470  41.160  30.070  0.00  0.00            
ATOM   1812  HA  LEU X 119      49.860  40.520  30.850  0.00  0.00            
ATOM   1813  CB  LEU X 119      50.560  41.670  29.200  0.00  0.00            
ATOM   1814  HB2 LEU X 119      50.940  40.890  28.540  0.00  0.00            
ATOM   1815  HB3 LEU X 119      50.200  42.360  28.440  0.00  0.00            
ATOM   1816  CG  LEU X 119      51.750  42.380  29.900  0.00  0.00            
ATOM   1817  HG  LEU X 119      51.320  42.960  30.710  0.00  0.00            
ATOM   1818  CD1 LEU X 119      52.730  41.500  30.690  0.00  0.00            
ATOM   1819 HD11 LEU X 119      52.200  40.860  31.400  0.00  0.00            
ATOM   1820 HD12 LEU X 119      53.490  42.120  31.170  0.00  0.00            
ATOM   1821 HD13 LEU X 119      53.270  40.830  30.020  0.00  0.00            
ATOM   1822  CD2 LEU X 119      52.590  43.240  28.970  0.00  0.00            
ATOM   1823 HD21 LEU X 119      53.310  43.810  29.550  0.00  0.00            
ATOM   1824 HD22 LEU X 119      51.910  43.850  28.380  0.00  0.00            
ATOM   1825 HD23 LEU X 119      53.070  42.590  28.240  0.00  0.00            
ATOM   1826  C   LEU X 119      48.690  42.340  30.660  0.00  0.00            
ATOM   1827  O   LEU X 119      47.970  42.800  29.810  0.00  0.00            
ATOM   1828  N   PRO X 120      48.910  42.780  31.950  0.00  0.00            
ATOM   1829  CD  PRO X 120      49.660  42.070  33.030  0.00  0.00            
ATOM   1830  HD2 PRO X 120      50.720  42.060  32.790  0.00  0.00            
ATOM   1831  HD3 PRO X 120      49.290  41.050  33.100  0.00  0.00            
ATOM   1832  CG  PRO X 120      49.310  42.810  34.300  0.00  0.00            
ATOM   1833  HG2 PRO X 120      50.210  42.960  34.890  0.00  0.00            
ATOM   1834  HG3 PRO X 120      48.430  42.370  34.780  0.00  0.00            
ATOM   1835  CB  PRO X 120      48.880  44.230  33.820  0.00  0.00            
ATOM   1836  HB2 PRO X 120      49.820  44.780  33.880  0.00  0.00            
ATOM   1837  HB3 PRO X 120      48.050  44.730  34.330  0.00  0.00            
ATOM   1838  CA  PRO X 120      48.420  44.110  32.400  0.00  0.00            
ATOM   1839  HA  PRO X 120      47.330  44.120  32.400  0.00  0.00            
ATOM   1840  C   PRO X 120      48.840  45.330  31.520  0.00  0.00            
ATOM   1841  O   PRO X 120      49.750  46.050  31.880  0.00  0.00            
ATOM   1842  N   GLU X 121      48.210  45.360  30.290  0.00  0.00            
ATOM   1843  H   GLU X 121      47.550  44.710  29.890  0.00  0.00            
ATOM   1844  CA  GLU X 121      48.520  46.540  29.410  0.00  0.00            
ATOM   1845  HA  GLU X 121      49.610  46.550  29.400  0.00  0.00            
ATOM   1846  CB  GLU X 121      48.000  46.290  28.010  0.00  0.00            
ATOM   1847  HB2 GLU X 121      47.050  45.750  28.020  0.00  0.00            
ATOM   1848  HB3 GLU X 121      47.830  47.240  27.520  0.00  0.00            
ATOM   1849  CG  GLU X 121      49.070  45.510  27.220  0.00  0.00            
ATOM   1850  HG2 GLU X 121      50.090  45.820  27.440  0.00  0.00            
ATOM   1851  HG3 GLU X 121      49.060  44.470  27.550  0.00  0.00            
ATOM   1852  CD  GLU X 121      48.880  45.570  25.640  0.00  0.00            
ATOM   1853  OE1 GLU X 121      48.130  44.740  25.060  0.00  0.00            
ATOM   1854  OE2 GLU X 121      49.400  46.580  25.070  0.00  0.00            
ATOM   1855  C   GLU X 121      48.080  47.940  30.030  0.00  0.00            
ATOM   1856  O   GLU X 121      48.480  48.960  29.520  0.00  0.00            
ATOM   1857  N   ASN X 122      47.190  47.960  31.010  0.00  0.00            
ATOM   1858  H   ASN X 122      46.730  47.090  31.210  0.00  0.00            
ATOM   1859  CA  ASN X 122      46.720  49.170  31.760  0.00  0.00            
ATOM   1860  HA  ASN X 122      46.300  49.910  31.070  0.00  0.00            
ATOM   1861  CB  ASN X 122      45.470  48.830  32.520  0.00  0.00            
ATOM   1862  HB2 ASN X 122      44.760  48.290  31.900  0.00  0.00            
ATOM   1863  HB3 ASN X 122      45.790  48.320  33.420  0.00  0.00            
ATOM   1864  CG  ASN X 122      44.680  50.110  32.900  0.00  0.00            
ATOM   1865  OD1 ASN X 122      45.030  51.250  32.680  0.00  0.00            
ATOM   1866  ND2 ASN X 122      43.590  49.980  33.590  0.00  0.00            
ATOM   1867 HD21 ASN X 122      43.150  49.080  33.720  0.00  0.00            
ATOM   1868 HD22 ASN X 122      43.090  50.850  33.620  0.00  0.00            
ATOM   1869  C   ASN X 122      47.820  49.760  32.700  0.00  0.00            
ATOM   1870  O   ASN X 122      47.590  49.880  33.910  0.00  0.00            
ATOM   1871  N   ASN X 123      49.040  49.970  32.180  0.00  0.00            
ATOM   1872  H   ASN X 123      49.200  49.770  31.200  0.00  0.00            
ATOM   1873  CA  ASN X 123      50.230  50.510  32.860  0.00  0.00            
ATOM   1874  HA  ASN X 123      50.410  49.790  33.660  0.00  0.00            
ATOM   1875  CB  ASN X 123      51.410  50.480  31.920  0.00  0.00            
ATOM   1876  HB2 ASN X 123      51.530  49.490  31.480  0.00  0.00            
ATOM   1877  HB3 ASN X 123      51.220  51.150  31.080  0.00  0.00            
ATOM   1878  CG  ASN X 123      52.770  50.830  32.580  0.00  0.00            
ATOM   1879  OD1 ASN X 123      53.340  49.920  33.160  0.00  0.00            
ATOM   1880  ND2 ASN X 123      53.270  52.000  32.520  0.00  0.00            
ATOM   1881 HD21 ASN X 123      52.650  52.770  32.370  0.00  0.00            
ATOM   1882 HD22 ASN X 123      54.020  52.280  33.130  0.00  0.00            
ATOM   1883  C   ASN X 123      50.010  51.900  33.430  0.00  0.00            
ATOM   1884  O   ASN X 123      49.600  52.830  32.710  0.00  0.00            
ATOM   1885  N   VAL X 124      50.270  52.120  34.700  0.00  0.00            
ATOM   1886  H   VAL X 124      50.490  51.360  35.320  0.00  0.00            
ATOM   1887  CA  VAL X 124      50.260  53.420  35.400  0.00  0.00            
ATOM   1888  HA  VAL X 124      50.250  54.230  34.670  0.00  0.00            
ATOM   1889  CB  VAL X 124      49.110  53.660  36.420  0.00  0.00            
ATOM   1890  HB  VAL X 124      49.330  54.600  36.920  0.00  0.00            
ATOM   1891  CG1 VAL X 124      47.750  53.850  35.830  0.00  0.00            
ATOM   1892 HG11 VAL X 124      47.480  52.950  35.270  0.00  0.00            
ATOM   1893 HG12 VAL X 124      47.900  54.680  35.140  0.00  0.00            
ATOM   1894 HG13 VAL X 124      46.910  53.970  36.510  0.00  0.00            
ATOM   1895  CG2 VAL X 124      49.030  52.490  37.440  0.00  0.00            
ATOM   1896 HG21 VAL X 124      48.270  52.590  38.210  0.00  0.00            
ATOM   1897 HG22 VAL X 124      50.030  52.330  37.870  0.00  0.00            
ATOM   1898 HG23 VAL X 124      48.840  51.560  36.900  0.00  0.00            
ATOM   1899  C   VAL X 124      51.610  53.720  36.200  0.00  0.00            
ATOM   1900  O   VAL X 124      52.370  52.820  36.530  0.00  0.00            
ATOM   1901  N   LEU X 125      51.830  55.020  36.500  0.00  0.00            
ATOM   1902  H   LEU X 125      51.100  55.670  36.240  0.00  0.00            
ATOM   1903  CA  LEU X 125      53.030  55.500  37.130  0.00  0.00            
ATOM   1904  HA  LEU X 125      53.930  55.240  36.560  0.00  0.00            
ATOM   1905  CB  LEU X 125      53.040  57.030  36.980  0.00  0.00            
ATOM   1906  HB2 LEU X 125      52.930  57.100  35.890  0.00  0.00            
ATOM   1907  HB3 LEU X 125      52.180  57.380  37.550  0.00  0.00            
ATOM   1908  CG  LEU X 125      54.180  57.940  37.400  0.00  0.00            
ATOM   1909  HG  LEU X 125      54.230  57.840  38.490  0.00  0.00            
ATOM   1910  CD1 LEU X 125      55.480  57.500  36.740  0.00  0.00            
ATOM   1911 HD11 LEU X 125      56.250  58.160  37.140  0.00  0.00            
ATOM   1912 HD12 LEU X 125      55.520  57.720  35.670  0.00  0.00            
ATOM   1913 HD13 LEU X 125      55.660  56.450  36.950  0.00  0.00            
ATOM   1914  CD2 LEU X 125      53.930  59.410  36.980  0.00  0.00            
ATOM   1915 HD21 LEU X 125      54.770  60.020  37.330  0.00  0.00            
ATOM   1916 HD22 LEU X 125      53.000  59.830  37.360  0.00  0.00            
ATOM   1917 HD23 LEU X 125      53.830  59.440  35.900  0.00  0.00            
ATOM   1918  C   LEU X 125      53.150  55.000  38.610  0.00  0.00            
ATOM   1919  O   LEU X 125      54.180  55.200  39.200  0.00  0.00            
ATOM   1920  N   SER X 126      52.080  54.430  39.180  0.00  0.00            
ATOM   1921  H   SER X 126      51.230  54.340  38.640  0.00  0.00            
ATOM   1922  CA  SER X 126      52.000  54.130  40.670  0.00  0.00            
ATOM   1923  HA  SER X 126      52.540  54.920  41.200  0.00  0.00            
ATOM   1924  CB  SER X 126      50.480  54.170  40.990  0.00  0.00            
ATOM   1925  HB2 SER X 126      49.980  53.590  40.220  0.00  0.00            
ATOM   1926  HB3 SER X 126      50.390  53.700  41.960  0.00  0.00            
ATOM   1927  OG  SER X 126      49.860  55.440  41.130  0.00  0.00            
ATOM   1928  HG  SER X 126      49.910  55.610  42.070  0.00  0.00            
ATOM   1929  C   SER X 126      52.540  52.760  41.110  0.00  0.00            
ATOM   1930  O   SER X 126      52.570  51.840  40.290  0.00  0.00            
ATOM   1931  N   PRO X 127      52.990  52.570  42.340  0.00  0.00            
ATOM   1932  CD  PRO X 127      53.210  53.630  43.280  0.00  0.00            
ATOM   1933  HD2 PRO X 127      52.420  54.330  43.560  0.00  0.00            
ATOM   1934  HD3 PRO X 127      53.980  54.210  42.760  0.00  0.00            
ATOM   1935  CG  PRO X 127      53.840  53.030  44.570  0.00  0.00            
ATOM   1936  HG2 PRO X 127      53.020  52.870  45.270  0.00  0.00            
ATOM   1937  HG3 PRO X 127      54.640  53.580  45.060  0.00  0.00            
ATOM   1938  CB  PRO X 127      54.320  51.690  44.090  0.00  0.00            
ATOM   1939  HB2 PRO X 127      54.300  50.910  44.840  0.00  0.00            
ATOM   1940  HB3 PRO X 127      55.340  51.760  43.730  0.00  0.00            
ATOM   1941  CA  PRO X 127      53.500  51.290  42.830  0.00  0.00            
ATOM   1942  HA  PRO X 127      54.200  50.760  42.190  0.00  0.00            
ATOM   1943  C   PRO X 127      52.300  50.340  43.180  0.00  0.00            
ATOM   1944  O   PRO X 127      51.400  50.820  43.940  0.00  0.00            
ATOM   1945  N   LEU X 128      52.270  49.090  42.690  0.00  0.00            
ATOM   1946  H   LEU X 128      52.980  48.810  42.030  0.00  0.00            
ATOM   1947  CA  LEU X 128      51.240  48.100  43.040  0.00  0.00            
ATOM   1948  HA  LEU X 128      51.450  47.350  42.280  0.00  0.00            
ATOM   1949  CB  LEU X 128      51.460  47.600  44.450  0.00  0.00            
ATOM   1950  HB2 LEU X 128      51.250  48.400  45.160  0.00  0.00            
ATOM   1951  HB3 LEU X 128      50.690  46.850  44.640  0.00  0.00            
ATOM   1952  CG  LEU X 128      52.810  46.960  44.890  0.00  0.00            
ATOM   1953  HG  LEU X 128      52.620  46.510  45.870  0.00  0.00            
ATOM   1954  CD1 LEU X 128      53.140  45.790  43.880  0.00  0.00            
ATOM   1955 HD11 LEU X 128      53.410  46.340  42.980  0.00  0.00            
ATOM   1956 HD12 LEU X 128      52.290  45.160  43.620  0.00  0.00            
ATOM   1957 HD13 LEU X 128      54.100  45.330  44.090  0.00  0.00            
ATOM   1958  CD2 LEU X 128      53.950  47.920  45.120  0.00  0.00            
ATOM   1959 HD21 LEU X 128      54.660  47.320  45.680  0.00  0.00            
ATOM   1960 HD22 LEU X 128      53.620  48.780  45.700  0.00  0.00            
ATOM   1961 HD23 LEU X 128      54.450  48.230  44.200  0.00  0.00            
ATOM   1962  C   LEU X 128      49.820  48.610  42.740  0.00  0.00            
ATOM   1963  O   LEU X 128      49.060  48.930  43.630  0.00  0.00            
ATOM   1964  N   PRO X 129      49.560  48.830  41.430  0.00  0.00            
ATOM   1965  CD  PRO X 129      50.320  48.480  40.260  0.00  0.00            
ATOM   1966  HD2 PRO X 129      50.660  47.440  40.280  0.00  0.00            
ATOM   1967  HD3 PRO X 129      51.200  49.130  40.210  0.00  0.00            
ATOM   1968  CG  PRO X 129      49.470  48.670  39.070  0.00  0.00            
ATOM   1969  HG2 PRO X 129      48.790  47.820  39.000  0.00  0.00            
ATOM   1970  HG3 PRO X 129      50.080  48.800  38.180  0.00  0.00            
ATOM   1971  CB  PRO X 129      48.610  49.890  39.500  0.00  0.00            
ATOM   1972  HB2 PRO X 129      47.740  49.880  38.850  0.00  0.00            
ATOM   1973  HB3 PRO X 129      49.250  50.770  39.670  0.00  0.00            
ATOM   1974  CA  PRO X 129      48.270  49.440  40.950  0.00  0.00            
ATOM   1975  HA  PRO X 129      48.040  50.370  41.470  0.00  0.00            
ATOM   1976  C   PRO X 129      47.050  48.480  40.990  0.00  0.00            
ATOM   1977  O   PRO X 129      47.150  47.250  40.910  0.00  0.00            
ATOM   1978  N   SER X 130      45.870  49.080  41.170  0.00  0.00            
ATOM   1979  H   SER X 130      45.890  50.090  41.090  0.00  0.00            
ATOM   1980  CA  SER X 130      44.640  48.370  41.370  0.00  0.00            
ATOM   1981  HA  SER X 130      43.970  49.090  41.850  0.00  0.00            
ATOM   1982  CB  SER X 130      44.010  48.010  40.050  0.00  0.00            
ATOM   1983  HB2 SER X 130      44.680  47.400  39.440  0.00  0.00            
ATOM   1984  HB3 SER X 130      43.170  47.350  40.270  0.00  0.00            
ATOM   1985  OG  SER X 130      43.410  49.150  39.430  0.00  0.00            
ATOM   1986  HG  SER X 130      42.530  48.910  39.150  0.00  0.00            
ATOM   1987  C   SER X 130      44.700  47.130  42.370  0.00  0.00            
ATOM   1988  O   SER X 130      44.280  46.030  42.080  0.00  0.00            
ATOM   1989  N   GLN X 131      45.300  47.410  43.510  0.00  0.00            
ATOM   1990  H   GLN X 131      45.460  48.380  43.760  0.00  0.00            
ATOM   1991  CA  GLN X 131      45.450  46.440  44.650  0.00  0.00            
ATOM   1992  HA  GLN X 131      44.890  45.550  44.340  0.00  0.00            
ATOM   1993  CB  GLN X 131      46.990  46.030  44.770  0.00  0.00            
ATOM   1994  HB2 GLN X 131      47.630  46.910  44.750  0.00  0.00            
ATOM   1995  HB3 GLN X 131      47.080  45.460  45.690  0.00  0.00            
ATOM   1996  CG  GLN X 131      47.330  45.150  43.630  0.00  0.00            
ATOM   1997  HG2 GLN X 131      46.680  44.280  43.570  0.00  0.00            
ATOM   1998  HG3 GLN X 131      47.370  45.850  42.800  0.00  0.00            
ATOM   1999  CD  GLN X 131      48.660  44.460  43.780  0.00  0.00            
ATOM   2000  OE1 GLN X 131      49.250  44.540  44.860  0.00  0.00            
ATOM   2001  NE2 GLN X 131      49.110  43.570  42.910  0.00  0.00            
ATOM   2002 HE21 GLN X 131      48.610  43.570  42.030  0.00  0.00            
ATOM   2003 HE22 GLN X 131      50.070  43.250  43.000  0.00  0.00            
ATOM   2004  C   GLN X 131      44.860  46.850  46.060  0.00  0.00            
ATOM   2005  O   GLN X 131      44.300  46.060  46.820  0.00  0.00            
ATOM   2006  N   ALA X 132      44.760  48.180  46.260  0.00  0.00            
ATOM   2007  H   ALA X 132      45.240  48.780  45.610  0.00  0.00            
ATOM   2008  CA  ALA X 132      43.940  48.770  47.300  0.00  0.00            
ATOM   2009  HA  ALA X 132      43.090  48.100  47.430  0.00  0.00            
ATOM   2010  CB  ALA X 132      44.750  48.760  48.610  0.00  0.00            
ATOM   2011  HB1 ALA X 132      45.570  49.470  48.550  0.00  0.00            
ATOM   2012  HB2 ALA X 132      45.260  47.810  48.790  0.00  0.00            
ATOM   2013  HB3 ALA X 132      44.110  48.960  49.470  0.00  0.00            
ATOM   2014  C   ALA X 132      43.470  50.160  46.910  0.00  0.00            
ATOM   2015  O   ALA X 132      44.180  50.950  46.240  0.00  0.00            
ATOM   2016  N   NME X 133      42.270  50.530  47.310  0.00  0.00            
ATOM   2017  H   NME X 133      41.600  49.820  47.580  0.00  0.00            
ATOM   2018  CH3 NME X 133      41.770  51.880  47.120  0.00  0.00            
ATOM   2019 HH31 NME X 133      42.400  52.630  47.600  0.00  0.00            
ATOM   2020 HH32 NME X 133      41.620  52.060  46.060  0.00  0.00            
ATOM   2021 HH33 NME X 133      40.820  51.880  47.640  0.00  0.00            
ATOM   2022  Zn  ZNB X 134      36.700  59.690  43.000  0.00  0.00            
ATOM   2023  D1  ZNB X 134      36.840  59.090  43.800  0.00  0.00            
ATOM   2024  D2  ZNB X 134      36.130  59.220  42.400  0.00  0.00            
ATOM   2025  D3  ZNB X 134      37.450  59.950  42.580  0.00  0.00            
ATOM   2026  D4  ZNB X 134      36.290  60.470  43.340  0.00  0.00            
ATOM   2027  Zn  ZNB X 135      47.930  52.670  26.680  0.00  0.00            
ATOM   2028  D1  ZNB X 135      47.520  52.470  27.470  0.00  0.00            
ATOM   2029  D2  ZNB X 135      47.850  51.920  26.100  0.00  0.00            
ATOM   2030  D3  ZNB X 135      48.870  52.810  26.750  0.00  0.00            
ATOM   2031  D4  ZNB X 135      47.520  53.340  26.320  0.00  0.00            
ATOM   2032  Zn  ZNB X 136      32.090  65.600  27.480  0.00  0.00            
ATOM   2033  D1  ZNB X 136      32.370  66.080  28.170  0.00  0.00            
ATOM   2034  D2  ZNB X 136      32.060  64.790  27.670  0.00  0.00            
ATOM   2035  D3  ZNB X 136      32.660  65.720  26.800  0.00  0.00            
ATOM   2036  D4  ZNB X 136      31.300  65.880  27.230  0.00  0.00            
END
