# Supplementary material for: Phosphorylation Regulates the Bound Structure of an Intrinsically Disordered Protein: The p53-TAZ2 Case
Source: PLoS One. 2016 Jan 7;11(1):e0144284. doi: 10.1371/journal.pone.0144284 (PMC4712144; doi:10.1371/journal.pone.0144284)
Supplement: S3 File — (PDB) [file pone.0144284.s017.pdb]

ATOM      1 HH31 ACE X   1      51.580  68.090  23.900  0.00  0.00            
ATOM      2  CH3 ACE X   1      51.550  68.830  24.700  0.00  0.00            
ATOM      3 HH32 ACE X   1      50.630  68.760  25.270  0.00  0.00            
ATOM      4 HH33 ACE X   1      51.610  69.700  24.040  0.00  0.00            
ATOM      5  C   ACE X   1      52.810  68.590  25.500  0.00  0.00            
ATOM      6  O   ACE X   1      52.770  67.710  26.330  0.00  0.00            
ATOM      7  N   ALA X   2      53.850  69.450  25.480  0.00  0.00            
ATOM      8  H   ALA X   2      54.450  69.280  26.280  0.00  0.00            
ATOM      9  CA  ALA X   2      54.110  70.650  24.700  0.00  0.00            
ATOM     10  HA  ALA X   2      53.620  70.580  23.730  0.00  0.00            
ATOM     11  CB  ALA X   2      53.490  71.810  25.450  0.00  0.00            
ATOM     12  HB1 ALA X   2      52.430  71.650  25.610  0.00  0.00            
ATOM     13  HB2 ALA X   2      53.600  72.790  24.990  0.00  0.00            
ATOM     14  HB3 ALA X   2      53.960  71.860  26.430  0.00  0.00            
ATOM     15  C   ALA X   2      55.620  70.880  24.410  0.00  0.00            
ATOM     16  O   ALA X   2      56.450  70.200  25.060  0.00  0.00            
ATOM     17  N   THR X   3      55.960  71.700  23.420  0.00  0.00            
ATOM     18  H   THR X   3      55.260  72.140  22.840  0.00  0.00            
ATOM     19  CA  THR X   3      57.410  71.990  23.160  0.00  0.00            
ATOM     20  HA  THR X   3      57.920  71.030  23.040  0.00  0.00            
ATOM     21  CB  THR X   3      57.440  72.880  21.890  0.00  0.00            
ATOM     22  HB  THR X   3      57.110  73.880  22.150  0.00  0.00            
ATOM     23  CG2 THR X   3      58.850  73.060  21.430  0.00  0.00            
ATOM     24 HG21 THR X   3      59.370  72.100  21.470  0.00  0.00            
ATOM     25 HG22 THR X   3      59.420  73.560  22.220  0.00  0.00            
ATOM     26 HG23 THR X   3      59.010  73.580  20.490  0.00  0.00            
ATOM     27  OG1 THR X   3      56.740  72.420  20.740  0.00  0.00            
ATOM     28  HG1 THR X   3      56.000  73.030  20.790  0.00  0.00            
ATOM     29  C   THR X   3      57.980  72.740  24.380  0.00  0.00            
ATOM     30  O   THR X   3      57.330  73.650  24.940  0.00  0.00            
ATOM     31  N   GLN X   4      59.240  72.360  24.630  0.00  0.00            
ATOM     32  H   GLN X   4      59.670  71.710  23.980  0.00  0.00            
ATOM     33  CA  GLN X   4      60.150  73.040  25.620  0.00  0.00            
ATOM     34  HA  GLN X   4      59.570  73.670  26.300  0.00  0.00            
ATOM     35  CB  GLN X   4      60.910  71.970  26.400  0.00  0.00            
ATOM     36  HB2 GLN X   4      60.110  71.390  26.860  0.00  0.00            
ATOM     37  HB3 GLN X   4      61.400  71.220  25.790  0.00  0.00            
ATOM     38  CG  GLN X   4      61.940  72.690  27.300  0.00  0.00            
ATOM     39  HG2 GLN X   4      62.790  72.850  26.640  0.00  0.00            
ATOM     40  HG3 GLN X   4      61.650  73.680  27.650  0.00  0.00            
ATOM     41  CD  GLN X   4      62.290  71.820  28.460  0.00  0.00            
ATOM     42  OE1 GLN X   4      62.660  70.670  28.320  0.00  0.00            
ATOM     43  NE2 GLN X   4      62.120  72.310  29.620  0.00  0.00            
ATOM     44 HE21 GLN X   4      61.920  73.290  29.770  0.00  0.00            
ATOM     45 HE22 GLN X   4      62.570  71.840  30.390  0.00  0.00            
ATOM     46  C   GLN X   4      61.140  73.900  24.750  0.00  0.00            
ATOM     47  O   GLN X   4      61.760  73.410  23.770  0.00  0.00            
ATOM     48  N   SER X   5      61.300  75.150  25.150  0.00  0.00            
ATOM     49  H   SER X   5      60.710  75.440  25.910  0.00  0.00            
ATOM     50  CA  SER X   5      62.250  76.100  24.500  0.00  0.00            
ATOM     51  HA  SER X   5      62.140  76.050  23.410  0.00  0.00            
ATOM     52  CB  SER X   5      61.880  77.500  25.000  0.00  0.00            
ATOM     53  HB2 SER X   5      62.070  77.680  26.060  0.00  0.00            
ATOM     54  HB3 SER X   5      62.540  78.130  24.400  0.00  0.00            
ATOM     55  OG  SER X   5      60.500  77.860  24.780  0.00  0.00            
ATOM     56  HG  SER X   5      60.150  78.400  25.490  0.00  0.00            
ATOM     57  C   SER X   5      63.710  75.700  24.850  0.00  0.00            
ATOM     58  O   SER X   5      63.960  75.290  25.950  0.00  0.00            
ATOM     59  N   PRO X   6      64.720  75.920  23.940  0.00  0.00            
ATOM     60  CD  PRO X   6      64.450  76.260  22.540  0.00  0.00            
ATOM     61  HD2 PRO X   6      64.130  77.250  22.230  0.00  0.00            
ATOM     62  HD3 PRO X   6      63.670  75.640  22.100  0.00  0.00            
ATOM     63  CG  PRO X   6      65.790  75.830  21.870  0.00  0.00            
ATOM     64  HG2 PRO X   6      66.050  76.440  21.000  0.00  0.00            
ATOM     65  HG3 PRO X   6      65.810  74.800  21.520  0.00  0.00            
ATOM     66  CB  PRO X   6      66.890  76.030  22.920  0.00  0.00            
ATOM     67  HB2 PRO X   6      66.970  77.100  23.070  0.00  0.00            
ATOM     68  HB3 PRO X   6      67.760  75.440  22.620  0.00  0.00            
ATOM     69  CA  PRO X   6      66.120  75.520  24.130  0.00  0.00            
ATOM     70  HA  PRO X   6      66.160  74.430  24.100  0.00  0.00            
ATOM     71  C   PRO X   6      66.800  76.050  25.460  0.00  0.00            
ATOM     72  O   PRO X   6      67.620  75.350  26.070  0.00  0.00            
ATOM     73  N   GLY X   7      66.390  77.240  26.010  0.00  0.00            
ATOM     74  H   GLY X   7      65.830  77.890  25.480  0.00  0.00            
ATOM     75  CA  GLY X   7      67.000  77.680  27.280  0.00  0.00            
ATOM     76  HA2 GLY X   7      68.080  77.540  27.300  0.00  0.00            
ATOM     77  HA3 GLY X   7      66.800  78.750  27.400  0.00  0.00            
ATOM     78  C   GLY X   7      66.490  77.080  28.580  0.00  0.00            
ATOM     79  O   GLY X   7      66.960  77.420  29.670  0.00  0.00            
ATOM     80  N   ASP X   8      65.500  76.220  28.530  0.00  0.00            
ATOM     81  H   ASP X   8      65.200  75.960  27.610  0.00  0.00            
ATOM     82  CA  ASP X   8      64.930  75.500  29.690  0.00  0.00            
ATOM     83  HA  ASP X   8      65.420  75.860  30.600  0.00  0.00            
ATOM     84  CB  ASP X   8      63.390  75.840  29.850  0.00  0.00            
ATOM     85  HB2 ASP X   8      62.850  75.390  29.020  0.00  0.00            
ATOM     86  HB3 ASP X   8      63.070  75.270  30.730  0.00  0.00            
ATOM     87  CG  ASP X   8      62.970  77.330  30.000  0.00  0.00            
ATOM     88  OD1 ASP X   8      62.360  77.850  29.040  0.00  0.00            
ATOM     89  OD2 ASP X   8      63.350  78.010  30.970  0.00  0.00            
ATOM     90  C   ASP X   8      65.110  73.980  29.630  0.00  0.00            
ATOM     91  O   ASP X   8      64.690  73.260  30.600  0.00  0.00            
ATOM     92  N   SER X   9      65.720  73.420  28.550  0.00  0.00            
ATOM     93  H   SER X   9      65.840  73.950  27.700  0.00  0.00            
ATOM     94  CA  SER X   9      66.080  72.000  28.380  0.00  0.00            
ATOM     95  HA  SER X   9      65.140  71.450  28.450  0.00  0.00            
ATOM     96  CB  SER X   9      66.740  71.830  26.970  0.00  0.00            
ATOM     97  HB2 SER X   9      67.610  72.470  26.880  0.00  0.00            
ATOM     98  HB3 SER X   9      66.960  70.800  26.680  0.00  0.00            
ATOM     99  OG  SER X   9      65.850  72.280  25.950  0.00  0.00            
ATOM    100  HG  SER X   9      66.220  72.060  25.090  0.00  0.00            
ATOM    101  C   SER X   9      66.990  71.500  29.470  0.00  0.00            
ATOM    102  O   SER X   9      67.060  70.320  29.680  0.00  0.00            
ATOM    103  N   ARG X  10      67.770  72.340  30.210  0.00  0.00            
ATOM    104  H   ARG X  10      67.780  73.340  30.020  0.00  0.00            
ATOM    105  CA  ARG X  10      68.550  71.970  31.420  0.00  0.00            
ATOM    106  HA  ARG X  10      68.230  70.970  31.720  0.00  0.00            
ATOM    107  CB  ARG X  10      70.050  71.880  31.320  0.00  0.00            
ATOM    108  HB2 ARG X  10      70.430  72.820  30.910  0.00  0.00            
ATOM    109  HB3 ARG X  10      70.430  71.600  32.300  0.00  0.00            
ATOM    110  CG  ARG X  10      70.530  70.740  30.430  0.00  0.00            
ATOM    111  HG2 ARG X  10      70.280  69.830  30.970  0.00  0.00            
ATOM    112  HG3 ARG X  10      69.920  70.750  29.530  0.00  0.00            
ATOM    113  CD  ARG X  10      72.050  70.790  30.040  0.00  0.00            
ATOM    114  HD2 ARG X  10      72.160  71.670  29.400  0.00  0.00            
ATOM    115  HD3 ARG X  10      72.670  70.930  30.920  0.00  0.00            
ATOM    116  NE  ARG X  10      72.460  69.530  29.340  0.00  0.00            
ATOM    117  HE  ARG X  10      71.870  68.720  29.440  0.00  0.00            
ATOM    118  CZ  ARG X  10      73.390  69.370  28.400  0.00  0.00            
ATOM    119  NH1 ARG X  10      74.190  70.390  28.130  0.00  0.00            
ATOM    120 HH11 ARG X  10      74.110  71.230  28.670  0.00  0.00            
ATOM    121 HH12 ARG X  10      74.960  70.230  27.490  0.00  0.00            
ATOM    122  NH2 ARG X  10      73.580  68.200  27.810  0.00  0.00            
ATOM    123 HH21 ARG X  10      73.000  67.460  28.170  0.00  0.00            
ATOM    124 HH22 ARG X  10      74.490  67.910  27.470  0.00  0.00            
ATOM    125  C   ARG X  10      68.160  72.840  32.670  0.00  0.00            
ATOM    126  O   ARG X  10      69.000  73.110  33.570  0.00  0.00            
ATOM    127  N   ARG X  11      66.910  73.240  32.620  0.00  0.00            
ATOM    128  H   ARG X  11      66.290  72.890  31.910  0.00  0.00            
ATOM    129  CA  ARG X  11      66.380  74.160  33.670  0.00  0.00            
ATOM    130  HA  ARG X  11      67.060  74.360  34.500  0.00  0.00            
ATOM    131  CB  ARG X  11      65.960  75.590  33.150  0.00  0.00            
ATOM    132  HB2 ARG X  11      66.700  75.980  32.450  0.00  0.00            
ATOM    133  HB3 ARG X  11      64.990  75.430  32.690  0.00  0.00            
ATOM    134  CG  ARG X  11      65.720  76.510  34.340  0.00  0.00            
ATOM    135  HG2 ARG X  11      64.710  76.200  34.600  0.00  0.00            
ATOM    136  HG3 ARG X  11      66.460  76.380  35.140  0.00  0.00            
ATOM    137  CD  ARG X  11      65.700  78.030  34.010  0.00  0.00            
ATOM    138  HD2 ARG X  11      65.790  78.510  34.980  0.00  0.00            
ATOM    139  HD3 ARG X  11      66.580  78.230  33.390  0.00  0.00            
ATOM    140  NE  ARG X  11      64.460  78.470  33.450  0.00  0.00            
ATOM    141  HE  ARG X  11      64.390  78.360  32.450  0.00  0.00            
ATOM    142  CZ  ARG X  11      63.350  78.990  33.990  0.00  0.00            
ATOM    143  NH1 ARG X  11      63.120  79.370  35.240  0.00  0.00            
ATOM    144 HH11 ARG X  11      63.800  79.220  35.970  0.00  0.00            
ATOM    145 HH12 ARG X  11      62.170  79.650  35.420  0.00  0.00            
ATOM    146  NH2 ARG X  11      62.350  79.270  33.180  0.00  0.00            
ATOM    147 HH21 ARG X  11      62.490  79.060  32.200  0.00  0.00            
ATOM    148 HH22 ARG X  11      61.460  79.650  33.460  0.00  0.00            
ATOM    149  C   ARG X  11      65.120  73.540  34.230  0.00  0.00            
ATOM    150  O   ARG X  11      65.070  73.550  35.460  0.00  0.00            
ATOM    151  N   LEU X  12      64.180  73.080  33.460  0.00  0.00            
ATOM    152  H   LEU X  12      64.340  73.350  32.500  0.00  0.00            
ATOM    153  CA  LEU X  12      62.830  72.790  33.980  0.00  0.00            
ATOM    154  HA  LEU X  12      62.800  72.950  35.060  0.00  0.00            
ATOM    155  CB  LEU X  12      61.880  73.770  33.300  0.00  0.00            
ATOM    156  HB2 LEU X  12      62.130  73.880  32.240  0.00  0.00            
ATOM    157  HB3 LEU X  12      60.880  73.340  33.320  0.00  0.00            
ATOM    158  CG  LEU X  12      61.770  75.110  33.920  0.00  0.00            
ATOM    159  HG  LEU X  12      62.650  75.710  33.680  0.00  0.00            
ATOM    160  CD1 LEU X  12      60.560  75.920  33.370  0.00  0.00            
ATOM    161 HD11 LEU X  12      60.590  76.910  33.840  0.00  0.00            
ATOM    162 HD12 LEU X  12      59.660  75.330  33.480  0.00  0.00            
ATOM    163 HD13 LEU X  12      60.760  76.160  32.320  0.00  0.00            
ATOM    164  CD2 LEU X  12      61.530  75.150  35.400  0.00  0.00            
ATOM    165 HD21 LEU X  12      62.450  75.190  35.990  0.00  0.00            
ATOM    166 HD22 LEU X  12      61.020  74.230  35.680  0.00  0.00            
ATOM    167 HD23 LEU X  12      60.980  76.050  35.680  0.00  0.00            
ATOM    168  C   LEU X  12      62.320  71.440  33.860  0.00  0.00            
ATOM    169  O   LEU X  12      62.320  70.850  32.750  0.00  0.00            
ATOM    170  N   SER X  13      61.920  70.910  35.010  0.00  0.00            
ATOM    171  H   SER X  13      61.750  71.450  35.850  0.00  0.00            
ATOM    172  CA  SER X  13      61.850  69.450  35.250  0.00  0.00            
ATOM    173  HA  SER X  13      62.620  68.900  34.710  0.00  0.00            
ATOM    174  CB  SER X  13      62.130  69.150  36.710  0.00  0.00            
ATOM    175  HB2 SER X  13      61.300  69.370  37.390  0.00  0.00            
ATOM    176  HB3 SER X  13      62.370  68.090  36.760  0.00  0.00            
ATOM    177  OG  SER X  13      63.270  69.780  37.120  0.00  0.00            
ATOM    178  HG  SER X  13      63.020  70.700  37.230  0.00  0.00            
ATOM    179  C   SER X  13      60.500  68.860  34.920  0.00  0.00            
ATOM    180  O   SER X  13      60.420  67.760  34.450  0.00  0.00            
ATOM    181  N   ILE X  14      59.370  69.550  35.040  0.00  0.00            
ATOM    182  H   ILE X  14      59.430  70.520  35.330  0.00  0.00            
ATOM    183  CA  ILE X  14      58.020  69.070  34.630  0.00  0.00            
ATOM    184  HA  ILE X  14      58.030  67.980  34.620  0.00  0.00            
ATOM    185  CB  ILE X  14      56.860  69.580  35.420  0.00  0.00            
ATOM    186  HB  ILE X  14      57.060  70.650  35.500  0.00  0.00            
ATOM    187  CG2 ILE X  14      55.500  69.340  34.920  0.00  0.00            
ATOM    188 HG21 ILE X  14      54.790  69.780  35.630  0.00  0.00            
ATOM    189 HG22 ILE X  14      55.370  68.260  34.860  0.00  0.00            
ATOM    190 HG23 ILE X  14      55.310  69.890  34.000  0.00  0.00            
ATOM    191  CG1 ILE X  14      56.990  68.980  36.810  0.00  0.00            
ATOM    192 HG12 ILE X  14      58.010  69.100  37.180  0.00  0.00            
ATOM    193 HG13 ILE X  14      56.310  69.550  37.440  0.00  0.00            
ATOM    194  CD1 ILE X  14      56.720  67.410  37.000  0.00  0.00            
ATOM    195 HD11 ILE X  14      57.040  67.150  38.010  0.00  0.00            
ATOM    196 HD12 ILE X  14      57.170  66.860  36.170  0.00  0.00            
ATOM    197 HD13 ILE X  14      55.680  67.110  36.980  0.00  0.00            
ATOM    198  C   ILE X  14      57.820  69.420  33.170  0.00  0.00            
ATOM    199  O   ILE X  14      57.200  68.740  32.340  0.00  0.00            
ATOM    200  N   GLN X  15      58.420  70.530  32.750  0.00  0.00            
ATOM    201  H   GLN X  15      58.760  71.150  33.470  0.00  0.00            
ATOM    202  CA  GLN X  15      58.250  70.970  31.400  0.00  0.00            
ATOM    203  HA  GLN X  15      57.180  71.030  31.180  0.00  0.00            
ATOM    204  CB  GLN X  15      58.850  72.420  31.380  0.00  0.00            
ATOM    205  HB2 GLN X  15      58.420  72.990  32.200  0.00  0.00            
ATOM    206  HB3 GLN X  15      59.880  72.450  31.740  0.00  0.00            
ATOM    207  CG  GLN X  15      58.730  73.020  30.010  0.00  0.00            
ATOM    208  HG2 GLN X  15      59.190  72.410  29.230  0.00  0.00            
ATOM    209  HG3 GLN X  15      57.670  73.050  29.770  0.00  0.00            
ATOM    210  CD  GLN X  15      59.200  74.500  30.110  0.00  0.00            
ATOM    211  OE1 GLN X  15      60.370  74.680  29.830  0.00  0.00            
ATOM    212  NE2 GLN X  15      58.400  75.500  30.490  0.00  0.00            
ATOM    213 HE21 GLN X  15      57.440  75.310  30.740  0.00  0.00            
ATOM    214 HE22 GLN X  15      58.840  76.250  31.000  0.00  0.00            
ATOM    215  C   GLN X  15      58.980  70.070  30.400  0.00  0.00            
ATOM    216  O   GLN X  15      58.440  69.680  29.340  0.00  0.00            
ATOM    217  N   ARG X  16      60.250  69.630  30.740  0.00  0.00            
ATOM    218  H   ARG X  16      60.670  69.900  31.620  0.00  0.00            
ATOM    219  CA  ARG X  16      61.060  68.700  29.960  0.00  0.00            
ATOM    220  HA  ARG X  16      61.080  68.950  28.910  0.00  0.00            
ATOM    221  CB  ARG X  16      62.400  68.540  30.630  0.00  0.00            
ATOM    222  HB2 ARG X  16      62.870  69.530  30.660  0.00  0.00            
ATOM    223  HB3 ARG X  16      62.380  68.150  31.650  0.00  0.00            
ATOM    224  CG  ARG X  16      63.490  67.710  29.900  0.00  0.00            
ATOM    225  HG2 ARG X  16      63.200  66.660  29.860  0.00  0.00            
ATOM    226  HG3 ARG X  16      63.730  68.030  28.890  0.00  0.00            
ATOM    227  CD  ARG X  16      64.790  67.720  30.710  0.00  0.00            
ATOM    228  HD2 ARG X  16      65.250  68.700  30.630  0.00  0.00            
ATOM    229  HD3 ARG X  16      64.540  67.650  31.770  0.00  0.00            
ATOM    230  NE  ARG X  16      65.730  66.590  30.450  0.00  0.00            
ATOM    231  HE  ARG X  16      65.380  65.640  30.470  0.00  0.00            
ATOM    232  CZ  ARG X  16      67.050  66.670  30.310  0.00  0.00            
ATOM    233  NH1 ARG X  16      67.720  67.720  30.080  0.00  0.00            
ATOM    234 HH11 ARG X  16      67.370  68.660  29.940  0.00  0.00            
ATOM    235 HH12 ARG X  16      68.700  67.610  29.880  0.00  0.00            
ATOM    236  NH2 ARG X  16      67.700  65.540  30.400  0.00  0.00            
ATOM    237 HH21 ARG X  16      67.180  64.700  30.630  0.00  0.00            
ATOM    238 HH22 ARG X  16      68.640  65.470  30.030  0.00  0.00            
ATOM    239  C   ARG X  16      60.430  67.310  29.980  0.00  0.00            
ATOM    240  O   ARG X  16      60.630  66.610  28.990  0.00  0.00            
ATOM    241  N   ALA X  17      59.630  67.060  30.980  0.00  0.00            
ATOM    242  H   ALA X  17      59.550  67.730  31.730  0.00  0.00            
ATOM    243  CA  ALA X  17      58.910  65.760  31.110  0.00  0.00            
ATOM    244  HA  ALA X  17      59.550  65.010  30.650  0.00  0.00            
ATOM    245  CB  ALA X  17      58.760  65.250  32.540  0.00  0.00            
ATOM    246  HB1 ALA X  17      59.720  65.390  33.020  0.00  0.00            
ATOM    247  HB2 ALA X  17      58.550  64.180  32.460  0.00  0.00            
ATOM    248  HB3 ALA X  17      58.060  65.820  33.160  0.00  0.00            
ATOM    249  C   ALA X  17      57.570  65.700  30.320  0.00  0.00            
ATOM    250  O   ALA X  17      57.230  64.700  29.730  0.00  0.00            
ATOM    251  N   ILE X  18      56.890  66.830  30.090  0.00  0.00            
ATOM    252  H   ILE X  18      57.000  67.560  30.780  0.00  0.00            
ATOM    253  CA  ILE X  18      55.740  66.730  29.210  0.00  0.00            
ATOM    254  HA  ILE X  18      55.310  65.740  29.360  0.00  0.00            
ATOM    255  CB  ILE X  18      54.560  67.720  29.490  0.00  0.00            
ATOM    256  HB  ILE X  18      53.690  67.460  28.890  0.00  0.00            
ATOM    257  CG2 ILE X  18      54.060  67.430  30.910  0.00  0.00            
ATOM    258 HG21 ILE X  18      53.140  67.930  31.200  0.00  0.00            
ATOM    259 HG22 ILE X  18      54.750  67.950  31.570  0.00  0.00            
ATOM    260 HG23 ILE X  18      54.100  66.380  31.210  0.00  0.00            
ATOM    261  CG1 ILE X  18      54.820  69.200  29.360  0.00  0.00            
ATOM    262 HG12 ILE X  18      55.360  69.560  30.240  0.00  0.00            
ATOM    263 HG13 ILE X  18      55.460  69.310  28.480  0.00  0.00            
ATOM    264  CD1 ILE X  18      53.600  70.080  29.180  0.00  0.00            
ATOM    265 HD11 ILE X  18      54.040  70.990  28.790  0.00  0.00            
ATOM    266 HD12 ILE X  18      53.190  70.210  30.190  0.00  0.00            
ATOM    267 HD13 ILE X  18      52.800  69.760  28.510  0.00  0.00            
ATOM    268  C   ILE X  18      56.190  66.740  27.730  0.00  0.00            
ATOM    269  O   ILE X  18      55.620  65.990  26.960  0.00  0.00            
ATOM    270  N   GLN X  19      57.310  67.420  27.460  0.00  0.00            
ATOM    271  H   GLN X  19      57.810  67.800  28.240  0.00  0.00            
ATOM    272  CA  GLN X  19      57.940  67.200  26.190  0.00  0.00            
ATOM    273  HA  GLN X  19      57.160  67.370  25.450  0.00  0.00            
ATOM    274  CB  GLN X  19      59.170  68.130  25.890  0.00  0.00            
ATOM    275  HB2 GLN X  19      58.910  69.180  26.020  0.00  0.00            
ATOM    276  HB3 GLN X  19      59.990  67.790  26.530  0.00  0.00            
ATOM    277  CG  GLN X  19      59.840  68.000  24.490  0.00  0.00            
ATOM    278  HG2 GLN X  19      60.580  68.810  24.440  0.00  0.00            
ATOM    279  HG3 GLN X  19      60.390  67.060  24.490  0.00  0.00            
ATOM    280  CD  GLN X  19      58.990  68.190  23.190  0.00  0.00            
ATOM    281  OE1 GLN X  19      59.030  69.240  22.450  0.00  0.00            
ATOM    282  NE2 GLN X  19      58.060  67.310  22.820  0.00  0.00            
ATOM    283 HE21 GLN X  19      57.930  66.490  23.380  0.00  0.00            
ATOM    284 HE22 GLN X  19      57.520  67.510  21.990  0.00  0.00            
ATOM    285  C   GLN X  19      58.300  65.750  26.080  0.00  0.00            
ATOM    286  O   GLN X  19      58.150  65.190  25.010  0.00  0.00            
ATOM    287  N   SER X  20      58.780  65.110  27.140  0.00  0.00            
ATOM    288  H   SER X  20      58.730  65.550  28.040  0.00  0.00            
ATOM    289  CA  SER X  20      59.250  63.740  26.930  0.00  0.00            
ATOM    290  HA  SER X  20      59.880  63.610  26.050  0.00  0.00            
ATOM    291  CB  SER X  20      60.270  63.340  28.020  0.00  0.00            
ATOM    292  HB2 SER X  20      59.830  63.540  29.000  0.00  0.00            
ATOM    293  HB3 SER X  20      60.590  62.300  27.970  0.00  0.00            
ATOM    294  OG  SER X  20      61.390  64.200  27.750  0.00  0.00            
ATOM    295  HG  SER X  20      61.150  65.130  27.840  0.00  0.00            
ATOM    296  C   SER X  20      58.170  62.700  26.720  0.00  0.00            
ATOM    297  O   SER X  20      58.270  61.760  25.910  0.00  0.00            
ATOM    298  N   LEU X  21      57.050  62.760  27.430  0.00  0.00            
ATOM    299  H   LEU X  21      57.030  63.530  28.080  0.00  0.00            
ATOM    300  CA  LEU X  21      55.850  61.980  27.340  0.00  0.00            
ATOM    301  HA  LEU X  21      56.160  60.950  27.550  0.00  0.00            
ATOM    302  CB  LEU X  21      54.870  62.550  28.480  0.00  0.00            
ATOM    303  HB2 LEU X  21      55.430  62.370  29.390  0.00  0.00            
ATOM    304  HB3 LEU X  21      54.950  63.640  28.450  0.00  0.00            
ATOM    305  CG  LEU X  21      53.420  62.070  28.610  0.00  0.00            
ATOM    306  HG  LEU X  21      53.060  62.510  27.680  0.00  0.00            
ATOM    307  CD1 LEU X  21      53.320  60.550  28.700  0.00  0.00            
ATOM    308 HD11 LEU X  21      52.300  60.170  28.700  0.00  0.00            
ATOM    309 HD12 LEU X  21      53.780  60.110  27.810  0.00  0.00            
ATOM    310 HD13 LEU X  21      53.750  60.180  29.630  0.00  0.00            
ATOM    311  CD2 LEU X  21      53.000  62.740  29.930  0.00  0.00            
ATOM    312 HD21 LEU X  21      53.340  63.770  30.030  0.00  0.00            
ATOM    313 HD22 LEU X  21      51.920  62.650  29.810  0.00  0.00            
ATOM    314 HD23 LEU X  21      53.250  62.150  30.820  0.00  0.00            
ATOM    315  C   LEU X  21      55.180  62.020  25.920  0.00  0.00            
ATOM    316  O   LEU X  21      54.840  60.950  25.430  0.00  0.00            
ATOM    317  N   VAL X  22      55.150  63.240  25.330  0.00  0.00            
ATOM    318  H   VAL X  22      55.270  64.070  25.890  0.00  0.00            
ATOM    319  CA  VAL X  22      54.440  63.360  24.050  0.00  0.00            
ATOM    320  HA  VAL X  22      53.590  62.680  24.200  0.00  0.00            
ATOM    321  CB  VAL X  22      53.870  64.780  23.990  0.00  0.00            
ATOM    322  HB  VAL X  22      53.580  65.020  25.010  0.00  0.00            
ATOM    323  CG1 VAL X  22      54.740  65.850  23.380  0.00  0.00            
ATOM    324 HG11 VAL X  22      55.530  65.890  24.130  0.00  0.00            
ATOM    325 HG12 VAL X  22      55.240  65.630  22.440  0.00  0.00            
ATOM    326 HG13 VAL X  22      54.320  66.860  23.410  0.00  0.00            
ATOM    327  CG2 VAL X  22      52.630  64.690  23.050  0.00  0.00            
ATOM    328 HG21 VAL X  22      52.270  65.720  23.040  0.00  0.00            
ATOM    329 HG22 VAL X  22      52.940  64.400  22.050  0.00  0.00            
ATOM    330 HG23 VAL X  22      51.900  63.960  23.400  0.00  0.00            
ATOM    331  C   VAL X  22      55.250  62.820  22.810  0.00  0.00            
ATOM    332  O   VAL X  22      54.830  62.040  21.990  0.00  0.00            
ATOM    333  N   HID X  23      56.520  63.110  22.830  0.00  0.00            
ATOM    334  H   HID X  23      56.840  63.620  23.640  0.00  0.00            
ATOM    335  CA  HID X  23      57.460  62.600  21.790  0.00  0.00            
ATOM    336  HA  HID X  23      57.060  62.570  20.780  0.00  0.00            
ATOM    337  CB  HID X  23      58.750  63.430  21.810  0.00  0.00            
ATOM    338  HB2 HID X  23      58.380  64.410  21.520  0.00  0.00            
ATOM    339  HB3 HID X  23      59.180  63.380  22.820  0.00  0.00            
ATOM    340  CG  HID X  23      59.890  63.080  20.840  0.00  0.00            
ATOM    341  ND1 HID X  23      60.270  63.650  19.650  0.00  0.00            
ATOM    342  HD1 HID X  23      59.990  64.580  19.380  0.00  0.00            
ATOM    343  CE1 HID X  23      61.200  62.930  19.070  0.00  0.00            
ATOM    344  HE1 HID X  23      61.730  63.210  18.170  0.00  0.00            
ATOM    345  NE2 HID X  23      61.490  61.870  19.850  0.00  0.00            
ATOM    346  CD2 HID X  23      60.620  61.940  20.980  0.00  0.00            
ATOM    347  HD2 HID X  23      60.470  61.220  21.770  0.00  0.00            
ATOM    348  C   HID X  23      57.740  61.070  22.000  0.00  0.00            
ATOM    349  O   HID X  23      57.990  60.370  20.980  0.00  0.00            
ATOM    350  N   ALA X  24      57.640  60.540  23.240  0.00  0.00            
ATOM    351  H   ALA X  24      57.540  61.200  24.000  0.00  0.00            
ATOM    352  CA  ALA X  24      57.530  59.100  23.540  0.00  0.00            
ATOM    353  HA  ALA X  24      58.380  58.620  23.050  0.00  0.00            
ATOM    354  CB  ALA X  24      57.670  58.780  25.080  0.00  0.00            
ATOM    355  HB1 ALA X  24      58.630  59.050  25.510  0.00  0.00            
ATOM    356  HB2 ALA X  24      56.790  59.310  25.450  0.00  0.00            
ATOM    357  HB3 ALA X  24      57.490  57.720  25.290  0.00  0.00            
ATOM    358  C   ALA X  24      56.330  58.400  22.910  0.00  0.00            
ATOM    359  O   ALA X  24      56.210  57.180  22.900  0.00  0.00            
ATOM    360  N   CYS X  25      55.340  59.170  22.460  0.00  0.00            
ATOM    361  H   CYS X  25      55.530  60.160  22.540  0.00  0.00            
ATOM    362  CA  CYS X  25      54.040  58.660  21.920  0.00  0.00            
ATOM    363  HA  CYS X  25      54.010  57.570  21.970  0.00  0.00            
ATOM    364  CB  CYS X  25      52.910  59.130  22.800  0.00  0.00            
ATOM    365  HB2 CYS X  25      52.840  60.220  22.860  0.00  0.00            
ATOM    366  HB3 CYS X  25      51.980  58.710  22.410  0.00  0.00            
ATOM    367  SG  CYS X  25      52.990  58.510  24.460  0.00  0.00            
ATOM    368  HG  CYS X  25      54.140  59.130  24.750  0.00  0.00            
ATOM    369  C   CYS X  25      53.890  58.980  20.430  0.00  0.00            
ATOM    370  O   CYS X  25      52.720  59.010  20.000  0.00  0.00            
ATOM    371  N   GLN X  26      54.960  59.390  19.810  0.00  0.00            
ATOM    372  H   GLN X  26      55.800  59.440  20.380  0.00  0.00            
ATOM    373  CA  GLN X  26      54.900  60.060  18.500  0.00  0.00            
ATOM    374  HA  GLN X  26      54.030  59.790  17.900  0.00  0.00            
ATOM    375  CB  GLN X  26      54.990  61.610  18.600  0.00  0.00            
ATOM    376  HB2 GLN X  26      55.770  61.980  19.260  0.00  0.00            
ATOM    377  HB3 GLN X  26      55.120  62.000  17.590  0.00  0.00            
ATOM    378  CG  GLN X  26      53.630  62.190  18.990  0.00  0.00            
ATOM    379  HG2 GLN X  26      52.790  61.900  18.350  0.00  0.00            
ATOM    380  HG3 GLN X  26      53.470  61.880  20.030  0.00  0.00            
ATOM    381  CD  GLN X  26      53.500  63.710  18.890  0.00  0.00            
ATOM    382  OE1 GLN X  26      54.420  64.340  18.520  0.00  0.00            
ATOM    383  NE2 GLN X  26      52.440  64.310  19.410  0.00  0.00            
ATOM    384 HE21 GLN X  26      51.680  63.890  19.940  0.00  0.00            
ATOM    385 HE22 GLN X  26      52.320  65.270  19.110  0.00  0.00            
ATOM    386  C   GLN X  26      56.090  59.670  17.570  0.00  0.00            
ATOM    387  O   GLN X  26      55.960  59.680  16.360  0.00  0.00            
ATOM    388  N   CYM X  27      57.270  59.440  18.140  0.00  0.00            
ATOM    389  H   CYM X  27      57.400  59.440  19.140  0.00  0.00            
ATOM    390  CA  CYM X  27      58.460  59.180  17.330  0.00  0.00            
ATOM    391  HA  CYM X  27      58.390  59.520  16.300  0.00  0.00            
ATOM    392  CB  CYM X  27      59.550  60.080  17.940  0.00  0.00            
ATOM    393  HB3 CYM X  27      59.560  59.720  18.970  0.00  0.00            
ATOM    394  HB2 CYM X  27      59.240  61.110  18.100  0.00  0.00            
ATOM    395  SG  CYM X  27      61.100  59.930  17.150  0.00  0.00            
ATOM    396  C   CYM X  27      58.810  57.700  17.390  0.00  0.00            
ATOM    397  O   CYM X  27      58.480  57.070  18.380  0.00  0.00            
ATOM    398  N   ARG X  28      59.170  57.140  16.210  0.00  0.00            
ATOM    399  H   ARG X  28      59.200  57.780  15.430  0.00  0.00            
ATOM    400  CA  ARG X  28      59.260  55.710  15.910  0.00  0.00            
ATOM    401  HA  ARG X  28      59.150  55.130  16.830  0.00  0.00            
ATOM    402  CB  ARG X  28      58.110  55.230  14.940  0.00  0.00            
ATOM    403  HB2 ARG X  28      58.160  54.170  14.710  0.00  0.00            
ATOM    404  HB3 ARG X  28      57.150  55.490  15.380  0.00  0.00            
ATOM    405  CG  ARG X  28      58.270  55.900  13.580  0.00  0.00            
ATOM    406  HG2 ARG X  28      58.100  56.970  13.710  0.00  0.00            
ATOM    407  HG3 ARG X  28      59.240  55.800  13.090  0.00  0.00            
ATOM    408  CD  ARG X  28      57.370  55.320  12.520  0.00  0.00            
ATOM    409  HD2 ARG X  28      57.710  55.780  11.590  0.00  0.00            
ATOM    410  HD3 ARG X  28      57.560  54.250  12.410  0.00  0.00            
ATOM    411  NE  ARG X  28      55.960  55.640  12.710  0.00  0.00            
ATOM    412  HE  ARG X  28      55.720  56.120  13.560  0.00  0.00            
ATOM    413  CZ  ARG X  28      55.050  55.680  11.810  0.00  0.00            
ATOM    414  NH1 ARG X  28      55.240  55.160  10.640  0.00  0.00            
ATOM    415 HH11 ARG X  28      56.120  54.710  10.460  0.00  0.00            
ATOM    416 HH12 ARG X  28      54.670  55.380   9.830  0.00  0.00            
ATOM    417  NH2 ARG X  28      53.900  56.160  12.090  0.00  0.00            
ATOM    418 HH21 ARG X  28      53.940  56.900  12.780  0.00  0.00            
ATOM    419 HH22 ARG X  28      53.240  56.050  11.330  0.00  0.00            
ATOM    420  C   ARG X  28      60.620  55.280  15.400  0.00  0.00            
ATOM    421  O   ARG X  28      60.840  54.100  15.150  0.00  0.00            
ATOM    422  N   ASN X  29      61.600  56.140  15.110  0.00  0.00            
ATOM    423  H   ASN X  29      61.350  57.120  15.140  0.00  0.00            
ATOM    424  CA  ASN X  29      62.890  55.850  14.460  0.00  0.00            
ATOM    425  HA  ASN X  29      62.780  55.060  13.720  0.00  0.00            
ATOM    426  CB  ASN X  29      63.480  57.080  13.740  0.00  0.00            
ATOM    427  HB2 ASN X  29      62.780  57.610  13.090  0.00  0.00            
ATOM    428  HB3 ASN X  29      63.750  57.820  14.490  0.00  0.00            
ATOM    429  CG  ASN X  29      64.690  56.790  12.880  0.00  0.00            
ATOM    430  OD1 ASN X  29      65.180  55.720  12.750  0.00  0.00            
ATOM    431  ND2 ASN X  29      65.230  57.780  12.120  0.00  0.00            
ATOM    432 HD21 ASN X  29      64.870  58.730  12.080  0.00  0.00            
ATOM    433 HD22 ASN X  29      66.160  57.650  11.740  0.00  0.00            
ATOM    434  C   ASN X  29      63.880  55.370  15.530  0.00  0.00            
ATOM    435  O   ASN X  29      64.010  55.990  16.560  0.00  0.00            
ATOM    436  N   ALA X  30      64.660  54.270  15.280  0.00  0.00            
ATOM    437  H   ALA X  30      64.430  53.760  14.440  0.00  0.00            
ATOM    438  CA  ALA X  30      65.760  53.800  16.190  0.00  0.00            
ATOM    439  HA  ALA X  30      65.250  53.720  17.150  0.00  0.00            
ATOM    440  CB  ALA X  30      66.310  52.470  15.630  0.00  0.00            
ATOM    441  HB1 ALA X  30      66.740  52.490  14.630  0.00  0.00            
ATOM    442  HB2 ALA X  30      67.120  52.240  16.320  0.00  0.00            
ATOM    443  HB3 ALA X  30      65.520  51.730  15.770  0.00  0.00            
ATOM    444  C   ALA X  30      66.890  54.890  16.220  0.00  0.00            
ATOM    445  O   ALA X  30      67.630  55.000  17.180  0.00  0.00            
ATOM    446  N   ASN X  31      67.100  55.770  15.200  0.00  0.00            
ATOM    447  H   ASN X  31      66.340  55.860  14.550  0.00  0.00            
ATOM    448  CA  ASN X  31      68.140  56.800  14.970  0.00  0.00            
ATOM    449  HA  ASN X  31      68.830  56.790  15.820  0.00  0.00            
ATOM    450  CB  ASN X  31      68.870  56.400  13.680  0.00  0.00            
ATOM    451  HB2 ASN X  31      69.180  55.350  13.680  0.00  0.00            
ATOM    452  HB3 ASN X  31      68.150  56.540  12.870  0.00  0.00            
ATOM    453  CG  ASN X  31      70.150  57.150  13.320  0.00  0.00            
ATOM    454  OD1 ASN X  31      71.140  56.950  13.880  0.00  0.00            
ATOM    455  ND2 ASN X  31      69.960  58.190  12.520  0.00  0.00            
ATOM    456 HD21 ASN X  31      69.040  58.430  12.190  0.00  0.00            
ATOM    457 HD22 ASN X  31      70.750  58.820  12.460  0.00  0.00            
ATOM    458  C   ASN X  31      67.470  58.220  15.060  0.00  0.00            
ATOM    459  O   ASN X  31      67.530  59.010  14.120  0.00  0.00            
ATOM    460  N   CYM X  32      66.860  58.510  16.230  0.00  0.00            
ATOM    461  H   CYM X  32      66.930  57.780  16.930  0.00  0.00            
ATOM    462  CA  CYM X  32      66.300  59.800  16.660  0.00  0.00            
ATOM    463  HA  CYM X  32      65.890  60.350  15.820  0.00  0.00            
ATOM    464  CB  CYM X  32      65.170  59.430  17.660  0.00  0.00            
ATOM    465  HB3 CYM X  32      65.550  59.080  18.620  0.00  0.00            
ATOM    466  HB2 CYM X  32      64.570  58.660  17.190  0.00  0.00            
ATOM    467  SG  CYM X  32      64.170  60.960  18.080  0.00  0.00            
ATOM    468  C   CYM X  32      67.320  60.800  17.250  0.00  0.00            
ATOM    469  O   CYM X  32      68.290  60.310  17.850  0.00  0.00            
ATOM    470  N   SER X  33      67.020  62.070  17.260  0.00  0.00            
ATOM    471  H   SER X  33      66.110  62.200  16.850  0.00  0.00            
ATOM    472  CA  SER X  33      67.790  63.100  17.940  0.00  0.00            
ATOM    473  HA  SER X  33      68.840  62.800  18.020  0.00  0.00            
ATOM    474  CB  SER X  33      67.920  64.380  17.100  0.00  0.00            
ATOM    475  HB2 SER X  33      68.320  65.260  17.600  0.00  0.00            
ATOM    476  HB3 SER X  33      68.460  63.950  16.260  0.00  0.00            
ATOM    477  OG  SER X  33      66.600  64.810  16.710  0.00  0.00            
ATOM    478  HG  SER X  33      66.660  65.560  16.100  0.00  0.00            
ATOM    479  C   SER X  33      67.270  63.450  19.290  0.00  0.00            
ATOM    480  O   SER X  33      67.850  64.250  20.010  0.00  0.00            
ATOM    481  N   LEU X  34      66.180  62.930  19.730  0.00  0.00            
ATOM    482  H   LEU X  34      65.790  62.200  19.160  0.00  0.00            
ATOM    483  CA  LEU X  34      65.600  62.950  21.050  0.00  0.00            
ATOM    484  HA  LEU X  34      66.330  63.340  21.750  0.00  0.00            
ATOM    485  CB  LEU X  34      64.400  63.910  21.190  0.00  0.00            
ATOM    486  HB2 LEU X  34      63.640  63.660  20.450  0.00  0.00            
ATOM    487  HB3 LEU X  34      64.020  63.810  22.210  0.00  0.00            
ATOM    488  CG  LEU X  34      64.680  65.410  21.040  0.00  0.00            
ATOM    489  HG  LEU X  34      65.080  65.720  20.070  0.00  0.00            
ATOM    490  CD1 LEU X  34      63.340  66.090  21.220  0.00  0.00            
ATOM    491 HD11 LEU X  34      62.730  65.920  20.330  0.00  0.00            
ATOM    492 HD12 LEU X  34      62.860  65.700  22.120  0.00  0.00            
ATOM    493 HD13 LEU X  34      63.530  67.160  21.220  0.00  0.00            
ATOM    494  CD2 LEU X  34      65.570  65.980  22.150  0.00  0.00            
ATOM    495 HD21 LEU X  34      65.630  67.060  22.030  0.00  0.00            
ATOM    496 HD22 LEU X  34      65.120  65.790  23.130  0.00  0.00            
ATOM    497 HD23 LEU X  34      66.520  65.450  22.120  0.00  0.00            
ATOM    498  C   LEU X  34      65.320  61.510  21.440  0.00  0.00            
ATOM    499  O   LEU X  34      64.240  61.010  21.140  0.00  0.00            
ATOM    500  N   PRO X  35      66.140  60.880  22.280  0.00  0.00            
ATOM    501  CD  PRO X  35      67.520  61.200  22.450  0.00  0.00            
ATOM    502  HD2 PRO X  35      67.690  61.730  23.390  0.00  0.00            
ATOM    503  HD3 PRO X  35      67.880  61.860  21.660  0.00  0.00            
ATOM    504  CG  PRO X  35      68.280  59.870  22.350  0.00  0.00            
ATOM    505  HG2 PRO X  35      69.270  59.900  22.800  0.00  0.00            
ATOM    506  HG3 PRO X  35      68.320  59.790  21.260  0.00  0.00            
ATOM    507  CB  PRO X  35      67.330  58.880  23.050  0.00  0.00            
ATOM    508  HB2 PRO X  35      67.460  58.950  24.130  0.00  0.00            
ATOM    509  HB3 PRO X  35      67.500  57.860  22.720  0.00  0.00            
ATOM    510  CA  PRO X  35      65.970  59.440  22.630  0.00  0.00            
ATOM    511  HA  PRO X  35      65.680  58.980  21.680  0.00  0.00            
ATOM    512  C   PRO X  35      64.820  59.090  23.610  0.00  0.00            
ATOM    513  O   PRO X  35      64.550  57.940  23.970  0.00  0.00            
ATOM    514  N   SER X  36      64.100  60.080  24.050  0.00  0.00            
ATOM    515  H   SER X  36      64.330  61.040  23.820  0.00  0.00            
ATOM    516  CA  SER X  36      62.770  59.860  24.800  0.00  0.00            
ATOM    517  HA  SER X  36      63.060  59.370  25.730  0.00  0.00            
ATOM    518  CB  SER X  36      62.080  61.200  25.190  0.00  0.00            
ATOM    519  HB2 SER X  36      61.320  60.910  25.920  0.00  0.00            
ATOM    520  HB3 SER X  36      62.770  61.840  25.740  0.00  0.00            
ATOM    521  OG  SER X  36      61.510  61.920  24.160  0.00  0.00            
ATOM    522  HG  SER X  36      61.790  62.830  24.230  0.00  0.00            
ATOM    523  C   SER X  36      61.830  58.900  24.120  0.00  0.00            
ATOM    524  O   SER X  36      61.150  58.200  24.830  0.00  0.00            
ATOM    525  N   CYM X  37      61.880  58.780  22.820  0.00  0.00            
ATOM    526  H   CYM X  37      62.570  59.280  22.290  0.00  0.00            
ATOM    527  CA  CYM X  37      61.050  57.730  22.120  0.00  0.00            
ATOM    528  HA  CYM X  37      60.090  57.730  22.630  0.00  0.00            
ATOM    529  CB  CYM X  37      60.890  58.250  20.730  0.00  0.00            
ATOM    530  HB3 CYM X  37      60.320  59.180  20.740  0.00  0.00            
ATOM    531  HB2 CYM X  37      60.310  57.510  20.170  0.00  0.00            
ATOM    532  SG  CYM X  37      62.470  58.400  19.860  0.00  0.00            
ATOM    533  C   CYM X  37      61.570  56.320  22.280  0.00  0.00            
ATOM    534  O   CYM X  37      60.900  55.430  21.820  0.00  0.00            
ATOM    535  N   GLN X  38      62.710  56.100  22.930  0.00  0.00            
ATOM    536  H   GLN X  38      63.260  56.880  23.240  0.00  0.00            
ATOM    537  CA  GLN X  38      62.960  54.820  23.560  0.00  0.00            
ATOM    538  HA  GLN X  38      62.260  54.060  23.220  0.00  0.00            
ATOM    539  CB  GLN X  38      64.270  54.280  23.030  0.00  0.00            
ATOM    540  HB2 GLN X  38      64.960  55.070  22.740  0.00  0.00            
ATOM    541  HB3 GLN X  38      64.770  53.650  23.780  0.00  0.00            
ATOM    542  CG  GLN X  38      64.180  53.490  21.740  0.00  0.00            
ATOM    543  HG2 GLN X  38      63.670  52.580  22.040  0.00  0.00            
ATOM    544  HG3 GLN X  38      63.700  54.060  20.950  0.00  0.00            
ATOM    545  CD  GLN X  38      65.540  53.000  21.230  0.00  0.00            
ATOM    546  OE1 GLN X  38      66.150  52.080  21.760  0.00  0.00            
ATOM    547  NE2 GLN X  38      66.010  53.510  20.120  0.00  0.00            
ATOM    548 HE21 GLN X  38      65.580  54.380  19.860  0.00  0.00            
ATOM    549 HE22 GLN X  38      66.890  53.210  19.720  0.00  0.00            
ATOM    550  C   GLN X  38      63.030  54.890  25.100  0.00  0.00            
ATOM    551  O   GLN X  38      62.410  53.990  25.700  0.00  0.00            
ATOM    552  N   LYS X  39      63.630  55.910  25.700  0.00  0.00            
ATOM    553  H   LYS X  39      64.090  56.630  25.140  0.00  0.00            
ATOM    554  CA  LYS X  39      64.010  55.890  27.110  0.00  0.00            
ATOM    555  HA  LYS X  39      64.270  54.850  27.340  0.00  0.00            
ATOM    556  CB  LYS X  39      65.220  56.860  27.280  0.00  0.00            
ATOM    557  HB2 LYS X  39      65.980  56.580  26.550  0.00  0.00            
ATOM    558  HB3 LYS X  39      64.870  57.810  26.870  0.00  0.00            
ATOM    559  CG  LYS X  39      65.900  56.830  28.690  0.00  0.00            
ATOM    560  HG2 LYS X  39      65.140  57.080  29.430  0.00  0.00            
ATOM    561  HG3 LYS X  39      66.310  55.850  28.910  0.00  0.00            
ATOM    562  CD  LYS X  39      67.040  57.790  28.860  0.00  0.00            
ATOM    563  HD2 LYS X  39      67.530  57.980  27.900  0.00  0.00            
ATOM    564  HD3 LYS X  39      66.760  58.790  29.190  0.00  0.00            
ATOM    565  CE  LYS X  39      68.110  57.230  29.820  0.00  0.00            
ATOM    566  HE2 LYS X  39      67.720  57.170  30.830  0.00  0.00            
ATOM    567  HE3 LYS X  39      68.370  56.220  29.510  0.00  0.00            
ATOM    568  NZ  LYS X  39      69.330  58.130  29.900  0.00  0.00            
ATOM    569  HZ1 LYS X  39      69.980  57.800  30.600  0.00  0.00            
ATOM    570  HZ2 LYS X  39      69.040  59.080  30.100  0.00  0.00            
ATOM    571  HZ3 LYS X  39      69.790  58.160  29.010  0.00  0.00            
ATOM    572  C   LYS X  39      62.860  56.390  27.950  0.00  0.00            
ATOM    573  O   LYS X  39      62.500  55.770  28.940  0.00  0.00            
ATOM    574  N   MET X  40      62.120  57.330  27.460  0.00  0.00            
ATOM    575  H   MET X  40      62.280  57.620  26.510  0.00  0.00            
ATOM    576  CA  MET X  40      60.820  57.570  28.120  0.00  0.00            
ATOM    577  HA  MET X  40      61.010  57.430  29.180  0.00  0.00            
ATOM    578  CB  MET X  40      60.400  59.070  28.030  0.00  0.00            
ATOM    579  HB2 MET X  40      61.230  59.530  28.560  0.00  0.00            
ATOM    580  HB3 MET X  40      60.300  59.420  27.000  0.00  0.00            
ATOM    581  CG  MET X  40      59.160  59.450  28.740  0.00  0.00            
ATOM    582  HG2 MET X  40      58.870  60.470  28.480  0.00  0.00            
ATOM    583  HG3 MET X  40      58.390  58.810  28.310  0.00  0.00            
ATOM    584  SD  MET X  40      59.460  59.270  30.520  0.00  0.00            
ATOM    585  CE  MET X  40      58.740  60.740  31.220  0.00  0.00            
ATOM    586  HE1 MET X  40      59.210  61.650  30.840  0.00  0.00            
ATOM    587  HE2 MET X  40      58.900  60.660  32.290  0.00  0.00            
ATOM    588  HE3 MET X  40      57.660  60.800  31.120  0.00  0.00            
ATOM    589  C   MET X  40      59.650  56.630  27.710  0.00  0.00            
ATOM    590  O   MET X  40      58.850  56.300  28.560  0.00  0.00            
ATOM    591  N   LYS X  41      59.650  56.040  26.490  0.00  0.00            
ATOM    592  H   LYS X  41      60.370  56.350  25.860  0.00  0.00            
ATOM    593  CA  LYS X  41      58.710  55.030  25.930  0.00  0.00            
ATOM    594  HA  LYS X  41      57.700  55.440  25.900  0.00  0.00            
ATOM    595  CB  LYS X  41      59.120  54.690  24.450  0.00  0.00            
ATOM    596  HB2 LYS X  41      59.220  55.680  24.010  0.00  0.00            
ATOM    597  HB3 LYS X  41      60.050  54.140  24.470  0.00  0.00            
ATOM    598  CG  LYS X  41      58.010  53.820  23.750  0.00  0.00            
ATOM    599  HG2 LYS X  41      57.950  52.910  24.350  0.00  0.00            
ATOM    600  HG3 LYS X  41      57.130  54.430  23.970  0.00  0.00            
ATOM    601  CD  LYS X  41      58.350  53.610  22.290  0.00  0.00            
ATOM    602  HD2 LYS X  41      59.360  53.220  22.170  0.00  0.00            
ATOM    603  HD3 LYS X  41      57.680  52.880  21.840  0.00  0.00            
ATOM    604  CE  LYS X  41      58.150  54.880  21.460  0.00  0.00            
ATOM    605  HE2 LYS X  41      57.080  55.070  21.370  0.00  0.00            
ATOM    606  HE3 LYS X  41      58.520  55.690  22.080  0.00  0.00            
ATOM    607  NZ  LYS X  41      58.660  54.710  20.060  0.00  0.00            
ATOM    608  HZ1 LYS X  41      58.160  54.000  19.540  0.00  0.00            
ATOM    609  HZ2 LYS X  41      59.640  54.480  20.090  0.00  0.00            
ATOM    610  HZ3 LYS X  41      58.630  55.620  19.620  0.00  0.00            
ATOM    611  C   LYS X  41      58.660  53.740  26.760  0.00  0.00            
ATOM    612  O   LYS X  41      57.580  53.270  27.040  0.00  0.00            
ATOM    613  N   ARG X  42      59.830  53.310  27.380  0.00  0.00            
ATOM    614  H   ARG X  42      60.720  53.780  27.270  0.00  0.00            
ATOM    615  CA  ARG X  42      59.920  52.250  28.410  0.00  0.00            
ATOM    616  HA  ARG X  42      59.480  51.300  28.130  0.00  0.00            
ATOM    617  CB  ARG X  42      61.400  51.880  28.740  0.00  0.00            
ATOM    618  HB2 ARG X  42      61.900  52.850  28.790  0.00  0.00            
ATOM    619  HB3 ARG X  42      61.460  51.420  29.720  0.00  0.00            
ATOM    620  CG  ARG X  42      62.020  51.050  27.670  0.00  0.00            
ATOM    621  HG2 ARG X  42      61.430  50.160  27.420  0.00  0.00            
ATOM    622  HG3 ARG X  42      61.930  51.710  26.800  0.00  0.00            
ATOM    623  CD  ARG X  42      63.530  50.900  27.780  0.00  0.00            
ATOM    624  HD2 ARG X  42      64.020  51.870  27.730  0.00  0.00            
ATOM    625  HD3 ARG X  42      63.680  50.410  28.740  0.00  0.00            
ATOM    626  NE  ARG X  42      63.990  50.020  26.670  0.00  0.00            
ATOM    627  HE  ARG X  42      64.290  50.500  25.830  0.00  0.00            
ATOM    628  CZ  ARG X  42      64.360  48.820  26.650  0.00  0.00            
ATOM    629  NH1 ARG X  42      64.270  48.060  27.730  0.00  0.00            
ATOM    630 HH11 ARG X  42      63.690  48.310  28.510  0.00  0.00            
ATOM    631 HH12 ARG X  42      64.600  47.110  27.590  0.00  0.00            
ATOM    632  NH2 ARG X  42      64.920  48.360  25.550  0.00  0.00            
ATOM    633 HH21 ARG X  42      65.100  48.990  24.780  0.00  0.00            
ATOM    634 HH22 ARG X  42      65.300  47.430  25.480  0.00  0.00            
ATOM    635  C   ARG X  42      59.120  52.610  29.730  0.00  0.00            
ATOM    636  O   ARG X  42      58.470  51.780  30.300  0.00  0.00            
ATOM    637  N   VAL X  43      59.130  53.850  30.150  0.00  0.00            
ATOM    638  H   VAL X  43      59.580  54.480  29.500  0.00  0.00            
ATOM    639  CA  VAL X  43      58.330  54.230  31.310  0.00  0.00            
ATOM    640  HA  VAL X  43      58.320  53.410  32.020  0.00  0.00            
ATOM    641  CB  VAL X  43      58.820  55.440  32.010  0.00  0.00            
ATOM    642  HB  VAL X  43      58.390  56.360  31.610  0.00  0.00            
ATOM    643  CG1 VAL X  43      58.300  55.450  33.500  0.00  0.00            
ATOM    644 HG11 VAL X  43      58.630  54.600  34.090  0.00  0.00            
ATOM    645 HG12 VAL X  43      57.260  55.730  33.620  0.00  0.00            
ATOM    646 HG13 VAL X  43      58.680  56.370  33.960  0.00  0.00            
ATOM    647  CG2 VAL X  43      60.370  55.600  31.860  0.00  0.00            
ATOM    648 HG21 VAL X  43      60.590  56.530  32.400  0.00  0.00            
ATOM    649 HG22 VAL X  43      60.740  55.750  30.850  0.00  0.00            
ATOM    650 HG23 VAL X  43      60.830  54.710  32.280  0.00  0.00            
ATOM    651  C   VAL X  43      56.910  54.520  30.970  0.00  0.00            
ATOM    652  O   VAL X  43      56.020  54.040  31.670  0.00  0.00            
ATOM    653  N   VAL X  44      56.630  55.340  29.970  0.00  0.00            
ATOM    654  H   VAL X  44      57.310  55.600  29.270  0.00  0.00            
ATOM    655  CA  VAL X  44      55.220  55.860  29.730  0.00  0.00            
ATOM    656  HA  VAL X  44      54.810  56.110  30.710  0.00  0.00            
ATOM    657  CB  VAL X  44      55.180  57.180  29.060  0.00  0.00            
ATOM    658  HB  VAL X  44      54.180  57.610  29.080  0.00  0.00            
ATOM    659  CG1 VAL X  44      56.110  58.190  29.750  0.00  0.00            
ATOM    660 HG11 VAL X  44      57.160  57.930  29.660  0.00  0.00            
ATOM    661 HG12 VAL X  44      55.790  58.260  30.790  0.00  0.00            
ATOM    662 HG13 VAL X  44      55.990  59.190  29.330  0.00  0.00            
ATOM    663  CG2 VAL X  44      55.530  56.970  27.550  0.00  0.00            
ATOM    664 HG21 VAL X  44      56.510  56.500  27.440  0.00  0.00            
ATOM    665 HG22 VAL X  44      55.590  57.930  27.050  0.00  0.00            
ATOM    666 HG23 VAL X  44      54.700  56.440  27.080  0.00  0.00            
ATOM    667  C   VAL X  44      54.280  54.850  29.140  0.00  0.00            
ATOM    668  O   VAL X  44      53.330  55.220  28.530  0.00  0.00            
ATOM    669  N   GLN X  45      54.600  53.560  29.320  0.00  0.00            
ATOM    670  H   GLN X  45      55.510  53.470  29.740  0.00  0.00            
ATOM    671  CA  GLN X  45      53.870  52.410  29.000  0.00  0.00            
ATOM    672  HA  GLN X  45      52.920  52.700  28.540  0.00  0.00            
ATOM    673  CB  GLN X  45      54.520  51.670  27.810  0.00  0.00            
ATOM    674  HB2 GLN X  45      55.600  51.560  27.920  0.00  0.00            
ATOM    675  HB3 GLN X  45      54.150  50.670  27.580  0.00  0.00            
ATOM    676  CG  GLN X  45      54.520  52.310  26.460  0.00  0.00            
ATOM    677  HG2 GLN X  45      53.510  52.390  26.080  0.00  0.00            
ATOM    678  HG3 GLN X  45      54.860  53.350  26.510  0.00  0.00            
ATOM    679  CD  GLN X  45      55.250  51.600  25.350  0.00  0.00            
ATOM    680  OE1 GLN X  45      55.720  50.480  25.560  0.00  0.00            
ATOM    681  NE2 GLN X  45      55.220  52.160  24.180  0.00  0.00            
ATOM    682 HE21 GLN X  45      54.810  53.080  24.140  0.00  0.00            
ATOM    683 HE22 GLN X  45      55.800  51.860  23.410  0.00  0.00            
ATOM    684  C   GLN X  45      53.560  51.450  30.170  0.00  0.00            
ATOM    685  O   GLN X  45      53.010  50.400  30.010  0.00  0.00            
ATOM    686  N   HID X  46      53.960  51.910  31.380  0.00  0.00            
ATOM    687  H   HID X  46      54.640  52.660  31.410  0.00  0.00            
ATOM    688  CA  HID X  46      53.630  51.240  32.620  0.00  0.00            
ATOM    689  HA  HID X  46      53.850  50.180  32.510  0.00  0.00            
ATOM    690  CB  HID X  46      54.530  51.730  33.750  0.00  0.00            
ATOM    691  HB2 HID X  46      55.570  51.700  33.420  0.00  0.00            
ATOM    692  HB3 HID X  46      54.160  52.720  34.020  0.00  0.00            
ATOM    693  CG  HID X  46      54.630  50.760  34.930  0.00  0.00            
ATOM    694  ND1 HID X  46      55.160  49.540  34.850  0.00  0.00            
ATOM    695  HD1 HID X  46      55.280  48.970  34.030  0.00  0.00            
ATOM    696  CE1 HID X  46      55.240  49.050  36.090  0.00  0.00            
ATOM    697  HE1 HID X  46      55.480  48.010  36.270  0.00  0.00            
ATOM    698  NE2 HID X  46      54.890  49.970  37.070  0.00  0.00            
ATOM    699  CD2 HID X  46      54.540  51.090  36.240  0.00  0.00            
ATOM    700  HD2 HID X  46      54.140  52.020  36.620  0.00  0.00            
ATOM    701  C   HID X  46      52.130  51.290  33.000  0.00  0.00            
ATOM    702  O   HID X  46      51.810  51.660  34.130  0.00  0.00            
ATOM    703  N   THR X  47      51.200  50.910  32.080  0.00  0.00            
ATOM    704  H   THR X  47      51.560  50.540  31.220  0.00  0.00            
ATOM    705  CA  THR X  47      49.740  51.270  32.190  0.00  0.00            
ATOM    706  HA  THR X  47      49.590  52.110  32.850  0.00  0.00            
ATOM    707  CB  THR X  47      49.290  51.730  30.820  0.00  0.00            
ATOM    708  HB  THR X  47      48.250  52.040  30.840  0.00  0.00            
ATOM    709  CG2 THR X  47      50.030  53.010  30.500  0.00  0.00            
ATOM    710 HG21 THR X  47      49.850  53.420  29.500  0.00  0.00            
ATOM    711 HG22 THR X  47      49.750  53.790  31.200  0.00  0.00            
ATOM    712 HG23 THR X  47      51.110  52.950  30.620  0.00  0.00            
ATOM    713  OG1 THR X  47      49.560  50.690  29.870  0.00  0.00            
ATOM    714  HG1 THR X  47      49.410  51.070  29.000  0.00  0.00            
ATOM    715  C   THR X  47      48.820  50.180  32.750  0.00  0.00            
ATOM    716  O   THR X  47      47.620  50.390  32.910  0.00  0.00            
ATOM    717  N   LYS X  48      49.330  49.000  33.030  0.00  0.00            
ATOM    718  H   LYS X  48      50.280  48.740  32.810  0.00  0.00            
ATOM    719  CA  LYS X  48      48.490  47.990  33.710  0.00  0.00            
ATOM    720  HA  LYS X  48      47.460  47.930  33.340  0.00  0.00            
ATOM    721  CB  LYS X  48      48.990  46.550  33.510  0.00  0.00            
ATOM    722  HB2 LYS X  48      49.970  46.550  33.990  0.00  0.00            
ATOM    723  HB3 LYS X  48      48.370  45.820  34.030  0.00  0.00            
ATOM    724  CG  LYS X  48      48.940  46.120  32.010  0.00  0.00            
ATOM    725  HG2 LYS X  48      47.930  46.260  31.620  0.00  0.00            
ATOM    726  HG3 LYS X  48      49.580  46.800  31.460  0.00  0.00            
ATOM    727  CD  LYS X  48      49.520  44.670  31.970  0.00  0.00            
ATOM    728  HD2 LYS X  48      50.540  44.760  32.340  0.00  0.00            
ATOM    729  HD3 LYS X  48      48.880  44.090  32.620  0.00  0.00            
ATOM    730  CE  LYS X  48      49.440  44.210  30.490  0.00  0.00            
ATOM    731  HE2 LYS X  48      48.390  44.030  30.250  0.00  0.00            
ATOM    732  HE3 LYS X  48      49.840  44.980  29.830  0.00  0.00            
ATOM    733  NZ  LYS X  48      50.140  42.970  30.200  0.00  0.00            
ATOM    734  HZ1 LYS X  48      51.120  43.140  30.050  0.00  0.00            
ATOM    735  HZ2 LYS X  48      50.220  42.370  31.010  0.00  0.00            
ATOM    736  HZ3 LYS X  48      49.620  42.420  29.530  0.00  0.00            
ATOM    737  C   LYS X  48      48.260  48.340  35.240  0.00  0.00            
ATOM    738  O   LYS X  48      48.720  49.350  35.670  0.00  0.00            
ATOM    739  N   GLY X  49      47.540  47.510  35.980  0.00  0.00            
ATOM    740  H   GLY X  49      47.200  46.690  35.490  0.00  0.00            
ATOM    741  CA  GLY X  49      47.280  47.540  37.480  0.00  0.00            
ATOM    742  HA2 GLY X  49      46.910  48.470  37.910  0.00  0.00            
ATOM    743  HA3 GLY X  49      46.480  46.810  37.550  0.00  0.00            
ATOM    744  C   GLY X  49      48.500  46.990  38.240  0.00  0.00            
ATOM    745  O   GLY X  49      49.130  46.040  37.860  0.00  0.00            
ATOM    746  N   CYM X  50      49.000  47.790  39.200  0.00  0.00            
ATOM    747  H   CYM X  50      48.600  48.710  39.270  0.00  0.00            
ATOM    748  CA  CYM X  50      50.170  47.410  40.110  0.00  0.00            
ATOM    749  HA  CYM X  50      51.070  47.290  39.510  0.00  0.00            
ATOM    750  CB  CYM X  50      50.200  48.650  41.100  0.00  0.00            
ATOM    751  HB3 CYM X  50      51.140  48.710  41.640  0.00  0.00            
ATOM    752  HB2 CYM X  50      49.380  48.730  41.810  0.00  0.00            
ATOM    753  SG  CYM X  50      50.070  50.260  40.290  0.00  0.00            
ATOM    754  C   CYM X  50      50.030  46.120  40.840  0.00  0.00            
ATOM    755  O   CYM X  50      48.940  45.680  41.130  0.00  0.00            
ATOM    756  N   LYS X  51      51.210  45.710  41.380  0.00  0.00            
ATOM    757  H   LYS X  51      52.060  46.210  41.170  0.00  0.00            
ATOM    758  CA  LYS X  51      51.130  44.760  42.530  0.00  0.00            
ATOM    759  HA  LYS X  51      50.450  43.940  42.290  0.00  0.00            
ATOM    760  CB  LYS X  51      52.520  44.160  42.790  0.00  0.00            
ATOM    761  HB2 LYS X  51      53.140  45.030  43.050  0.00  0.00            
ATOM    762  HB3 LYS X  51      52.480  43.390  43.560  0.00  0.00            
ATOM    763  CG  LYS X  51      53.070  43.480  41.460  0.00  0.00            
ATOM    764  HG2 LYS X  51      53.190  44.160  40.610  0.00  0.00            
ATOM    765  HG3 LYS X  51      54.090  43.120  41.620  0.00  0.00            
ATOM    766  CD  LYS X  51      52.350  42.220  41.000  0.00  0.00            
ATOM    767  HD2 LYS X  51      52.170  41.520  41.820  0.00  0.00            
ATOM    768  HD3 LYS X  51      51.380  42.580  40.650  0.00  0.00            
ATOM    769  CE  LYS X  51      53.120  41.610  39.850  0.00  0.00            
ATOM    770  HE2 LYS X  51      53.190  42.370  39.070  0.00  0.00            
ATOM    771  HE3 LYS X  51      54.080  41.290  40.260  0.00  0.00            
ATOM    772  NZ  LYS X  51      52.440  40.440  39.180  0.00  0.00            
ATOM    773  HZ1 LYS X  51      51.790  40.710  38.440  0.00  0.00            
ATOM    774  HZ2 LYS X  51      53.110  39.990  38.570  0.00  0.00            
ATOM    775  HZ3 LYS X  51      51.980  39.790  39.800  0.00  0.00            
ATOM    776  C   LYS X  51      50.500  45.460  43.780  0.00  0.00            
ATOM    777  O   LYS X  51      50.190  44.780  44.760  0.00  0.00            
ATOM    778  N   ARG X  52      50.320  46.770  43.950  0.00  0.00            
ATOM    779  H   ARG X  52      50.400  47.440  43.200  0.00  0.00            
ATOM    780  CA  ARG X  52      50.000  47.430  45.230  0.00  0.00            
ATOM    781  HA  ARG X  52      50.380  46.860  46.070  0.00  0.00            
ATOM    782  CB  ARG X  52      50.630  48.850  45.450  0.00  0.00            
ATOM    783  HB2 ARG X  52      50.350  49.620  44.730  0.00  0.00            
ATOM    784  HB3 ARG X  52      50.280  49.320  46.370  0.00  0.00            
ATOM    785  CG  ARG X  52      52.170  48.910  45.570  0.00  0.00            
ATOM    786  HG2 ARG X  52      52.540  47.930  45.880  0.00  0.00            
ATOM    787  HG3 ARG X  52      52.480  49.100  44.540  0.00  0.00            
ATOM    788  CD  ARG X  52      52.690  50.000  46.500  0.00  0.00            
ATOM    789  HD2 ARG X  52      52.180  50.930  46.260  0.00  0.00            
ATOM    790  HD3 ARG X  52      52.450  49.700  47.520  0.00  0.00            
ATOM    791  NE  ARG X  52      54.140  50.130  46.250  0.00  0.00            
ATOM    792  HE  ARG X  52      54.610  49.380  45.770  0.00  0.00            
ATOM    793  CZ  ARG X  52      54.910  50.990  46.800  0.00  0.00            
ATOM    794  NH1 ARG X  52      54.510  51.870  47.610  0.00  0.00            
ATOM    795 HH11 ARG X  52      53.520  51.930  47.840  0.00  0.00            
ATOM    796 HH12 ARG X  52      55.240  52.200  48.220  0.00  0.00            
ATOM    797  NH2 ARG X  52      56.180  50.980  46.470  0.00  0.00            
ATOM    798 HH21 ARG X  52      56.460  50.370  45.720  0.00  0.00            
ATOM    799 HH22 ARG X  52      56.920  51.600  46.760  0.00  0.00            
ATOM    800  C   ARG X  52      48.470  47.530  45.460  0.00  0.00            
ATOM    801  O   ARG X  52      47.910  48.590  45.660  0.00  0.00            
ATOM    802  N   LYS X  53      47.790  46.400  45.370  0.00  0.00            
ATOM    803  H   LYS X  53      48.330  45.610  45.040  0.00  0.00            
ATOM    804  CA  LYS X  53      46.330  46.170  45.610  0.00  0.00            
ATOM    805  HA  LYS X  53      45.790  46.690  44.830  0.00  0.00            
ATOM    806  CB  LYS X  53      46.030  44.680  45.430  0.00  0.00            
ATOM    807  HB2 LYS X  53      46.730  43.960  45.860  0.00  0.00            
ATOM    808  HB3 LYS X  53      45.040  44.370  45.750  0.00  0.00            
ATOM    809  CG  LYS X  53      46.130  44.370  43.880  0.00  0.00            
ATOM    810  HG2 LYS X  53      45.330  44.950  43.430  0.00  0.00            
ATOM    811  HG3 LYS X  53      47.070  44.650  43.420  0.00  0.00            
ATOM    812  CD  LYS X  53      45.980  42.890  43.510  0.00  0.00            
ATOM    813  HD2 LYS X  53      46.910  42.380  43.770  0.00  0.00            
ATOM    814  HD3 LYS X  53      45.180  42.510  44.140  0.00  0.00            
ATOM    815  CE  LYS X  53      45.650  42.760  42.050  0.00  0.00            
ATOM    816  HE2 LYS X  53      44.620  43.090  41.870  0.00  0.00            
ATOM    817  HE3 LYS X  53      46.370  43.310  41.450  0.00  0.00            
ATOM    818  NZ  LYS X  53      45.790  41.300  41.680  0.00  0.00            
ATOM    819  HZ1 LYS X  53      45.400  41.230  40.750  0.00  0.00            
ATOM    820  HZ2 LYS X  53      46.770  41.070  41.690  0.00  0.00            
ATOM    821  HZ3 LYS X  53      45.180  40.770  42.280  0.00  0.00            
ATOM    822  C   LYS X  53      45.730  46.750  46.840  0.00  0.00            
ATOM    823  O   LYS X  53      44.610  47.110  46.820  0.00  0.00            
ATOM    824  N   THR X  54      46.490  46.840  47.930  0.00  0.00            
ATOM    825  H   THR X  54      47.460  46.600  47.810  0.00  0.00            
ATOM    826  CA  THR X  54      46.040  47.630  49.140  0.00  0.00            
ATOM    827  HA  THR X  54      44.980  47.480  49.360  0.00  0.00            
ATOM    828  CB  THR X  54      46.810  47.190  50.400  0.00  0.00            
ATOM    829  HB  THR X  54      46.370  47.750  51.220  0.00  0.00            
ATOM    830  CG2 THR X  54      46.710  45.710  50.730  0.00  0.00            
ATOM    831 HG21 THR X  54      47.170  45.480  51.690  0.00  0.00            
ATOM    832 HG22 THR X  54      45.660  45.420  50.810  0.00  0.00            
ATOM    833 HG23 THR X  54      47.220  45.050  50.030  0.00  0.00            
ATOM    834  OG1 THR X  54      48.170  47.590  50.140  0.00  0.00            
ATOM    835  HG1 THR X  54      48.590  47.430  50.980  0.00  0.00            
ATOM    836  C   THR X  54      46.180  49.160  48.950  0.00  0.00            
ATOM    837  O   THR X  54      45.340  49.910  49.260  0.00  0.00            
ATOM    838  N   ASN X  55      47.270  49.620  48.360  0.00  0.00            
ATOM    839  H   ASN X  55      48.020  48.960  48.250  0.00  0.00            
ATOM    840  CA  ASN X  55      47.590  51.050  48.430  0.00  0.00            
ATOM    841  HA  ASN X  55      47.150  51.440  49.350  0.00  0.00            
ATOM    842  CB  ASN X  55      49.110  51.260  48.470  0.00  0.00            
ATOM    843  HB2 ASN X  55      49.640  51.120  47.530  0.00  0.00            
ATOM    844  HB3 ASN X  55      49.250  52.330  48.680  0.00  0.00            
ATOM    845  CG  ASN X  55      49.820  50.480  49.560  0.00  0.00            
ATOM    846  OD1 ASN X  55      50.820  49.840  49.370  0.00  0.00            
ATOM    847  ND2 ASN X  55      49.330  50.440  50.780  0.00  0.00            
ATOM    848 HD21 ASN X  55      48.460  50.870  51.070  0.00  0.00            
ATOM    849 HD22 ASN X  55      49.920  50.020  51.490  0.00  0.00            
ATOM    850  C   ASN X  55      46.890  51.920  47.350  0.00  0.00            
ATOM    851  O   ASN X  55      47.090  53.180  47.390  0.00  0.00            
ATOM    852  N   GLY X  56      46.210  51.340  46.350  0.00  0.00            
ATOM    853  H   GLY X  56      46.120  50.330  46.290  0.00  0.00            
ATOM    854  CA  GLY X  56      45.610  52.180  45.350  0.00  0.00            
ATOM    855  HA2 GLY X  56      44.590  51.950  45.030  0.00  0.00            
ATOM    856  HA3 GLY X  56      45.450  53.240  45.560  0.00  0.00            
ATOM    857  C   GLY X  56      46.490  52.220  44.090  0.00  0.00            
ATOM    858  O   GLY X  56      46.300  53.070  43.240  0.00  0.00            
ATOM    859  N   GLY X  57      47.500  51.340  44.000  0.00  0.00            
ATOM    860  H   GLY X  57      47.580  50.720  44.790  0.00  0.00            
ATOM    861  CA  GLY X  57      48.580  51.310  43.040  0.00  0.00            
ATOM    862  HA2 GLY X  57      48.780  50.260  42.830  0.00  0.00            
ATOM    863  HA3 GLY X  57      48.340  51.910  42.160  0.00  0.00            
ATOM    864  C   GLY X  57      49.860  51.790  43.730  0.00  0.00            
ATOM    865  O   GLY X  57      49.940  52.070  44.950  0.00  0.00            
ATOM    866  N   CYM X  58      50.910  51.920  42.890  0.00  0.00            
ATOM    867  H   CYM X  58      50.710  51.900  41.900  0.00  0.00            
ATOM    868  CA  CYM X  58      52.250  52.190  43.260  0.00  0.00            
ATOM    869  HA  CYM X  58      52.280  52.220  44.350  0.00  0.00            
ATOM    870  CB  CYM X  58      53.310  51.270  42.600  0.00  0.00            
ATOM    871  HB3 CYM X  58      53.230  50.240  42.930  0.00  0.00            
ATOM    872  HB2 CYM X  58      54.300  51.660  42.840  0.00  0.00            
ATOM    873  SG  CYM X  58      53.360  51.240  40.830  0.00  0.00            
ATOM    874  C   CYM X  58      52.650  53.660  42.930  0.00  0.00            
ATOM    875  O   CYM X  58      52.000  54.290  42.080  0.00  0.00            
ATOM    876  N   PRO X  59      53.790  54.230  43.420  0.00  0.00            
ATOM    877  CD  PRO X  59      54.640  53.660  44.520  0.00  0.00            
ATOM    878  HD2 PRO X  59      55.540  53.140  44.200  0.00  0.00            
ATOM    879  HD3 PRO X  59      54.130  52.890  45.090  0.00  0.00            
ATOM    880  CG  PRO X  59      54.970  54.780  45.440  0.00  0.00            
ATOM    881  HG2 PRO X  59      55.860  54.620  46.040  0.00  0.00            
ATOM    882  HG3 PRO X  59      54.100  55.010  46.060  0.00  0.00            
ATOM    883  CB  PRO X  59      55.090  55.850  44.470  0.00  0.00            
ATOM    884  HB2 PRO X  59      56.030  55.750  43.920  0.00  0.00            
ATOM    885  HB3 PRO X  59      55.060  56.850  44.900  0.00  0.00            
ATOM    886  CA  PRO X  59      54.070  55.660  43.400  0.00  0.00            
ATOM    887  HA  PRO X  59      53.130  56.110  43.690  0.00  0.00            
ATOM    888  C   PRO X  59      54.400  56.170  41.990  0.00  0.00            
ATOM    889  O   PRO X  59      53.790  57.180  41.530  0.00  0.00            
ATOM    890  N   VAL X  60      55.120  55.390  41.210  0.00  0.00            
ATOM    891  H   VAL X  60      55.560  54.580  41.620  0.00  0.00            
ATOM    892  CA  VAL X  60      55.360  55.620  39.770  0.00  0.00            
ATOM    893  HA  VAL X  60      55.930  56.540  39.650  0.00  0.00            
ATOM    894  CB  VAL X  60      56.330  54.630  39.230  0.00  0.00            
ATOM    895  HB  VAL X  60      57.300  54.800  39.700  0.00  0.00            
ATOM    896  CG1 VAL X  60      56.010  53.160  39.490  0.00  0.00            
ATOM    897 HG11 VAL X  60      56.920  52.620  39.270  0.00  0.00            
ATOM    898 HG12 VAL X  60      55.640  52.900  40.480  0.00  0.00            
ATOM    899 HG13 VAL X  60      55.270  52.890  38.730  0.00  0.00            
ATOM    900  CG2 VAL X  60      56.740  54.790  37.760  0.00  0.00            
ATOM    901 HG21 VAL X  60      57.670  54.250  37.570  0.00  0.00            
ATOM    902 HG22 VAL X  60      55.920  54.560  37.090  0.00  0.00            
ATOM    903 HG23 VAL X  60      56.820  55.860  37.560  0.00  0.00            
ATOM    904  C   VAL X  60      54.080  55.700  38.930  0.00  0.00            
ATOM    905  O   VAL X  60      53.900  56.670  38.220  0.00  0.00            
ATOM    906  N   CYM X  61      53.010  54.870  39.170  0.00  0.00            
ATOM    907  H   CYM X  61      53.220  54.120  39.820  0.00  0.00            
ATOM    908  CA  CYM X  61      51.640  54.890  38.500  0.00  0.00            
ATOM    909  HA  CYM X  61      51.730  55.030  37.430  0.00  0.00            
ATOM    910  CB  CYM X  61      50.980  53.560  38.840  0.00  0.00            
ATOM    911  HB3 CYM X  61      49.960  53.670  38.460  0.00  0.00            
ATOM    912  HB2 CYM X  61      50.990  53.360  39.910  0.00  0.00            
ATOM    913  SG  CYM X  61      51.620  52.080  37.940  0.00  0.00            
ATOM    914  C   CYM X  61      50.760  56.130  38.960  0.00  0.00            
ATOM    915  O   CYM X  61      50.170  56.910  38.180  0.00  0.00            
ATOM    916  N   LYS X  62      50.760  56.370  40.290  0.00  0.00            
ATOM    917  H   LYS X  62      51.090  55.670  40.940  0.00  0.00            
ATOM    918  CA  LYS X  62      50.190  57.620  40.820  0.00  0.00            
ATOM    919  HA  LYS X  62      49.190  57.710  40.390  0.00  0.00            
ATOM    920  CB  LYS X  62      50.180  57.520  42.350  0.00  0.00            
ATOM    921  HB2 LYS X  62      51.200  57.480  42.730  0.00  0.00            
ATOM    922  HB3 LYS X  62      49.630  58.370  42.760  0.00  0.00            
ATOM    923  CG  LYS X  62      49.390  56.370  42.850  0.00  0.00            
ATOM    924  HG2 LYS X  62      48.340  56.630  42.710  0.00  0.00            
ATOM    925  HG3 LYS X  62      49.590  55.440  42.320  0.00  0.00            
ATOM    926  CD  LYS X  62      49.570  56.140  44.310  0.00  0.00            
ATOM    927  HD2 LYS X  62      50.530  55.670  44.510  0.00  0.00            
ATOM    928  HD3 LYS X  62      49.530  57.090  44.860  0.00  0.00            
ATOM    929  CE  LYS X  62      48.480  55.200  44.850  0.00  0.00            
ATOM    930  HE2 LYS X  62      47.490  55.520  44.530  0.00  0.00            
ATOM    931  HE3 LYS X  62      48.770  54.210  44.510  0.00  0.00            
ATOM    932  NZ  LYS X  62      48.530  55.260  46.300  0.00  0.00            
ATOM    933  HZ1 LYS X  62      48.050  54.580  46.860  0.00  0.00            
ATOM    934  HZ2 LYS X  62      49.490  55.040  46.530  0.00  0.00            
ATOM    935  HZ3 LYS X  62      48.520  56.190  46.700  0.00  0.00            
ATOM    936  C   LYS X  62      50.880  58.880  40.250  0.00  0.00            
ATOM    937  O   LYS X  62      50.230  59.940  40.360  0.00  0.00            
ATOM    938  N   GLN X  63      52.080  58.870  39.670  0.00  0.00            
ATOM    939  H   GLN X  63      52.670  58.060  39.810  0.00  0.00            
ATOM    940  CA  GLN X  63      52.840  60.070  39.230  0.00  0.00            
ATOM    941  HA  GLN X  63      52.320  60.960  39.570  0.00  0.00            
ATOM    942  CB  GLN X  63      54.150  60.240  40.040  0.00  0.00            
ATOM    943  HB2 GLN X  63      53.990  60.280  41.110  0.00  0.00            
ATOM    944  HB3 GLN X  63      54.830  59.400  39.860  0.00  0.00            
ATOM    945  CG  GLN X  63      55.050  61.440  39.630  0.00  0.00            
ATOM    946  HG2 GLN X  63      56.060  61.270  39.980  0.00  0.00            
ATOM    947  HG3 GLN X  63      55.110  61.510  38.540  0.00  0.00            
ATOM    948  CD  GLN X  63      54.660  62.820  40.120  0.00  0.00            
ATOM    949  OE1 GLN X  63      53.650  63.050  40.790  0.00  0.00            
ATOM    950  NE2 GLN X  63      55.530  63.750  39.860  0.00  0.00            
ATOM    951 HE21 GLN X  63      56.120  63.670  39.040  0.00  0.00            
ATOM    952 HE22 GLN X  63      55.190  64.690  40.000  0.00  0.00            
ATOM    953  C   GLN X  63      52.880  60.230  37.670  0.00  0.00            
ATOM    954  O   GLN X  63      52.790  61.310  37.140  0.00  0.00            
ATOM    955  N   LEU X  64      53.060  59.070  37.000  0.00  0.00            
ATOM    956  H   LEU X  64      53.260  58.290  37.610  0.00  0.00            
ATOM    957  CA  LEU X  64      52.830  58.960  35.580  0.00  0.00            
ATOM    958  HA  LEU X  64      53.500  59.510  34.920  0.00  0.00            
ATOM    959  CB  LEU X  64      53.050  57.470  35.310  0.00  0.00            
ATOM    960  HB2 LEU X  64      54.100  57.300  35.560  0.00  0.00            
ATOM    961  HB3 LEU X  64      52.540  56.730  35.940  0.00  0.00            
ATOM    962  CG  LEU X  64      52.830  56.890  33.880  0.00  0.00            
ATOM    963  HG  LEU X  64      51.820  56.960  33.460  0.00  0.00            
ATOM    964  CD1 LEU X  64      53.620  57.670  32.870  0.00  0.00            
ATOM    965 HD11 LEU X  64      53.170  57.420  31.910  0.00  0.00            
ATOM    966 HD12 LEU X  64      54.640  57.280  32.930  0.00  0.00            
ATOM    967 HD13 LEU X  64      53.760  58.740  33.050  0.00  0.00            
ATOM    968  CD2 LEU X  64      53.140  55.400  33.710  0.00  0.00            
ATOM    969 HD21 LEU X  64      52.440  55.020  34.460  0.00  0.00            
ATOM    970 HD22 LEU X  64      54.180  55.190  33.950  0.00  0.00            
ATOM    971 HD23 LEU X  64      52.770  55.020  32.750  0.00  0.00            
ATOM    972  C   LEU X  64      51.440  59.440  35.150  0.00  0.00            
ATOM    973  O   LEU X  64      51.440  60.220  34.190  0.00  0.00            
ATOM    974  N   ILE X  65      50.390  59.090  35.910  0.00  0.00            
ATOM    975  H   ILE X  65      50.440  58.340  36.590  0.00  0.00            
ATOM    976  CA  ILE X  65      49.010  59.550  35.530  0.00  0.00            
ATOM    977  HA  ILE X  65      48.910  59.370  34.470  0.00  0.00            
ATOM    978  CB  ILE X  65      47.820  58.740  36.100  0.00  0.00            
ATOM    979  HB  ILE X  65      47.990  57.660  36.060  0.00  0.00            
ATOM    980  CG2 ILE X  65      47.660  59.040  37.630  0.00  0.00            
ATOM    981 HG21 ILE X  65      47.280  60.060  37.700  0.00  0.00            
ATOM    982 HG22 ILE X  65      48.550  58.910  38.240  0.00  0.00            
ATOM    983 HG23 ILE X  65      46.890  58.440  38.120  0.00  0.00            
ATOM    984  CG1 ILE X  65      46.420  59.090  35.500  0.00  0.00            
ATOM    985 HG12 ILE X  65      45.600  58.650  36.070  0.00  0.00            
ATOM    986 HG13 ILE X  65      46.300  60.170  35.560  0.00  0.00            
ATOM    987  CD1 ILE X  65      46.130  58.740  33.990  0.00  0.00            
ATOM    988 HD11 ILE X  65      46.140  57.650  33.910  0.00  0.00            
ATOM    989 HD12 ILE X  65      46.890  59.160  33.330  0.00  0.00            
ATOM    990 HD13 ILE X  65      45.150  59.080  33.660  0.00  0.00            
ATOM    991  C   ILE X  65      48.810  61.100  35.850  0.00  0.00            
ATOM    992  O   ILE X  65      48.090  61.810  35.150  0.00  0.00            
ATOM    993  N   ALA X  66      49.600  61.590  36.780  0.00  0.00            
ATOM    994  H   ALA X  66      50.280  60.960  37.170  0.00  0.00            
ATOM    995  CA  ALA X  66      49.670  62.950  37.140  0.00  0.00            
ATOM    996  HA  ALA X  66      48.680  63.400  37.210  0.00  0.00            
ATOM    997  CB  ALA X  66      50.310  63.120  38.480  0.00  0.00            
ATOM    998  HB1 ALA X  66      51.370  62.900  38.550  0.00  0.00            
ATOM    999  HB2 ALA X  66      49.750  62.520  39.200  0.00  0.00            
ATOM   1000  HB3 ALA X  66      50.260  64.190  38.670  0.00  0.00            
ATOM   1001  C   ALA X  66      50.430  63.770  36.030  0.00  0.00            
ATOM   1002  O   ALA X  66      49.920  64.780  35.470  0.00  0.00            
ATOM   1003  N   LEU X  67      51.550  63.310  35.560  0.00  0.00            
ATOM   1004  H   LEU X  67      52.030  62.560  36.040  0.00  0.00            
ATOM   1005  CA  LEU X  67      52.190  63.840  34.400  0.00  0.00            
ATOM   1006  HA  LEU X  67      52.250  64.920  34.520  0.00  0.00            
ATOM   1007  CB  LEU X  67      53.550  63.160  34.220  0.00  0.00            
ATOM   1008  HB2 LEU X  67      54.110  63.040  35.150  0.00  0.00            
ATOM   1009  HB3 LEU X  67      53.290  62.180  33.820  0.00  0.00            
ATOM   1010  CG  LEU X  67      54.470  63.880  33.140  0.00  0.00            
ATOM   1011  HG  LEU X  67      53.850  63.960  32.250  0.00  0.00            
ATOM   1012  CD1 LEU X  67      54.910  65.300  33.670  0.00  0.00            
ATOM   1013 HD11 LEU X  67      54.060  65.960  33.540  0.00  0.00            
ATOM   1014 HD12 LEU X  67      55.680  65.630  32.970  0.00  0.00            
ATOM   1015 HD13 LEU X  67      55.230  65.210  34.710  0.00  0.00            
ATOM   1016  CD2 LEU X  67      55.660  63.040  32.720  0.00  0.00            
ATOM   1017 HD21 LEU X  67      55.300  62.060  32.390  0.00  0.00            
ATOM   1018 HD22 LEU X  67      56.210  62.850  33.640  0.00  0.00            
ATOM   1019 HD23 LEU X  67      56.330  63.490  31.990  0.00  0.00            
ATOM   1020  C   LEU X  67      51.310  63.870  33.070  0.00  0.00            
ATOM   1021  O   LEU X  67      51.210  64.910  32.350  0.00  0.00            
ATOM   1022  N   CYS X  68      50.660  62.730  32.760  0.00  0.00            
ATOM   1023  H   CYS X  68      50.960  61.920  33.280  0.00  0.00            
ATOM   1024  CA  CYS X  68      49.530  62.620  31.800  0.00  0.00            
ATOM   1025  HA  CYS X  68      50.040  62.790  30.850  0.00  0.00            
ATOM   1026  CB  CYS X  68      48.740  61.270  31.820  0.00  0.00            
ATOM   1027  HB2 CYS X  68      48.290  61.030  32.780  0.00  0.00            
ATOM   1028  HB3 CYS X  68      47.890  61.150  31.140  0.00  0.00            
ATOM   1029  SG  CYS X  68      50.030  60.150  31.240  0.00  0.00            
ATOM   1030  HG  CYS X  68      50.520  60.130  32.480  0.00  0.00            
ATOM   1031  C   CYS X  68      48.510  63.740  31.850  0.00  0.00            
ATOM   1032  O   CYS X  68      48.150  64.360  30.860  0.00  0.00            
ATOM   1033  N   CYS X  69      48.010  63.930  33.050  0.00  0.00            
ATOM   1034  H   CYS X  69      48.300  63.310  33.800  0.00  0.00            
ATOM   1035  CA  CYS X  69      47.000  64.960  33.330  0.00  0.00            
ATOM   1036  HA  CYS X  69      46.300  64.990  32.500  0.00  0.00            
ATOM   1037  CB  CYS X  69      46.290  64.660  34.630  0.00  0.00            
ATOM   1038  HB2 CYS X  69      45.880  63.660  34.500  0.00  0.00            
ATOM   1039  HB3 CYS X  69      46.980  64.740  35.480  0.00  0.00            
ATOM   1040  SG  CYS X  69      44.800  65.710  34.930  0.00  0.00            
ATOM   1041  HG  CYS X  69      44.020  64.640  35.110  0.00  0.00            
ATOM   1042  C   CYS X  69      47.550  66.390  33.210  0.00  0.00            
ATOM   1043  O   CYS X  69      46.820  67.320  32.930  0.00  0.00            
ATOM   1044  N   TYR X  70      48.890  66.570  33.230  0.00  0.00            
ATOM   1045  H   TYR X  70      49.480  65.780  33.440  0.00  0.00            
ATOM   1046  CA  TYR X  70      49.480  67.970  33.010  0.00  0.00            
ATOM   1047  HA  TYR X  70      48.720  68.650  33.400  0.00  0.00            
ATOM   1048  CB  TYR X  70      50.760  68.150  33.840  0.00  0.00            
ATOM   1049  HB2 TYR X  70      50.660  67.570  34.760  0.00  0.00            
ATOM   1050  HB3 TYR X  70      51.560  67.700  33.260  0.00  0.00            
ATOM   1051  CG  TYR X  70      51.240  69.550  34.090  0.00  0.00            
ATOM   1052  CD1 TYR X  70      51.140  70.110  35.380  0.00  0.00            
ATOM   1053  HD1 TYR X  70      50.710  69.530  36.180  0.00  0.00            
ATOM   1054  CE1 TYR X  70      51.500  71.460  35.530  0.00  0.00            
ATOM   1055  HE1 TYR X  70      51.430  71.940  36.490  0.00  0.00            
ATOM   1056  CZ  TYR X  70      52.070  72.230  34.470  0.00  0.00            
ATOM   1057  OH  TYR X  70      52.400  73.520  34.710  0.00  0.00            
ATOM   1058  HH  TYR X  70      52.970  73.880  34.040  0.00  0.00            
ATOM   1059  CE2 TYR X  70      52.320  71.630  33.290  0.00  0.00            
ATOM   1060  HE2 TYR X  70      52.760  72.220  32.500  0.00  0.00            
ATOM   1061  CD2 TYR X  70      51.890  70.320  33.060  0.00  0.00            
ATOM   1062  HD2 TYR X  70      51.840  69.870  32.080  0.00  0.00            
ATOM   1063  C   TYR X  70      49.750  68.150  31.530  0.00  0.00            
ATOM   1064  O   TYR X  70      49.750  69.240  31.030  0.00  0.00            
ATOM   1065  N   HID X  71      50.070  67.070  30.830  0.00  0.00            
ATOM   1066  H   HID X  71      50.430  66.260  31.320  0.00  0.00            
ATOM   1067  CA  HID X  71      50.060  67.030  29.370  0.00  0.00            
ATOM   1068  HA  HID X  71      50.750  67.800  29.030  0.00  0.00            
ATOM   1069  CB  HID X  71      50.520  65.670  28.930  0.00  0.00            
ATOM   1070  HB2 HID X  71      51.600  65.810  28.960  0.00  0.00            
ATOM   1071  HB3 HID X  71      50.220  64.850  29.590  0.00  0.00            
ATOM   1072  CG  HID X  71      50.150  65.340  27.450  0.00  0.00            
ATOM   1073  ND1 HID X  71      50.810  65.850  26.360  0.00  0.00            
ATOM   1074  HD1 HID X  71      51.610  66.460  26.450  0.00  0.00            
ATOM   1075  CE1 HID X  71      50.120  65.560  25.290  0.00  0.00            
ATOM   1076  HE1 HID X  71      50.340  65.810  24.260  0.00  0.00            
ATOM   1077  NE2 HID X  71      48.980  64.890  25.660  0.00  0.00            
ATOM   1078  CD2 HID X  71      49.070  64.670  27.020  0.00  0.00            
ATOM   1079  HD2 HID X  71      48.250  64.290  27.610  0.00  0.00            
ATOM   1080  C   HID X  71      48.740  67.440  28.840  0.00  0.00            
ATOM   1081  O   HID X  71      48.620  68.270  27.960  0.00  0.00            
ATOM   1082  N   ALA X  72      47.700  66.970  29.470  0.00  0.00            
ATOM   1083  H   ALA X  72      47.890  66.130  30.000  0.00  0.00            
ATOM   1084  CA  ALA X  72      46.380  66.990  28.880  0.00  0.00            
ATOM   1085  HA  ALA X  72      46.360  66.660  27.840  0.00  0.00            
ATOM   1086  CB  ALA X  72      45.540  66.060  29.730  0.00  0.00            
ATOM   1087  HB1 ALA X  72      45.570  66.530  30.710  0.00  0.00            
ATOM   1088  HB2 ALA X  72      44.540  65.920  29.300  0.00  0.00            
ATOM   1089  HB3 ALA X  72      45.960  65.060  29.750  0.00  0.00            
ATOM   1090  C   ALA X  72      45.840  68.410  28.890  0.00  0.00            
ATOM   1091  O   ALA X  72      45.220  68.800  27.900  0.00  0.00            
ATOM   1092  N   LYS X  73      46.180  69.280  29.850  0.00  0.00            
ATOM   1093  H   LYS X  73      46.850  68.970  30.550  0.00  0.00            
ATOM   1094  CA  LYS X  73      45.840  70.710  29.850  0.00  0.00            
ATOM   1095  HA  LYS X  73      44.780  70.840  29.640  0.00  0.00            
ATOM   1096  CB  LYS X  73      46.100  71.480  31.210  0.00  0.00            
ATOM   1097  HB2 LYS X  73      46.060  72.530  30.940  0.00  0.00            
ATOM   1098  HB3 LYS X  73      45.300  71.230  31.900  0.00  0.00            
ATOM   1099  CG  LYS X  73      47.500  71.170  31.810  0.00  0.00            
ATOM   1100  HG2 LYS X  73      47.490  70.140  32.160  0.00  0.00            
ATOM   1101  HG3 LYS X  73      48.210  71.300  31.000  0.00  0.00            
ATOM   1102  CD  LYS X  73      47.880  71.910  33.100  0.00  0.00            
ATOM   1103  HD2 LYS X  73      47.060  71.860  33.810  0.00  0.00            
ATOM   1104  HD3 LYS X  73      48.780  71.470  33.530  0.00  0.00            
ATOM   1105  CE  LYS X  73      48.310  73.320  32.770  0.00  0.00            
ATOM   1106  HE2 LYS X  73      49.150  73.250  32.080  0.00  0.00            
ATOM   1107  HE3 LYS X  73      47.440  73.870  32.390  0.00  0.00            
ATOM   1108  NZ  LYS X  73      48.770  73.980  33.980  0.00  0.00            
ATOM   1109  HZ1 LYS X  73      49.340  73.320  34.510  0.00  0.00            
ATOM   1110  HZ2 LYS X  73      49.150  74.890  33.780  0.00  0.00            
ATOM   1111  HZ3 LYS X  73      47.970  74.180  34.560  0.00  0.00            
ATOM   1112  C   LYS X  73      46.470  71.370  28.600  0.00  0.00            
ATOM   1113  O   LYS X  73      45.710  72.070  27.950  0.00  0.00            
ATOM   1114  N   HID X  74      47.730  71.020  28.280  0.00  0.00            
ATOM   1115  H   HID X  74      48.310  70.460  28.880  0.00  0.00            
ATOM   1116  CA  HID X  74      48.410  71.550  27.070  0.00  0.00            
ATOM   1117  HA  HID X  74      48.070  72.570  26.850  0.00  0.00            
ATOM   1118  CB  HID X  74      49.830  71.590  27.300  0.00  0.00            
ATOM   1119  HB2 HID X  74      50.280  70.630  27.550  0.00  0.00            
ATOM   1120  HB3 HID X  74      50.330  72.030  26.430  0.00  0.00            
ATOM   1121  CG  HID X  74      50.230  72.580  28.460  0.00  0.00            
ATOM   1122  ND1 HID X  74      50.330  73.960  28.440  0.00  0.00            
ATOM   1123  HD1 HID X  74      49.930  74.550  27.730  0.00  0.00            
ATOM   1124  CE1 HID X  74      50.590  74.350  29.710  0.00  0.00            
ATOM   1125  HE1 HID X  74      50.540  75.380  30.020  0.00  0.00            
ATOM   1126  NE2 HID X  74      50.800  73.290  30.530  0.00  0.00            
ATOM   1127  CD2 HID X  74      50.600  72.170  29.700  0.00  0.00            
ATOM   1128  HD2 HID X  74      50.660  71.190  30.140  0.00  0.00            
ATOM   1129  C   HID X  74      48.000  70.790  25.770  0.00  0.00            
ATOM   1130  O   HID X  74      48.230  71.320  24.740  0.00  0.00            
ATOM   1131  N   CYM X  75      47.370  69.610  25.860  0.00  0.00            
ATOM   1132  H   CYM X  75      47.090  69.270  26.770  0.00  0.00            
ATOM   1133  CA  CYM X  75      47.000  68.800  24.670  0.00  0.00            
ATOM   1134  HA  CYM X  75      47.850  68.750  23.990  0.00  0.00            
ATOM   1135  CB  CYM X  75      46.650  67.370  25.170  0.00  0.00            
ATOM   1136  HB3 CYM X  75      45.740  67.530  25.740  0.00  0.00            
ATOM   1137  HB2 CYM X  75      47.480  67.060  25.800  0.00  0.00            
ATOM   1138  SG  CYM X  75      46.400  66.290  23.700  0.00  0.00            
ATOM   1139  C   CYM X  75      45.830  69.380  23.910  0.00  0.00            
ATOM   1140  O   CYM X  75      44.730  69.430  24.470  0.00  0.00            
ATOM   1141  N   GLN X  76      46.050  69.710  22.680  0.00  0.00            
ATOM   1142  H   GLN X  76      47.040  69.740  22.470  0.00  0.00            
ATOM   1143  CA  GLN X  76      45.070  70.100  21.700  0.00  0.00            
ATOM   1144  HA  GLN X  76      44.210  70.540  22.200  0.00  0.00            
ATOM   1145  CB  GLN X  76      45.660  71.180  20.760  0.00  0.00            
ATOM   1146  HB2 GLN X  76      46.600  70.760  20.390  0.00  0.00            
ATOM   1147  HB3 GLN X  76      44.900  71.460  20.040  0.00  0.00            
ATOM   1148  CG  GLN X  76      45.930  72.470  21.520  0.00  0.00            
ATOM   1149  HG2 GLN X  76      45.080  72.930  22.030  0.00  0.00            
ATOM   1150  HG3 GLN X  76      46.720  72.270  22.250  0.00  0.00            
ATOM   1151  CD  GLN X  76      46.300  73.650  20.670  0.00  0.00            
ATOM   1152  OE1 GLN X  76      46.390  73.620  19.450  0.00  0.00            
ATOM   1153  NE2 GLN X  76      46.770  74.660  21.210  0.00  0.00            
ATOM   1154 HE21 GLN X  76      46.720  74.670  22.220  0.00  0.00            
ATOM   1155 HE22 GLN X  76      47.100  75.370  20.560  0.00  0.00            
ATOM   1156  C   GLN X  76      44.640  68.960  20.800  0.00  0.00            
ATOM   1157  O   GLN X  76      43.930  69.190  19.780  0.00  0.00            
ATOM   1158  N   GLU X  77      45.200  67.790  21.000  0.00  0.00            
ATOM   1159  H   GLU X  77      45.720  67.580  21.850  0.00  0.00            
ATOM   1160  CA  GLU X  77      44.860  66.650  20.160  0.00  0.00            
ATOM   1161  HA  GLU X  77      44.730  67.040  19.150  0.00  0.00            
ATOM   1162  CB  GLU X  77      46.080  65.600  20.070  0.00  0.00            
ATOM   1163  HB2 GLU X  77      46.340  65.350  21.100  0.00  0.00            
ATOM   1164  HB3 GLU X  77      45.730  64.650  19.660  0.00  0.00            
ATOM   1165  CG  GLU X  77      47.330  66.110  19.370  0.00  0.00            
ATOM   1166  HG2 GLU X  77      47.640  66.950  19.990  0.00  0.00            
ATOM   1167  HG3 GLU X  77      48.090  65.330  19.320  0.00  0.00            
ATOM   1168  CD  GLU X  77      47.110  66.580  17.900  0.00  0.00            
ATOM   1169  OE1 GLU X  77      46.690  65.780  17.030  0.00  0.00            
ATOM   1170  OE2 GLU X  77      47.330  67.740  17.550  0.00  0.00            
ATOM   1171  C   GLU X  77      43.560  65.870  20.480  0.00  0.00            
ATOM   1172  O   GLU X  77      43.340  65.370  21.580  0.00  0.00            
ATOM   1173  N   ASN X  78      42.730  65.830  19.420  0.00  0.00            
ATOM   1174  H   ASN X  78      43.040  66.200  18.530  0.00  0.00            
ATOM   1175  CA  ASN X  78      41.460  65.120  19.330  0.00  0.00            
ATOM   1176  HA  ASN X  78      40.740  65.480  20.060  0.00  0.00            
ATOM   1177  CB  ASN X  78      40.980  65.490  17.910  0.00  0.00            
ATOM   1178  HB2 ASN X  78      40.960  66.580  17.810  0.00  0.00            
ATOM   1179  HB3 ASN X  78      41.620  65.030  17.160  0.00  0.00            
ATOM   1180  CG  ASN X  78      39.530  65.050  17.900  0.00  0.00            
ATOM   1181  OD1 ASN X  78      38.660  65.390  18.670  0.00  0.00            
ATOM   1182  ND2 ASN X  78      39.140  64.220  16.970  0.00  0.00            
ATOM   1183 HD21 ASN X  78      39.800  63.840  16.310  0.00  0.00            
ATOM   1184 HD22 ASN X  78      38.150  64.050  17.120  0.00  0.00            
ATOM   1185  C   ASN X  78      41.520  63.570  19.560  0.00  0.00            
ATOM   1186  O   ASN X  78      40.690  62.940  20.190  0.00  0.00            
ATOM   1187  N   LYS X  79      42.550  62.970  18.900  0.00  0.00            
ATOM   1188  H   LYS X  79      43.210  63.510  18.360  0.00  0.00            
ATOM   1189  CA  LYS X  79      42.950  61.560  18.970  0.00  0.00            
ATOM   1190  HA  LYS X  79      42.280  60.990  19.630  0.00  0.00            
ATOM   1191  CB  LYS X  79      42.770  61.120  17.490  0.00  0.00            
ATOM   1192  HB2 LYS X  79      41.700  61.290  17.360  0.00  0.00            
ATOM   1193  HB3 LYS X  79      43.450  61.670  16.840  0.00  0.00            
ATOM   1194  CG  LYS X  79      42.980  59.620  17.090  0.00  0.00            
ATOM   1195  HG2 LYS X  79      42.320  59.520  16.220  0.00  0.00            
ATOM   1196  HG3 LYS X  79      43.990  59.460  16.700  0.00  0.00            
ATOM   1197  CD  LYS X  79      42.590  58.620  18.180  0.00  0.00            
ATOM   1198  HD2 LYS X  79      43.290  58.740  19.000  0.00  0.00            
ATOM   1199  HD3 LYS X  79      41.600  58.830  18.590  0.00  0.00            
ATOM   1200  CE  LYS X  79      42.690  57.190  17.650  0.00  0.00            
ATOM   1201  HE2 LYS X  79      42.260  57.180  16.650  0.00  0.00            
ATOM   1202  HE3 LYS X  79      43.740  56.930  17.550  0.00  0.00            
ATOM   1203  NZ  LYS X  79      42.060  56.130  18.540  0.00  0.00            
ATOM   1204  HZ1 LYS X  79      42.400  56.150  19.490  0.00  0.00            
ATOM   1205  HZ2 LYS X  79      41.100  56.430  18.630  0.00  0.00            
ATOM   1206  HZ3 LYS X  79      42.130  55.160  18.270  0.00  0.00            
ATOM   1207  C   LYS X  79      44.370  61.310  19.500  0.00  0.00            
ATOM   1208  O   LYS X  79      45.200  60.710  18.830  0.00  0.00            
ATOM   1209  N   CYM X  80      44.740  61.990  20.650  0.00  0.00            
ATOM   1210  H   CYM X  80      44.090  62.480  21.240  0.00  0.00            
ATOM   1211  CA  CYM X  80      46.100  61.970  21.210  0.00  0.00            
ATOM   1212  HA  CYM X  80      46.810  62.540  20.620  0.00  0.00            
ATOM   1213  CB  CYM X  80      46.010  62.730  22.510  0.00  0.00            
ATOM   1214  HB3 CYM X  80      45.370  62.270  23.260  0.00  0.00            
ATOM   1215  HB2 CYM X  80      45.540  63.680  22.250  0.00  0.00            
ATOM   1216  SG  CYM X  80      47.640  63.080  23.130  0.00  0.00            
ATOM   1217  C   CYM X  80      46.540  60.530  21.440  0.00  0.00            
ATOM   1218  O   CYM X  80      45.770  59.800  22.110  0.00  0.00            
ATOM   1219  N   PRO X  81      47.730  60.100  21.000  0.00  0.00            
ATOM   1220  CD  PRO X  81      48.530  60.820  20.110  0.00  0.00            
ATOM   1221  HD2 PRO X  81      48.540  61.850  20.480  0.00  0.00            
ATOM   1222  HD3 PRO X  81      48.170  60.830  19.080  0.00  0.00            
ATOM   1223  CG  PRO X  81      49.880  60.280  20.310  0.00  0.00            
ATOM   1224  HG2 PRO X  81      50.210  60.630  21.280  0.00  0.00            
ATOM   1225  HG3 PRO X  81      50.590  60.530  19.520  0.00  0.00            
ATOM   1226  CB  PRO X  81      49.580  58.710  20.420  0.00  0.00            
ATOM   1227  HB2 PRO X  81      50.470  58.140  20.700  0.00  0.00            
ATOM   1228  HB3 PRO X  81      49.260  58.280  19.480  0.00  0.00            
ATOM   1229  CA  PRO X  81      48.460  58.890  21.430  0.00  0.00            
ATOM   1230  HA  PRO X  81      47.750  58.070  21.300  0.00  0.00            
ATOM   1231  C   PRO X  81      48.950  58.680  22.920  0.00  0.00            
ATOM   1232  O   PRO X  81      49.190  57.550  23.260  0.00  0.00            
ATOM   1233  N   VAL X  82      49.020  59.730  23.760  0.00  0.00            
ATOM   1234  H   VAL X  82      48.580  60.550  23.370  0.00  0.00            
ATOM   1235  CA  VAL X  82      49.360  59.580  25.220  0.00  0.00            
ATOM   1236  HA  VAL X  82      50.260  58.970  25.250  0.00  0.00            
ATOM   1237  CB  VAL X  82      49.570  61.000  25.710  0.00  0.00            
ATOM   1238  HB  VAL X  82      48.910  61.740  25.260  0.00  0.00            
ATOM   1239  CG1 VAL X  82      49.470  61.110  27.220  0.00  0.00            
ATOM   1240 HG11 VAL X  82      50.000  60.380  27.840  0.00  0.00            
ATOM   1241 HG12 VAL X  82      49.630  62.150  27.490  0.00  0.00            
ATOM   1242 HG13 VAL X  82      48.420  60.960  27.450  0.00  0.00            
ATOM   1243  CG2 VAL X  82      50.920  61.400  25.150  0.00  0.00            
ATOM   1244 HG21 VAL X  82      51.030  62.470  25.320  0.00  0.00            
ATOM   1245 HG22 VAL X  82      51.660  60.860  25.740  0.00  0.00            
ATOM   1246 HG23 VAL X  82      50.920  61.270  24.070  0.00  0.00            
ATOM   1247  C   VAL X  82      48.300  58.840  26.040  0.00  0.00            
ATOM   1248  O   VAL X  82      47.110  59.050  25.850  0.00  0.00            
ATOM   1249  N   PRO X  83      48.790  58.040  27.030  0.00  0.00            
ATOM   1250  CD  PRO X  83      50.160  57.550  27.330  0.00  0.00            
ATOM   1251  HD2 PRO X  83      50.830  58.410  27.350  0.00  0.00            
ATOM   1252  HD3 PRO X  83      50.450  56.770  26.630  0.00  0.00            
ATOM   1253  CG  PRO X  83      50.160  56.850  28.700  0.00  0.00            
ATOM   1254  HG2 PRO X  83      50.380  57.570  29.480  0.00  0.00            
ATOM   1255  HG3 PRO X  83      50.820  55.980  28.730  0.00  0.00            
ATOM   1256  CB  PRO X  83      48.740  56.480  28.890  0.00  0.00            
ATOM   1257  HB2 PRO X  83      48.470  56.580  29.940  0.00  0.00            
ATOM   1258  HB3 PRO X  83      48.660  55.470  28.490  0.00  0.00            
ATOM   1259  CA  PRO X  83      47.890  57.240  27.860  0.00  0.00            
ATOM   1260  HA  PRO X  83      47.390  56.520  27.220  0.00  0.00            
ATOM   1261  C   PRO X  83      46.820  58.140  28.640  0.00  0.00            
ATOM   1262  O   PRO X  83      47.180  59.050  29.380  0.00  0.00            
ATOM   1263  N   PHE X  84      45.510  57.840  28.540  0.00  0.00            
ATOM   1264  H   PHE X  84      45.290  56.960  28.090  0.00  0.00            
ATOM   1265  CA  PHE X  84      44.370  58.420  29.210  0.00  0.00            
ATOM   1266  HA  PHE X  84      43.490  57.940  28.790  0.00  0.00            
ATOM   1267  CB  PHE X  84      44.380  58.070  30.670  0.00  0.00            
ATOM   1268  HB2 PHE X  84      45.160  58.540  31.270  0.00  0.00            
ATOM   1269  HB3 PHE X  84      43.420  58.430  31.020  0.00  0.00            
ATOM   1270  CG  PHE X  84      44.360  56.570  30.950  0.00  0.00            
ATOM   1271  CD1 PHE X  84      43.160  55.860  30.930  0.00  0.00            
ATOM   1272  HD1 PHE X  84      42.180  56.300  30.850  0.00  0.00            
ATOM   1273  CE1 PHE X  84      43.290  54.490  31.050  0.00  0.00            
ATOM   1274  HE1 PHE X  84      42.420  53.840  31.090  0.00  0.00            
ATOM   1275  CZ  PHE X  84      44.450  53.790  31.220  0.00  0.00            
ATOM   1276  HZ  PHE X  84      44.420  52.710  31.360  0.00  0.00            
ATOM   1277  CE2 PHE X  84      45.640  54.530  31.230  0.00  0.00            
ATOM   1278  HE2 PHE X  84      46.570  53.990  31.340  0.00  0.00            
ATOM   1279  CD2 PHE X  84      45.610  55.920  31.120  0.00  0.00            
ATOM   1280  HD2 PHE X  84      46.520  56.500  31.190  0.00  0.00            
ATOM   1281  C   PHE X  84      44.100  59.830  28.900  0.00  0.00            
ATOM   1282  O   PHE X  84      43.170  60.410  29.490  0.00  0.00            
ATOM   1283  N   CYM X  85      44.880  60.520  28.000  0.00  0.00            
ATOM   1284  H   CYM X  85      45.780  60.140  27.750  0.00  0.00            
ATOM   1285  CA  CYM X  85      44.730  61.930  27.630  0.00  0.00            
ATOM   1286  HA  CYM X  85      45.120  62.650  28.350  0.00  0.00            
ATOM   1287  CB  CYM X  85      45.590  62.070  26.350  0.00  0.00            
ATOM   1288  HB3 CYM X  85      45.130  61.530  25.520  0.00  0.00            
ATOM   1289  HB2 CYM X  85      46.590  61.660  26.460  0.00  0.00            
ATOM   1290  SG  CYM X  85      45.680  63.870  25.910  0.00  0.00            
ATOM   1291  C   CYM X  85      43.280  62.290  27.340  0.00  0.00            
ATOM   1292  O   CYM X  85      42.790  63.360  27.770  0.00  0.00            
ATOM   1293  N   LEU X  86      42.490  61.480  26.620  0.00  0.00            
ATOM   1294  H   LEU X  86      42.970  60.690  26.210  0.00  0.00            
ATOM   1295  CA  LEU X  86      41.060  61.630  26.130  0.00  0.00            
ATOM   1296  HA  LEU X  86      40.930  62.680  25.890  0.00  0.00            
ATOM   1297  CB  LEU X  86      40.980  60.810  24.840  0.00  0.00            
ATOM   1298  HB2 LEU X  86      41.070  59.760  25.090  0.00  0.00            
ATOM   1299  HB3 LEU X  86      39.990  60.890  24.400  0.00  0.00            
ATOM   1300  CG  LEU X  86      42.070  61.080  23.750  0.00  0.00            
ATOM   1301  HG  LEU X  86      43.110  60.910  24.060  0.00  0.00            
ATOM   1302  CD1 LEU X  86      41.840  60.130  22.560  0.00  0.00            
ATOM   1303 HD11 LEU X  86      40.980  60.530  22.030  0.00  0.00            
ATOM   1304 HD12 LEU X  86      41.550  59.140  22.930  0.00  0.00            
ATOM   1305 HD13 LEU X  86      42.750  60.080  21.960  0.00  0.00            
ATOM   1306  CD2 LEU X  86      41.990  62.540  23.270  0.00  0.00            
ATOM   1307 HD21 LEU X  86      42.720  62.710  22.480  0.00  0.00            
ATOM   1308 HD22 LEU X  86      42.230  63.150  24.140  0.00  0.00            
ATOM   1309 HD23 LEU X  86      40.940  62.710  23.030  0.00  0.00            
ATOM   1310  C   LEU X  86      39.970  61.200  27.160  0.00  0.00            
ATOM   1311  O   LEU X  86      38.880  61.730  27.160  0.00  0.00            
ATOM   1312  N   ASN X  87      40.280  60.390  28.130  0.00  0.00            
ATOM   1313  H   ASN X  87      41.260  60.120  28.130  0.00  0.00            
ATOM   1314  CA  ASN X  87      39.580  60.090  29.320  0.00  0.00            
ATOM   1315  HA  ASN X  87      38.520  60.070  29.070  0.00  0.00            
ATOM   1316  CB  ASN X  87      40.020  58.790  29.860  0.00  0.00            
ATOM   1317  HB2 ASN X  87      39.630  57.990  29.230  0.00  0.00            
ATOM   1318  HB3 ASN X  87      41.110  58.760  29.780  0.00  0.00            
ATOM   1319  CG  ASN X  87      39.580  58.500  31.250  0.00  0.00            
ATOM   1320  OD1 ASN X  87      40.370  58.670  32.150  0.00  0.00            
ATOM   1321  ND2 ASN X  87      38.340  58.190  31.520  0.00  0.00            
ATOM   1322 HD21 ASN X  87      37.720  57.920  30.770  0.00  0.00            
ATOM   1323 HD22 ASN X  87      37.990  58.210  32.470  0.00  0.00            
ATOM   1324  C   ASN X  87      39.760  61.230  30.230  0.00  0.00            
ATOM   1325  O   ASN X  87      38.760  61.650  30.810  0.00  0.00            
ATOM   1326  N   ILE X  88      40.970  61.880  30.370  0.00  0.00            
ATOM   1327  H   ILE X  88      41.790  61.410  30.010  0.00  0.00            
ATOM   1328  CA  ILE X  88      41.230  62.990  31.300  0.00  0.00            
ATOM   1329  HA  ILE X  88      40.800  62.630  32.240  0.00  0.00            
ATOM   1330  CB  ILE X  88      42.760  63.210  31.360  0.00  0.00            
ATOM   1331  HB  ILE X  88      43.260  63.100  30.390  0.00  0.00            
ATOM   1332  CG2 ILE X  88      43.090  64.650  31.690  0.00  0.00            
ATOM   1333 HG21 ILE X  88      42.920  65.380  30.890  0.00  0.00            
ATOM   1334 HG22 ILE X  88      44.150  64.800  31.920  0.00  0.00            
ATOM   1335 HG23 ILE X  88      42.440  65.150  32.400  0.00  0.00            
ATOM   1336  CG1 ILE X  88      43.340  62.240  32.390  0.00  0.00            
ATOM   1337 HG12 ILE X  88      43.240  62.720  33.370  0.00  0.00            
ATOM   1338 HG13 ILE X  88      42.830  61.280  32.410  0.00  0.00            
ATOM   1339  CD1 ILE X  88      44.820  61.850  32.280  0.00  0.00            
ATOM   1340 HD11 ILE X  88      45.040  61.120  31.500  0.00  0.00            
ATOM   1341 HD12 ILE X  88      45.170  61.530  33.270  0.00  0.00            
ATOM   1342 HD13 ILE X  88      45.340  62.790  32.100  0.00  0.00            
ATOM   1343  C   ILE X  88      40.510  64.290  30.820  0.00  0.00            
ATOM   1344  O   ILE X  88      39.880  64.990  31.550  0.00  0.00            
ATOM   1345  N   LYS X  89      40.530  64.550  29.460  0.00  0.00            
ATOM   1346  H   LYS X  89      41.120  63.880  28.990  0.00  0.00            
ATOM   1347  CA  LYS X  89      39.840  65.590  28.720  0.00  0.00            
ATOM   1348  HA  LYS X  89      39.900  66.530  29.280  0.00  0.00            
ATOM   1349  CB  LYS X  89      40.610  65.930  27.480  0.00  0.00            
ATOM   1350  HB2 LYS X  89      40.760  65.140  26.740  0.00  0.00            
ATOM   1351  HB3 LYS X  89      40.010  66.670  26.960  0.00  0.00            
ATOM   1352  CG  LYS X  89      41.960  66.630  27.680  0.00  0.00            
ATOM   1353  HG2 LYS X  89      41.840  67.520  28.300  0.00  0.00            
ATOM   1354  HG3 LYS X  89      42.590  65.940  28.230  0.00  0.00            
ATOM   1355  CD  LYS X  89      42.680  67.130  26.430  0.00  0.00            
ATOM   1356  HD2 LYS X  89      42.000  67.910  26.090  0.00  0.00            
ATOM   1357  HD3 LYS X  89      43.670  67.460  26.750  0.00  0.00            
ATOM   1358  CE  LYS X  89      42.820  66.040  25.400  0.00  0.00            
ATOM   1359  HE2 LYS X  89      43.200  65.150  25.890  0.00  0.00            
ATOM   1360  HE3 LYS X  89      41.800  65.740  25.190  0.00  0.00            
ATOM   1361  NZ  LYS X  89      43.410  66.600  24.170  0.00  0.00            
ATOM   1362  HZ1 LYS X  89      44.350  66.950  24.240  0.00  0.00            
ATOM   1363  HZ2 LYS X  89      42.780  67.280  23.750  0.00  0.00            
ATOM   1364  HZ3 LYS X  89      43.440  65.840  23.500  0.00  0.00            
ATOM   1365  C   LYS X  89      38.340  65.360  28.500  0.00  0.00            
ATOM   1366  O   LYS X  89      37.770  66.150  27.800  0.00  0.00            
ATOM   1367  N   GLN X  90      37.800  64.320  29.120  0.00  0.00            
ATOM   1368  H   GLN X  90      38.490  63.810  29.650  0.00  0.00            
ATOM   1369  CA  GLN X  90      36.500  63.750  29.070  0.00  0.00            
ATOM   1370  HA  GLN X  90      36.630  62.710  29.370  0.00  0.00            
ATOM   1371  CB  GLN X  90      35.640  64.410  30.130  0.00  0.00            
ATOM   1372  HB2 GLN X  90      35.620  65.490  29.980  0.00  0.00            
ATOM   1373  HB3 GLN X  90      34.620  64.030  30.060  0.00  0.00            
ATOM   1374  CG  GLN X  90      36.120  64.520  31.610  0.00  0.00            
ATOM   1375  HG2 GLN X  90      37.210  64.530  31.620  0.00  0.00            
ATOM   1376  HG3 GLN X  90      35.550  65.310  32.100  0.00  0.00            
ATOM   1377  CD  GLN X  90      35.670  63.280  32.350  0.00  0.00            
ATOM   1378  OE1 GLN X  90      34.630  63.240  32.890  0.00  0.00            
ATOM   1379  NE2 GLN X  90      36.330  62.170  32.390  0.00  0.00            
ATOM   1380 HE21 GLN X  90      37.240  62.130  31.950  0.00  0.00            
ATOM   1381 HE22 GLN X  90      36.110  61.490  33.100  0.00  0.00            
ATOM   1382  C   GLN X  90      35.750  63.760  27.640  0.00  0.00            
ATOM   1383  O   GLN X  90      34.700  64.440  27.420  0.00  0.00            
ATOM   1384  N   LYS X  91      36.380  63.120  26.650  0.00  0.00            
ATOM   1385  H   LYS X  91      37.210  62.610  26.920  0.00  0.00            
ATOM   1386  CA  LYS X  91      35.940  62.980  25.290  0.00  0.00            
ATOM   1387  HA  LYS X  91      35.120  63.630  24.980  0.00  0.00            
ATOM   1388  CB  LYS X  91      37.020  63.330  24.290  0.00  0.00            
ATOM   1389  HB2 LYS X  91      37.840  62.650  24.550  0.00  0.00            
ATOM   1390  HB3 LYS X  91      36.660  63.010  23.320  0.00  0.00            
ATOM   1391  CG  LYS X  91      37.410  64.820  24.370  0.00  0.00            
ATOM   1392  HG2 LYS X  91      36.620  65.330  23.830  0.00  0.00            
ATOM   1393  HG3 LYS X  91      37.490  65.210  25.390  0.00  0.00            
ATOM   1394  CD  LYS X  91      38.760  65.030  23.650  0.00  0.00            
ATOM   1395  HD2 LYS X  91      39.100  66.060  23.710  0.00  0.00            
ATOM   1396  HD3 LYS X  91      39.490  64.340  24.090  0.00  0.00            
ATOM   1397  CE  LYS X  91      38.770  64.680  22.160  0.00  0.00            
ATOM   1398  HE2 LYS X  91      39.780  64.780  21.760  0.00  0.00            
ATOM   1399  HE3 LYS X  91      38.550  63.620  22.020  0.00  0.00            
ATOM   1400  NZ  LYS X  91      37.850  65.590  21.370  0.00  0.00            
ATOM   1401  HZ1 LYS X  91      37.970  65.240  20.430  0.00  0.00            
ATOM   1402  HZ2 LYS X  91      38.280  66.500  21.240  0.00  0.00            
ATOM   1403  HZ3 LYS X  91      36.860  65.600  21.520  0.00  0.00            
ATOM   1404  C   LYS X  91      35.530  61.520  25.000  0.00  0.00            
ATOM   1405  O   LYS X  91      36.220  60.550  25.300  0.00  0.00            
ATOM   1406  N   NME X  92      34.360  61.430  24.350  0.00  0.00            
ATOM   1407  H   NME X  92      34.070  62.280  23.880  0.00  0.00            
ATOM   1408  CH3 NME X  92      33.520  60.180  24.300  0.00  0.00            
ATOM   1409 HH31 NME X  92      33.830  59.810  23.330  0.00  0.00            
ATOM   1410 HH32 NME X  92      33.820  59.580  25.160  0.00  0.00            
ATOM   1411 HH33 NME X  92      32.450  60.410  24.260  0.00  0.00            
ATOM   1412  Zn  ZNB X  93      62.340  60.280  18.840  0.00  0.00            
ATOM   1413  D1  ZNB X  93      63.180  60.490  18.580  0.00  0.00            
ATOM   1414  D2  ZNB X  93      62.400  59.520  19.280  0.00  0.00            
ATOM   1415  D3  ZNB X  93      61.860  60.240  18.120  0.00  0.00            
ATOM   1416  D4  ZNB X  93      61.980  60.900  19.390  0.00  0.00            
ATOM   1417  Zn  ZNB X  94      51.980  50.510  39.400  0.00  0.00            
ATOM   1418  D1  ZNB X  94      52.380  49.770  39.110  0.00  0.00            
ATOM   1419  D2  ZNB X  94      52.510  50.870  40.030  0.00  0.00            
ATOM   1420  D3  ZNB X  94      51.150  50.330  39.780  0.00  0.00            
ATOM   1421  D4  ZNB X  94      51.800  51.140  38.780  0.00  0.00            
ATOM   1422  Zn  ZNB X  95      47.160  64.540  24.620  0.00  0.00            
ATOM   1423  D1  ZNB X  95      47.400  63.870  23.960  0.00  0.00            
ATOM   1424  D2  ZNB X  95      47.920  64.750  25.100  0.00  0.00            
ATOM   1425  D3  ZNB X  95      46.490  64.240  25.220  0.00  0.00            
ATOM   1426  D4  ZNB X  95      46.780  65.230  24.140  0.00  0.00            
ATOM   1427 HH31 ACE X  96      99.680  76.910  14.750  0.00  0.00            
ATOM   1428  CH3 ACE X  96      98.610  76.930  14.540  0.00  0.00            
ATOM   1429 HH32 ACE X  96      98.360  76.590  13.530  0.00  0.00            
ATOM   1430 HH33 ACE X  96      98.150  77.910  14.710  0.00  0.00            
ATOM   1431  C   ACE X  96      97.960  75.950  15.540  0.00  0.00            
ATOM   1432  O   ACE X  96      97.950  74.720  15.260  0.00  0.00            
ATOM   1433  N   MET X  97      97.630  76.440  16.740  0.00  0.00            
ATOM   1434  H   MET X  97      97.800  77.430  16.890  0.00  0.00            
ATOM   1435  CA  MET X  97      97.080  75.630  17.840  0.00  0.00            
ATOM   1436  HA  MET X  97      97.480  74.620  17.740  0.00  0.00            
ATOM   1437  CB  MET X  97      97.700  75.900  19.180  0.00  0.00            
ATOM   1438  HB2 MET X  97      97.360  76.940  19.240  0.00  0.00            
ATOM   1439  HB3 MET X  97      97.210  75.330  19.970  0.00  0.00            
ATOM   1440  CG  MET X  97      99.250  75.820  19.210  0.00  0.00            
ATOM   1441  HG2 MET X  97      99.630  76.240  18.280  0.00  0.00            
ATOM   1442  HG3 MET X  97      99.490  76.450  20.060  0.00  0.00            
ATOM   1443  SD  MET X  97      99.740  74.080  19.500  0.00  0.00            
ATOM   1444  CE  MET X  97     101.500  74.290  19.610  0.00  0.00            
ATOM   1445  HE1 MET X  97     101.790  74.730  18.650  0.00  0.00            
ATOM   1446  HE2 MET X  97     102.130  73.430  19.860  0.00  0.00            
ATOM   1447  HE3 MET X  97     101.670  75.080  20.340  0.00  0.00            
ATOM   1448  C   MET X  97      95.510  75.470  17.770  0.00  0.00            
ATOM   1449  O   MET X  97      94.760  76.460  17.920  0.00  0.00            
ATOM   1450  N   GLU X  98      95.110  74.190  17.760  0.00  0.00            
ATOM   1451  H   GLU X  98      95.800  73.460  17.870  0.00  0.00            
ATOM   1452  CA  GLU X  98      93.810  73.750  17.410  0.00  0.00            
ATOM   1453  HA  GLU X  98      93.200  74.630  17.620  0.00  0.00            
ATOM   1454  CB  GLU X  98      93.730  73.430  15.880  0.00  0.00            
ATOM   1455  HB2 GLU X  98      94.490  72.740  15.500  0.00  0.00            
ATOM   1456  HB3 GLU X  98      92.770  72.960  15.650  0.00  0.00            
ATOM   1457  CG  GLU X  98      93.900  74.680  14.960  0.00  0.00            
ATOM   1458  HG2 GLU X  98      94.900  75.120  15.050  0.00  0.00            
ATOM   1459  HG3 GLU X  98      93.860  74.290  13.940  0.00  0.00            
ATOM   1460  CD  GLU X  98      92.830  75.780  15.160  0.00  0.00            
ATOM   1461  OE1 GLU X  98      93.250  76.960  14.970  0.00  0.00            
ATOM   1462  OE2 GLU X  98      91.700  75.520  15.470  0.00  0.00            
ATOM   1463  C   GLU X  98      93.340  72.520  18.240  0.00  0.00            
ATOM   1464  O   GLU X  98      94.110  71.840  18.870  0.00  0.00            
ATOM   1465  N   GLU X  99      92.040  72.360  18.380  0.00  0.00            
ATOM   1466  H   GLU X  99      91.450  73.090  18.010  0.00  0.00            
ATOM   1467  CA  GLU X  99      91.370  71.430  19.400  0.00  0.00            
ATOM   1468  HA  GLU X  99      91.990  70.580  19.690  0.00  0.00            
ATOM   1469  CB  GLU X  99      91.180  72.250  20.740  0.00  0.00            
ATOM   1470  HB2 GLU X  99      92.190  72.410  21.100  0.00  0.00            
ATOM   1471  HB3 GLU X  99      90.700  73.180  20.430  0.00  0.00            
ATOM   1472  CG  GLU X  99      90.300  71.580  21.840  0.00  0.00            
ATOM   1473  HG2 GLU X  99      89.330  71.440  21.360  0.00  0.00            
ATOM   1474  HG3 GLU X  99      90.750  70.630  22.110  0.00  0.00            
ATOM   1475  CD  GLU X  99      90.140  72.410  23.060  0.00  0.00            
ATOM   1476  OE1 GLU X  99      90.630  72.030  24.110  0.00  0.00            
ATOM   1477  OE2 GLU X  99      89.600  73.550  22.940  0.00  0.00            
ATOM   1478  C   GLU X  99      90.020  70.850  18.820  0.00  0.00            
ATOM   1479  O   GLU X  99      89.290  71.610  18.170  0.00  0.00            
ATOM   1480  N   PRO X 100      89.650  69.520  19.140  0.00  0.00            
ATOM   1481  CD  PRO X 100      90.510  68.580  19.870  0.00  0.00            
ATOM   1482  HD2 PRO X 100      90.920  69.060  20.760  0.00  0.00            
ATOM   1483  HD3 PRO X 100      91.270  68.290  19.140  0.00  0.00            
ATOM   1484  CG  PRO X 100      89.670  67.370  20.210  0.00  0.00            
ATOM   1485  HG2 PRO X 100      89.150  67.580  21.140  0.00  0.00            
ATOM   1486  HG3 PRO X 100      90.210  66.430  20.240  0.00  0.00            
ATOM   1487  CB  PRO X 100      88.680  67.400  19.050  0.00  0.00            
ATOM   1488  HB2 PRO X 100      87.660  67.100  19.260  0.00  0.00            
ATOM   1489  HB3 PRO X 100      89.150  66.970  18.170  0.00  0.00            
ATOM   1490  CA  PRO X 100      88.430  68.900  18.720  0.00  0.00            
ATOM   1491  HA  PRO X 100      88.370  69.130  17.650  0.00  0.00            
ATOM   1492  C   PRO X 100      87.210  69.500  19.480  0.00  0.00            
ATOM   1493  O   PRO X 100      87.360  69.940  20.670  0.00  0.00            
ATOM   1494  N   GLN X 101      86.050  69.350  18.830  0.00  0.00            
ATOM   1495  H   GLN X 101      85.960  68.850  17.960  0.00  0.00            
ATOM   1496  CA  GLN X 101      84.810  69.900  19.390  0.00  0.00            
ATOM   1497  HA  GLN X 101      84.980  70.130  20.440  0.00  0.00            
ATOM   1498  CB  GLN X 101      84.390  71.070  18.510  0.00  0.00            
ATOM   1499  HB2 GLN X 101      84.100  70.750  17.510  0.00  0.00            
ATOM   1500  HB3 GLN X 101      83.560  71.550  19.040  0.00  0.00            
ATOM   1501  CG  GLN X 101      85.520  72.120  18.350  0.00  0.00            
ATOM   1502  HG2 GLN X 101      86.310  71.680  17.750  0.00  0.00            
ATOM   1503  HG3 GLN X 101      85.000  72.770  17.640  0.00  0.00            
ATOM   1504  CD  GLN X 101      85.990  72.820  19.600  0.00  0.00            
ATOM   1505  OE1 GLN X 101      85.260  73.030  20.540  0.00  0.00            
ATOM   1506  NE2 GLN X 101      87.230  73.230  19.600  0.00  0.00            
ATOM   1507 HE21 GLN X 101      87.910  72.970  18.910  0.00  0.00            
ATOM   1508 HE22 GLN X 101      87.610  73.820  20.320  0.00  0.00            
ATOM   1509  C   GLN X 101      83.630  68.890  19.250  0.00  0.00            
ATOM   1510  O   GLN X 101      83.330  68.320  18.170  0.00  0.00            
ATOM   1511  N   SER X 102      82.800  68.710  20.270  0.00  0.00            
ATOM   1512  H   SER X 102      83.070  69.200  21.110  0.00  0.00            
ATOM   1513  CA  SER X 102      81.860  67.610  20.400  0.00  0.00            
ATOM   1514  HA  SER X 102      82.190  66.780  19.780  0.00  0.00            
ATOM   1515  CB  SER X 102      81.760  67.110  21.830  0.00  0.00            
ATOM   1516  HB2 SER X 102      81.470  67.960  22.440  0.00  0.00            
ATOM   1517  HB3 SER X 102      81.080  66.260  21.930  0.00  0.00            
ATOM   1518  OG  SER X 102      82.990  66.700  22.260  0.00  0.00            
ATOM   1519  HG  SER X 102      83.120  65.850  21.850  0.00  0.00            
ATOM   1520  C   SER X 102      80.500  67.840  19.860  0.00  0.00            
ATOM   1521  O   SER X 102      79.970  68.980  19.980  0.00  0.00            
ATOM   1522  N   ASP X 103      79.800  66.850  19.460  0.00  0.00            
ATOM   1523  H   ASP X 103      80.180  65.920  19.350  0.00  0.00            
ATOM   1524  CA  ASP X 103      78.450  67.090  18.860  0.00  0.00            
ATOM   1525  HA  ASP X 103      78.820  67.710  18.050  0.00  0.00            
ATOM   1526  CB  ASP X 103      77.850  65.750  18.250  0.00  0.00            
ATOM   1527  HB2 ASP X 103      77.080  65.360  18.910  0.00  0.00            
ATOM   1528  HB3 ASP X 103      77.370  65.930  17.290  0.00  0.00            
ATOM   1529  CG  ASP X 103      78.760  64.570  17.970  0.00  0.00            
ATOM   1530  OD1 ASP X 103      79.290  63.960  18.910  0.00  0.00            
ATOM   1531  OD2 ASP X 103      78.940  64.230  16.760  0.00  0.00            
ATOM   1532  C   ASP X 103      77.380  67.850  19.720  0.00  0.00            
ATOM   1533  O   ASP X 103      76.920  68.890  19.220  0.00  0.00            
ATOM   1534  N   PRO X 104      77.140  67.430  21.020  0.00  0.00            
ATOM   1535  CD  PRO X 104      77.600  66.200  21.600  0.00  0.00            
ATOM   1536  HD2 PRO X 104      78.680  66.070  21.670  0.00  0.00            
ATOM   1537  HD3 PRO X 104      77.290  65.390  20.940  0.00  0.00            
ATOM   1538  CG  PRO X 104      77.020  66.030  22.970  0.00  0.00            
ATOM   1539  HG2 PRO X 104      77.740  66.280  23.750  0.00  0.00            
ATOM   1540  HG3 PRO X 104      76.650  65.000  23.000  0.00  0.00            
ATOM   1541  CB  PRO X 104      75.830  66.970  22.990  0.00  0.00            
ATOM   1542  HB2 PRO X 104      75.560  67.420  23.950  0.00  0.00            
ATOM   1543  HB3 PRO X 104      74.980  66.420  22.600  0.00  0.00            
ATOM   1544  CA  PRO X 104      76.130  68.090  21.870  0.00  0.00            
ATOM   1545  HA  PRO X 104      75.310  68.250  21.170  0.00  0.00            
ATOM   1546  C   PRO X 104      76.770  69.380  22.440  0.00  0.00            
ATOM   1547  O   PRO X 104      76.080  69.970  23.240  0.00  0.00            
ATOM   1548  N   SER X 105      77.930  69.890  21.900  0.00  0.00            
ATOM   1549  H   SER X 105      78.420  69.370  21.190  0.00  0.00            
ATOM   1550  CA  SER X 105      78.610  71.180  22.210  0.00  0.00            
ATOM   1551  HA  SER X 105      78.140  71.630  23.080  0.00  0.00            
ATOM   1552  CB  SER X 105      80.030  70.900  22.650  0.00  0.00            
ATOM   1553  HB2 SER X 105      80.680  70.380  21.930  0.00  0.00            
ATOM   1554  HB3 SER X 105      80.450  71.850  22.970  0.00  0.00            
ATOM   1555  OG  SER X 105      80.140  70.100  23.790  0.00  0.00            
ATOM   1556  HG  SER X 105      80.020  70.740  24.500  0.00  0.00            
ATOM   1557  C   SER X 105      78.430  72.160  21.080  0.00  0.00            
ATOM   1558  O   SER X 105      78.560  73.330  21.320  0.00  0.00            
ATOM   1559  N   VAL X 106      78.220  71.760  19.830  0.00  0.00            
ATOM   1560  H   VAL X 106      77.920  70.810  19.630  0.00  0.00            
ATOM   1561  CA  VAL X 106      78.170  72.640  18.640  0.00  0.00            
ATOM   1562  HA  VAL X 106      78.270  73.670  18.960  0.00  0.00            
ATOM   1563  CB  VAL X 106      79.290  72.430  17.690  0.00  0.00            
ATOM   1564  HB  VAL X 106      79.000  72.950  16.770  0.00  0.00            
ATOM   1565  CG1 VAL X 106      80.620  73.100  18.110  0.00  0.00            
ATOM   1566 HG11 VAL X 106      80.520  74.020  18.690  0.00  0.00            
ATOM   1567 HG12 VAL X 106      81.110  73.390  17.180  0.00  0.00            
ATOM   1568 HG13 VAL X 106      81.240  72.380  18.650  0.00  0.00            
ATOM   1569  CG2 VAL X 106      79.520  70.940  17.300  0.00  0.00            
ATOM   1570 HG21 VAL X 106      78.490  70.600  17.170  0.00  0.00            
ATOM   1571 HG22 VAL X 106      79.980  70.440  18.150  0.00  0.00            
ATOM   1572 HG23 VAL X 106      80.090  70.890  16.370  0.00  0.00            
ATOM   1573  C   VAL X 106      76.770  72.510  17.890  0.00  0.00            
ATOM   1574  O   VAL X 106      76.460  73.330  17.070  0.00  0.00            
ATOM   1575  N   GLU X 107      75.990  71.510  18.170  0.00  0.00            
ATOM   1576  H   GLU X 107      76.240  70.830  18.870  0.00  0.00            
ATOM   1577  CA  GLU X 107      74.550  71.340  17.790  0.00  0.00            
ATOM   1578  HA  GLU X 107      74.100  72.250  17.400  0.00  0.00            
ATOM   1579  CB  GLU X 107      74.310  70.210  16.720  0.00  0.00            
ATOM   1580  HB2 GLU X 107      74.910  69.340  17.000  0.00  0.00            
ATOM   1581  HB3 GLU X 107      73.290  69.840  16.770  0.00  0.00            
ATOM   1582  CG  GLU X 107      74.590  70.820  15.360  0.00  0.00            
ATOM   1583  HG2 GLU X 107      74.020  71.740  15.210  0.00  0.00            
ATOM   1584  HG3 GLU X 107      75.640  71.090  15.210  0.00  0.00            
ATOM   1585  CD  GLU X 107      74.230  69.780  14.300  0.00  0.00            
ATOM   1586  OE1 GLU X 107      75.110  69.150  13.670  0.00  0.00            
ATOM   1587  OE2 GLU X 107      73.010  69.480  14.160  0.00  0.00            
ATOM   1588  C   GLU X 107      73.820  70.880  19.100  0.00  0.00            
ATOM   1589  O   GLU X 107      74.410  70.270  19.960  0.00  0.00            
ATOM   1590  N   PRO X 108      72.510  71.180  19.290  0.00  0.00            
ATOM   1591  CD  PRO X 108      71.650  71.700  18.240  0.00  0.00            
ATOM   1592  HD2 PRO X 108      71.900  71.230  17.290  0.00  0.00            
ATOM   1593  HD3 PRO X 108      71.750  72.790  18.180  0.00  0.00            
ATOM   1594  CG  PRO X 108      70.260  71.310  18.660  0.00  0.00            
ATOM   1595  HG2 PRO X 108      70.040  70.330  18.230  0.00  0.00            
ATOM   1596  HG3 PRO X 108      69.610  72.130  18.350  0.00  0.00            
ATOM   1597  CB  PRO X 108      70.280  71.230  20.190  0.00  0.00            
ATOM   1598  HB2 PRO X 108      69.570  70.470  20.520  0.00  0.00            
ATOM   1599  HB3 PRO X 108      69.770  72.130  20.540  0.00  0.00            
ATOM   1600  CA  PRO X 108      71.780  71.010  20.530  0.00  0.00            
ATOM   1601  HA  PRO X 108      72.170  71.860  21.100  0.00  0.00            
ATOM   1602  C   PRO X 108      72.010  69.630  21.260  0.00  0.00            
ATOM   1603  O   PRO X 108      71.860  68.540  20.700  0.00  0.00            
ATOM   1604  N   PRO X 109      72.090  69.610  22.600  0.00  0.00            
ATOM   1605  CD  PRO X 109      72.180  70.760  23.470  0.00  0.00            
ATOM   1606  HD2 PRO X 109      71.440  71.530  23.270  0.00  0.00            
ATOM   1607  HD3 PRO X 109      73.140  71.290  23.450  0.00  0.00            
ATOM   1608  CG  PRO X 109      71.860  70.250  24.890  0.00  0.00            
ATOM   1609  HG2 PRO X 109      70.770  70.290  24.830  0.00  0.00            
ATOM   1610  HG3 PRO X 109      72.200  70.910  25.690  0.00  0.00            
ATOM   1611  CB  PRO X 109      72.260  68.820  24.900  0.00  0.00            
ATOM   1612  HB2 PRO X 109      71.670  68.210  25.580  0.00  0.00            
ATOM   1613  HB3 PRO X 109      73.320  68.680  25.130  0.00  0.00            
ATOM   1614  CA  PRO X 109      72.020  68.400  23.490  0.00  0.00            
ATOM   1615  HA  PRO X 109      72.820  67.750  23.140  0.00  0.00            
ATOM   1616  C   PRO X 109      70.700  67.620  23.290  0.00  0.00            
ATOM   1617  O   PRO X 109      69.610  68.150  22.990  0.00  0.00            
ATOM   1618  N   LEU X 110      70.720  66.420  23.830  0.00  0.00            
ATOM   1619  H   LEU X 110      71.580  66.080  24.230  0.00  0.00            
ATOM   1620  CA  LEU X 110      69.770  65.330  23.520  0.00  0.00            
ATOM   1621  HA  LEU X 110      69.170  65.570  22.640  0.00  0.00            
ATOM   1622  CB  LEU X 110      70.390  63.940  23.280  0.00  0.00            
ATOM   1623  HB2 LEU X 110      71.030  63.680  24.120  0.00  0.00            
ATOM   1624  HB3 LEU X 110      69.630  63.160  23.190  0.00  0.00            
ATOM   1625  CG  LEU X 110      71.180  64.140  21.960  0.00  0.00            
ATOM   1626  HG  LEU X 110      70.620  64.820  21.320  0.00  0.00            
ATOM   1627  CD1 LEU X 110      72.660  64.610  22.050  0.00  0.00            
ATOM   1628 HD11 LEU X 110      72.840  65.660  22.270  0.00  0.00            
ATOM   1629 HD12 LEU X 110      73.250  64.510  21.130  0.00  0.00            
ATOM   1630 HD13 LEU X 110      73.150  64.110  22.890  0.00  0.00            
ATOM   1631  CD2 LEU X 110      71.300  62.810  21.250  0.00  0.00            
ATOM   1632 HD21 LEU X 110      71.720  62.080  21.950  0.00  0.00            
ATOM   1633 HD22 LEU X 110      72.060  62.900  20.480  0.00  0.00            
ATOM   1634 HD23 LEU X 110      70.330  62.520  20.840  0.00  0.00            
ATOM   1635  C   LEU X 110      68.690  65.220  24.610  0.00  0.00            
ATOM   1636  O   LEU X 110      67.730  64.500  24.390  0.00  0.00            
ATOM   1637  N   SER X 111      68.760  65.870  25.800  0.00  0.00            
ATOM   1638  H   SER X 111      69.600  66.400  25.980  0.00  0.00            
ATOM   1639  CA  SER X 111      67.760  65.810  26.890  0.00  0.00            
ATOM   1640  HA  SER X 111      68.280  66.200  27.770  0.00  0.00            
ATOM   1641  CB  SER X 111      66.590  66.700  26.470  0.00  0.00            
ATOM   1642  HB2 SER X 111      66.250  66.340  25.500  0.00  0.00            
ATOM   1643  HB3 SER X 111      65.680  66.670  27.080  0.00  0.00            
ATOM   1644  OG  SER X 111      66.990  68.080  26.430  0.00  0.00            
ATOM   1645  HG  SER X 111      66.900  68.290  25.500  0.00  0.00            
ATOM   1646  C   SER X 111      67.310  64.470  27.240  0.00  0.00            
ATOM   1647  O   SER X 111      66.140  64.120  26.990  0.00  0.00            
ATOM   1648  N   GLN X 112      68.280  63.670  27.780  0.00  0.00            
ATOM   1649  H   GLN X 112      69.170  64.080  28.030  0.00  0.00            
ATOM   1650  CA  GLN X 112      68.030  62.270  27.980  0.00  0.00            
ATOM   1651  HA  GLN X 112      66.950  62.140  28.040  0.00  0.00            
ATOM   1652  CB  GLN X 112      68.410  61.400  26.720  0.00  0.00            
ATOM   1653  HB2 GLN X 112      68.070  60.370  26.800  0.00  0.00            
ATOM   1654  HB3 GLN X 112      67.840  61.930  25.960  0.00  0.00            
ATOM   1655  CG  GLN X 112      69.850  61.220  26.400  0.00  0.00            
ATOM   1656  HG2 GLN X 112      69.880  60.940  25.340  0.00  0.00            
ATOM   1657  HG3 GLN X 112      70.510  62.080  26.450  0.00  0.00            
ATOM   1658  CD  GLN X 112      70.580  60.080  27.140  0.00  0.00            
ATOM   1659  OE1 GLN X 112      70.100  58.950  27.350  0.00  0.00            
ATOM   1660  NE2 GLN X 112      71.690  60.380  27.740  0.00  0.00            
ATOM   1661 HE21 GLN X 112      71.860  61.370  27.840  0.00  0.00            
ATOM   1662 HE22 GLN X 112      72.150  59.680  28.300  0.00  0.00            
ATOM   1663  C   GLN X 112      68.530  61.660  29.360  0.00  0.00            
ATOM   1664  O   GLN X 112      68.070  60.650  29.790  0.00  0.00            
ATOM   1665  N   GLU X 113      69.460  62.300  30.060  0.00  0.00            
ATOM   1666  H   GLU X 113      70.030  62.910  29.480  0.00  0.00            
ATOM   1667  CA  GLU X 113      69.840  61.950  31.420  0.00  0.00            
ATOM   1668  HA  GLU X 113      69.120  61.290  31.920  0.00  0.00            
ATOM   1669  CB  GLU X 113      71.130  61.180  31.270  0.00  0.00            
ATOM   1670  HB2 GLU X 113      70.940  60.560  30.390  0.00  0.00            
ATOM   1671  HB3 GLU X 113      71.930  61.820  30.890  0.00  0.00            
ATOM   1672  CG  GLU X 113      71.660  60.360  32.510  0.00  0.00            
ATOM   1673  HG2 GLU X 113      71.840  61.050  33.340  0.00  0.00            
ATOM   1674  HG3 GLU X 113      70.860  59.650  32.720  0.00  0.00            
ATOM   1675  CD  GLU X 113      73.010  59.670  32.340  0.00  0.00            
ATOM   1676  OE1 GLU X 113      73.230  58.810  33.220  0.00  0.00            
ATOM   1677  OE2 GLU X 113      73.810  60.000  31.430  0.00  0.00            
ATOM   1678  C   GLU X 113      70.000  63.050  32.440  0.00  0.00            
ATOM   1679  O   GLU X 113      69.840  62.840  33.660  0.00  0.00            
ATOM   1680  N   THP X 114      70.370  64.260  32.070  0.00  0.00            
ATOM   1681  H   THP X 114      70.540  64.240  31.080  0.00  0.00            
ATOM   1682  CA  THP X 114      70.690  65.420  32.920  0.00  0.00            
ATOM   1683  HA  THP X 114      71.520  65.120  33.560  0.00  0.00            
ATOM   1684  CB  THP X 114      71.080  66.520  31.860  0.00  0.00            
ATOM   1685  HB  THP X 114      70.210  67.140  31.630  0.00  0.00            
ATOM   1686  CG2 THP X 114      71.970  67.560  32.530  0.00  0.00            
ATOM   1687 HG21 THP X 114      71.570  67.790  33.520  0.00  0.00            
ATOM   1688 HG22 THP X 114      72.060  68.430  31.870  0.00  0.00            
ATOM   1689 HG23 THP X 114      72.950  67.130  32.730  0.00  0.00            
ATOM   1690  OG1 THP X 114      71.750  66.080  30.690  0.00  0.00            
ATOM   1691  PS  THP X 114      71.080  66.110  29.240  0.00  0.00            
ATOM   1692  OPA THP X 114      70.530  67.420  29.150  0.00  0.00            
ATOM   1693  OPB THP X 114      70.120  65.000  29.360  0.00  0.00            
ATOM   1694  OPC THP X 114      72.280  65.880  28.390  0.00  0.00            
ATOM   1695  C   THP X 114      69.550  65.960  33.860  0.00  0.00            
ATOM   1696  O   THP X 114      69.890  66.380  34.990  0.00  0.00            
ATOM   1697  N   PHE X 115      68.340  65.890  33.460  0.00  0.00            
ATOM   1698  H   PHE X 115      68.260  65.760  32.460  0.00  0.00            
ATOM   1699  CA  PHE X 115      67.130  66.170  34.260  0.00  0.00            
ATOM   1700  HA  PHE X 115      67.390  66.150  35.310  0.00  0.00            
ATOM   1701  CB  PHE X 115      66.600  67.530  33.940  0.00  0.00            
ATOM   1702  HB2 PHE X 115      66.840  67.810  32.920  0.00  0.00            
ATOM   1703  HB3 PHE X 115      65.520  67.700  33.920  0.00  0.00            
ATOM   1704  CG  PHE X 115      67.260  68.550  34.790  0.00  0.00            
ATOM   1705  CD1 PHE X 115      68.500  69.050  34.500  0.00  0.00            
ATOM   1706  HD1 PHE X 115      69.120  68.660  33.710  0.00  0.00            
ATOM   1707  CE1 PHE X 115      68.970  70.150  35.240  0.00  0.00            
ATOM   1708  HE1 PHE X 115      69.950  70.570  35.100  0.00  0.00            
ATOM   1709  CZ  PHE X 115      68.220  70.670  36.280  0.00  0.00            
ATOM   1710  HZ  PHE X 115      68.660  71.540  36.740  0.00  0.00            
ATOM   1711  CE2 PHE X 115      66.910  70.270  36.560  0.00  0.00            
ATOM   1712  HE2 PHE X 115      66.280  70.720  37.310  0.00  0.00            
ATOM   1713  CD2 PHE X 115      66.430  69.100  35.770  0.00  0.00            
ATOM   1714  HD2 PHE X 115      65.420  68.740  35.900  0.00  0.00            
ATOM   1715  C   PHE X 115      66.090  65.060  34.110  0.00  0.00            
ATOM   1716  O   PHE X 115      65.360  64.960  33.100  0.00  0.00            
ATOM   1717  N   SER X 116      66.020  64.040  34.970  0.00  0.00            
ATOM   1718  H   SER X 116      66.680  64.060  35.740  0.00  0.00            
ATOM   1719  CA  SER X 116      65.080  62.990  34.920  0.00  0.00            
ATOM   1720  HA  SER X 116      64.250  63.510  34.440  0.00  0.00            
ATOM   1721  CB  SER X 116      65.660  61.840  34.070  0.00  0.00            
ATOM   1722  HB2 SER X 116      66.400  62.240  33.380  0.00  0.00            
ATOM   1723  HB3 SER X 116      66.130  61.080  34.690  0.00  0.00            
ATOM   1724  OG  SER X 116      64.610  61.290  33.370  0.00  0.00            
ATOM   1725  HG  SER X 116      64.940  60.870  32.570  0.00  0.00            
ATOM   1726  C   SER X 116      64.550  62.600  36.290  0.00  0.00            
ATOM   1727  O   SER X 116      65.360  62.410  37.270  0.00  0.00            
ATOM   1728  N   ASP X 117      63.210  62.530  36.430  0.00  0.00            
ATOM   1729  H   ASP X 117      62.670  62.900  35.660  0.00  0.00            
ATOM   1730  CA  ASP X 117      62.550  62.130  37.670  0.00  0.00            
ATOM   1731  HA  ASP X 117      63.310  61.970  38.430  0.00  0.00            
ATOM   1732  CB  ASP X 117      61.660  63.240  38.240  0.00  0.00            
ATOM   1733  HB2 ASP X 117      60.850  63.450  37.550  0.00  0.00            
ATOM   1734  HB3 ASP X 117      61.240  62.890  39.190  0.00  0.00            
ATOM   1735  CG  ASP X 117      62.430  64.500  38.540  0.00  0.00            
ATOM   1736  OD1 ASP X 117      63.480  64.520  39.210  0.00  0.00            
ATOM   1737  OD2 ASP X 117      61.990  65.600  38.080  0.00  0.00            
ATOM   1738  C   ASP X 117      61.700  60.830  37.680  0.00  0.00            
ATOM   1739  O   ASP X 117      61.770  60.030  38.640  0.00  0.00            
ATOM   1740  N   LEU X 118      60.850  60.660  36.720  0.00  0.00            
ATOM   1741  H   LEU X 118      60.890  61.380  36.000  0.00  0.00            
ATOM   1742  CA  LEU X 118      59.960  59.510  36.560  0.00  0.00            
ATOM   1743  HA  LEU X 118      59.550  59.450  37.570  0.00  0.00            
ATOM   1744  CB  LEU X 118      58.910  59.920  35.560  0.00  0.00            
ATOM   1745  HB2 LEU X 118      58.400  60.820  35.890  0.00  0.00            
ATOM   1746  HB3 LEU X 118      59.320  59.980  34.550  0.00  0.00            
ATOM   1747  CG  LEU X 118      57.710  58.950  35.540  0.00  0.00            
ATOM   1748  HG  LEU X 118      57.890  57.880  35.430  0.00  0.00            
ATOM   1749  CD1 LEU X 118      56.740  58.960  36.730  0.00  0.00            
ATOM   1750 HD11 LEU X 118      57.190  58.780  37.710  0.00  0.00            
ATOM   1751 HD12 LEU X 118      55.870  58.310  36.630  0.00  0.00            
ATOM   1752 HD13 LEU X 118      56.260  59.940  36.830  0.00  0.00            
ATOM   1753  CD2 LEU X 118      56.900  59.200  34.270  0.00  0.00            
ATOM   1754 HD21 LEU X 118      56.000  58.580  34.280  0.00  0.00            
ATOM   1755 HD22 LEU X 118      57.420  59.000  33.330  0.00  0.00            
ATOM   1756 HD23 LEU X 118      56.630  60.260  34.290  0.00  0.00            
ATOM   1757  C   LEU X 118      60.520  58.120  36.280  0.00  0.00            
ATOM   1758  O   LEU X 118      60.320  57.180  36.990  0.00  0.00            
ATOM   1759  N   TRP X 119      61.430  58.110  35.260  0.00  0.00            
ATOM   1760  H   TRP X 119      61.460  58.880  34.610  0.00  0.00            
ATOM   1761  CA  TRP X 119      62.330  56.970  34.990  0.00  0.00            
ATOM   1762  HA  TRP X 119      61.820  56.100  34.570  0.00  0.00            
ATOM   1763  CB  TRP X 119      63.170  57.450  33.820  0.00  0.00            
ATOM   1764  HB2 TRP X 119      62.450  57.660  33.030  0.00  0.00            
ATOM   1765  HB3 TRP X 119      63.700  58.370  34.100  0.00  0.00            
ATOM   1766  CG  TRP X 119      64.240  56.540  33.180  0.00  0.00            
ATOM   1767  CD1 TRP X 119      64.090  55.800  32.050  0.00  0.00            
ATOM   1768  HD1 TRP X 119      63.190  55.780  31.460  0.00  0.00            
ATOM   1769  NE1 TRP X 119      65.320  55.270  31.650  0.00  0.00            
ATOM   1770  HE1 TRP X 119      65.300  54.540  30.970  0.00  0.00            
ATOM   1771  CE2 TRP X 119      66.340  55.680  32.520  0.00  0.00            
ATOM   1772  CZ2 TRP X 119      67.650  55.290  32.610  0.00  0.00            
ATOM   1773  HZ2 TRP X 119      68.050  54.520  31.960  0.00  0.00            
ATOM   1774  CH2 TRP X 119      68.510  55.760  33.640  0.00  0.00            
ATOM   1775  HH2 TRP X 119      69.560  55.510  33.650  0.00  0.00            
ATOM   1776  CZ3 TRP X 119      67.980  56.740  34.500  0.00  0.00            
ATOM   1777  HZ3 TRP X 119      68.510  57.220  35.310  0.00  0.00            
ATOM   1778  CE3 TRP X 119      66.580  56.960  34.460  0.00  0.00            
ATOM   1779  HE3 TRP X 119      66.080  57.650  35.120  0.00  0.00            
ATOM   1780  CD2 TRP X 119      65.680  56.440  33.550  0.00  0.00            
ATOM   1781  C   TRP X 119      63.210  56.500  36.180  0.00  0.00            
ATOM   1782  O   TRP X 119      63.450  55.320  36.360  0.00  0.00            
ATOM   1783  N   LYS X 120      63.530  57.470  37.030  0.00  0.00            
ATOM   1784  H   LYS X 120      63.370  58.440  36.800  0.00  0.00            
ATOM   1785  CA  LYS X 120      64.120  57.320  38.350  0.00  0.00            
ATOM   1786  HA  LYS X 120      64.750  56.440  38.270  0.00  0.00            
ATOM   1787  CB  LYS X 120      64.910  58.550  38.670  0.00  0.00            
ATOM   1788  HB2 LYS X 120      64.350  59.440  38.970  0.00  0.00            
ATOM   1789  HB3 LYS X 120      65.330  58.240  39.630  0.00  0.00            
ATOM   1790  CG  LYS X 120      66.080  58.870  37.690  0.00  0.00            
ATOM   1791  HG2 LYS X 120      66.530  57.940  37.340  0.00  0.00            
ATOM   1792  HG3 LYS X 120      65.630  59.420  36.860  0.00  0.00            
ATOM   1793  CD  LYS X 120      67.080  59.870  38.460  0.00  0.00            
ATOM   1794  HD2 LYS X 120      66.450  60.630  38.920  0.00  0.00            
ATOM   1795  HD3 LYS X 120      67.690  59.410  39.240  0.00  0.00            
ATOM   1796  CE  LYS X 120      67.800  60.570  37.380  0.00  0.00            
ATOM   1797  HE2 LYS X 120      68.570  59.860  37.080  0.00  0.00            
ATOM   1798  HE3 LYS X 120      67.100  60.780  36.570  0.00  0.00            
ATOM   1799  NZ  LYS X 120      68.490  61.740  37.780  0.00  0.00            
ATOM   1800  HZ1 LYS X 120      67.950  62.590  37.860  0.00  0.00            
ATOM   1801  HZ2 LYS X 120      69.200  61.900  37.090  0.00  0.00            
ATOM   1802  HZ3 LYS X 120      68.950  61.630  38.680  0.00  0.00            
ATOM   1803  C   LYS X 120      63.250  56.900  39.510  0.00  0.00            
ATOM   1804  O   LYS X 120      63.700  56.400  40.590  0.00  0.00            
ATOM   1805  N   LEU X 121      61.920  57.120  39.410  0.00  0.00            
ATOM   1806  H   LEU X 121      61.630  57.520  38.530  0.00  0.00            
ATOM   1807  CA  LEU X 121      60.900  56.600  40.290  0.00  0.00            
ATOM   1808  HA  LEU X 121      61.300  56.460  41.300  0.00  0.00            
ATOM   1809  CB  LEU X 121      59.840  57.730  40.320  0.00  0.00            
ATOM   1810  HB2 LEU X 121      60.300  58.630  40.730  0.00  0.00            
ATOM   1811  HB3 LEU X 121      59.420  57.800  39.310  0.00  0.00            
ATOM   1812  CG  LEU X 121      58.670  57.430  41.280  0.00  0.00            
ATOM   1813  HG  LEU X 121      58.070  56.650  40.820  0.00  0.00            
ATOM   1814  CD1 LEU X 121      58.980  56.980  42.720  0.00  0.00            
ATOM   1815 HD11 LEU X 121      58.050  56.820  43.260  0.00  0.00            
ATOM   1816 HD12 LEU X 121      59.620  57.740  43.170  0.00  0.00            
ATOM   1817 HD13 LEU X 121      59.440  55.990  42.740  0.00  0.00            
ATOM   1818  CD2 LEU X 121      57.710  58.710  41.390  0.00  0.00            
ATOM   1819 HD21 LEU X 121      56.700  58.450  41.710  0.00  0.00            
ATOM   1820 HD22 LEU X 121      57.590  59.050  40.360  0.00  0.00            
ATOM   1821 HD23 LEU X 121      58.070  59.340  42.200  0.00  0.00            
ATOM   1822  C   LEU X 121      60.270  55.260  39.870  0.00  0.00            
ATOM   1823  O   LEU X 121      59.750  54.520  40.740  0.00  0.00            
ATOM   1824  N   LEU X 122      60.450  54.800  38.620  0.00  0.00            
ATOM   1825  H   LEU X 122      60.810  55.480  37.960  0.00  0.00            
ATOM   1826  CA  LEU X 122      60.340  53.430  38.100  0.00  0.00            
ATOM   1827  HA  LEU X 122      59.400  53.030  38.480  0.00  0.00            
ATOM   1828  CB  LEU X 122      60.380  53.460  36.520  0.00  0.00            
ATOM   1829  HB2 LEU X 122      59.670  54.200  36.140  0.00  0.00            
ATOM   1830  HB3 LEU X 122      61.340  53.820  36.150  0.00  0.00            
ATOM   1831  CG  LEU X 122      60.160  52.020  35.960  0.00  0.00            
ATOM   1832  HG  LEU X 122      60.710  51.250  36.500  0.00  0.00            
ATOM   1833  CD1 LEU X 122      58.700  51.720  36.060  0.00  0.00            
ATOM   1834 HD11 LEU X 122      58.010  52.530  35.800  0.00  0.00            
ATOM   1835 HD12 LEU X 122      58.510  51.360  37.070  0.00  0.00            
ATOM   1836 HD13 LEU X 122      58.380  50.950  35.360  0.00  0.00            
ATOM   1837  CD2 LEU X 122      60.600  52.020  34.530  0.00  0.00            
ATOM   1838 HD21 LEU X 122      60.410  51.020  34.160  0.00  0.00            
ATOM   1839 HD22 LEU X 122      61.690  52.070  34.450  0.00  0.00            
ATOM   1840 HD23 LEU X 122      60.050  52.790  33.990  0.00  0.00            
ATOM   1841  C   LEU X 122      61.490  52.620  38.710  0.00  0.00            
ATOM   1842  O   LEU X 122      62.640  53.060  38.590  0.00  0.00            
ATOM   1843  N   PRO X 123      61.350  51.490  39.400  0.00  0.00            
ATOM   1844  CD  PRO X 123      60.170  50.670  39.500  0.00  0.00            
ATOM   1845  HD2 PRO X 123      60.090  50.110  38.570  0.00  0.00            
ATOM   1846  HD3 PRO X 123      59.310  51.300  39.700  0.00  0.00            
ATOM   1847  CG  PRO X 123      60.350  49.670  40.640  0.00  0.00            
ATOM   1848  HG2 PRO X 123      60.410  48.670  40.200  0.00  0.00            
ATOM   1849  HG3 PRO X 123      59.530  49.700  41.360  0.00  0.00            
ATOM   1850  CB  PRO X 123      61.670  50.150  41.290  0.00  0.00            
ATOM   1851  HB2 PRO X 123      62.090  49.320  41.850  0.00  0.00            
ATOM   1852  HB3 PRO X 123      61.400  50.920  42.020  0.00  0.00            
ATOM   1853  CA  PRO X 123      62.460  50.850  40.190  0.00  0.00            
ATOM   1854  HA  PRO X 123      63.100  51.630  40.620  0.00  0.00            
ATOM   1855  C   PRO X 123      63.370  49.840  39.450  0.00  0.00            
ATOM   1856  O   PRO X 123      64.410  49.570  39.960  0.00  0.00            
ATOM   1857  N   GLU X 124      62.990  49.430  38.280  0.00  0.00            
ATOM   1858  H   GLU X 124      62.210  49.960  37.900  0.00  0.00            
ATOM   1859  CA  GLU X 124      63.580  48.430  37.420  0.00  0.00            
ATOM   1860  HA  GLU X 124      64.640  48.390  37.650  0.00  0.00            
ATOM   1861  CB  GLU X 124      63.050  46.970  37.740  0.00  0.00            
ATOM   1862  HB2 GLU X 124      61.990  47.020  37.520  0.00  0.00            
ATOM   1863  HB3 GLU X 124      63.660  46.250  37.190  0.00  0.00            
ATOM   1864  CG  GLU X 124      63.130  46.610  39.210  0.00  0.00            
ATOM   1865  HG2 GLU X 124      64.170  46.530  39.530  0.00  0.00            
ATOM   1866  HG3 GLU X 124      62.660  47.340  39.870  0.00  0.00            
ATOM   1867  CD  GLU X 124      62.440  45.250  39.430  0.00  0.00            
ATOM   1868  OE1 GLU X 124      63.060  44.170  39.610  0.00  0.00            
ATOM   1869  OE2 GLU X 124      61.190  45.210  39.470  0.00  0.00            
ATOM   1870  C   GLU X 124      63.340  48.620  35.920  0.00  0.00            
ATOM   1871  O   GLU X 124      62.240  49.050  35.490  0.00  0.00            
ATOM   1872  N   ASN X 125      64.350  48.200  35.160  0.00  0.00            
ATOM   1873  H   ASN X 125      65.200  47.870  35.600  0.00  0.00            
ATOM   1874  CA  ASN X 125      64.240  48.090  33.730  0.00  0.00            
ATOM   1875  HA  ASN X 125      64.240  49.060  33.220  0.00  0.00            
ATOM   1876  CB  ASN X 125      65.440  47.420  33.080  0.00  0.00            
ATOM   1877  HB2 ASN X 125      66.370  47.950  33.290  0.00  0.00            
ATOM   1878  HB3 ASN X 125      65.620  46.430  33.500  0.00  0.00            
ATOM   1879  CG  ASN X 125      65.410  47.240  31.550  0.00  0.00            
ATOM   1880  OD1 ASN X 125      65.470  48.130  30.700  0.00  0.00            
ATOM   1881  ND2 ASN X 125      65.200  45.980  31.160  0.00  0.00            
ATOM   1882 HD21 ASN X 125      65.070  45.280  31.870  0.00  0.00            
ATOM   1883 HD22 ASN X 125      65.020  45.880  30.170  0.00  0.00            
ATOM   1884  C   ASN X 125      62.890  47.420  33.140  0.00  0.00            
ATOM   1885  O   ASN X 125      62.520  46.400  33.680  0.00  0.00            
ATOM   1886  N   ASN X 126      62.270  48.050  32.130  0.00  0.00            
ATOM   1887  H   ASN X 126      62.720  48.890  31.800  0.00  0.00            
ATOM   1888  CA  ASN X 126      61.020  47.660  31.420  0.00  0.00            
ATOM   1889  HA  ASN X 126      60.780  46.640  31.710  0.00  0.00            
ATOM   1890  CB  ASN X 126      59.910  48.640  31.820  0.00  0.00            
ATOM   1891  HB2 ASN X 126      59.840  48.740  32.900  0.00  0.00            
ATOM   1892  HB3 ASN X 126      60.180  49.620  31.430  0.00  0.00            
ATOM   1893  CG  ASN X 126      58.470  48.290  31.490  0.00  0.00            
ATOM   1894  OD1 ASN X 126      58.120  47.140  31.610  0.00  0.00            
ATOM   1895  ND2 ASN X 126      57.670  49.190  30.920  0.00  0.00            
ATOM   1896 HD21 ASN X 126      58.010  50.120  30.720  0.00  0.00            
ATOM   1897 HD22 ASN X 126      56.710  48.940  30.750  0.00  0.00            
ATOM   1898  C   ASN X 126      61.220  47.700  29.890  0.00  0.00            
ATOM   1899  O   ASN X 126      62.130  48.410  29.380  0.00  0.00            
ATOM   1900  N   VAL X 127      60.370  46.870  29.260  0.00  0.00            
ATOM   1901  H   VAL X 127      59.620  46.430  29.790  0.00  0.00            
ATOM   1902  CA  VAL X 127      60.370  46.690  27.820  0.00  0.00            
ATOM   1903  HA  VAL X 127      61.380  46.770  27.420  0.00  0.00            
ATOM   1904  CB  VAL X 127      59.810  45.250  27.520  0.00  0.00            
ATOM   1905  HB  VAL X 127      59.660  45.080  26.460  0.00  0.00            
ATOM   1906  CG1 VAL X 127      60.890  44.210  27.810  0.00  0.00            
ATOM   1907 HG11 VAL X 127      61.670  44.460  27.090  0.00  0.00            
ATOM   1908 HG12 VAL X 127      60.630  43.190  27.550  0.00  0.00            
ATOM   1909 HG13 VAL X 127      61.230  44.360  28.840  0.00  0.00            
ATOM   1910  CG2 VAL X 127      58.530  44.800  28.220  0.00  0.00            
ATOM   1911 HG21 VAL X 127      58.130  43.950  27.670  0.00  0.00            
ATOM   1912 HG22 VAL X 127      57.860  45.660  28.120  0.00  0.00            
ATOM   1913 HG23 VAL X 127      58.580  44.560  29.280  0.00  0.00            
ATOM   1914  C   VAL X 127      59.630  47.770  27.010  0.00  0.00            
ATOM   1915  O   VAL X 127      58.920  48.570  27.540  0.00  0.00            
ATOM   1916  N   LEU X 128      59.840  47.670  25.740  0.00  0.00            
ATOM   1917  H   LEU X 128      60.640  47.100  25.480  0.00  0.00            
ATOM   1918  CA  LEU X 128      59.330  48.580  24.680  0.00  0.00            
ATOM   1919  HA  LEU X 128      58.910  49.500  25.100  0.00  0.00            
ATOM   1920  CB  LEU X 128      60.430  48.880  23.660  0.00  0.00            
ATOM   1921  HB2 LEU X 128      60.870  47.900  23.490  0.00  0.00            
ATOM   1922  HB3 LEU X 128      60.010  49.170  22.700  0.00  0.00            
ATOM   1923  CG  LEU X 128      61.480  49.960  24.000  0.00  0.00            
ATOM   1924  HG  LEU X 128      61.850  49.830  25.010  0.00  0.00            
ATOM   1925  CD1 LEU X 128      62.520  49.880  22.890  0.00  0.00            
ATOM   1926 HD11 LEU X 128      63.080  48.940  22.900  0.00  0.00            
ATOM   1927 HD12 LEU X 128      63.180  50.740  22.970  0.00  0.00            
ATOM   1928 HD13 LEU X 128      61.960  50.030  21.960  0.00  0.00            
ATOM   1929  CD2 LEU X 128      60.740  51.320  23.890  0.00  0.00            
ATOM   1930 HD21 LEU X 128      60.470  51.390  22.840  0.00  0.00            
ATOM   1931 HD22 LEU X 128      61.360  52.160  24.200  0.00  0.00            
ATOM   1932 HD23 LEU X 128      59.850  51.290  24.510  0.00  0.00            
ATOM   1933  C   LEU X 128      58.140  47.980  23.910  0.00  0.00            
ATOM   1934  O   LEU X 128      58.180  46.850  23.540  0.00  0.00            
ATOM   1935  N   SER X 129      57.100  48.770  23.680  0.00  0.00            
ATOM   1936  H   SER X 129      57.120  49.710  24.040  0.00  0.00            
ATOM   1937  CA  SER X 129      55.930  48.400  22.850  0.00  0.00            
ATOM   1938  HA  SER X 129      56.040  47.410  22.410  0.00  0.00            
ATOM   1939  CB  SER X 129      54.630  48.340  23.640  0.00  0.00            
ATOM   1940  HB2 SER X 129      54.370  49.350  23.960  0.00  0.00            
ATOM   1941  HB3 SER X 129      53.840  48.010  22.970  0.00  0.00            
ATOM   1942  OG  SER X 129      54.790  47.390  24.710  0.00  0.00            
ATOM   1943  HG  SER X 129      55.480  47.730  25.280  0.00  0.00            
ATOM   1944  C   SER X 129      55.720  49.440  21.780  0.00  0.00            
ATOM   1945  O   SER X 129      56.060  50.580  21.970  0.00  0.00            
ATOM   1946  N   PRO X 130      55.020  49.020  20.650  0.00  0.00            
ATOM   1947  CD  PRO X 130      54.480  47.690  20.410  0.00  0.00            
ATOM   1948  HD2 PRO X 130      53.780  47.340  21.180  0.00  0.00            
ATOM   1949  HD3 PRO X 130      55.390  47.100  20.300  0.00  0.00            
ATOM   1950  CG  PRO X 130      53.780  47.710  19.060  0.00  0.00            
ATOM   1951  HG2 PRO X 130      52.730  47.980  19.200  0.00  0.00            
ATOM   1952  HG3 PRO X 130      53.980  46.750  18.580  0.00  0.00            
ATOM   1953  CB  PRO X 130      54.440  48.860  18.320  0.00  0.00            
ATOM   1954  HB2 PRO X 130      53.720  49.240  17.590  0.00  0.00            
ATOM   1955  HB3 PRO X 130      55.320  48.530  17.780  0.00  0.00            
ATOM   1956  CA  PRO X 130      54.840  49.840  19.430  0.00  0.00            
ATOM   1957  HA  PRO X 130      55.880  50.090  19.220  0.00  0.00            
ATOM   1958  C   PRO X 130      53.930  51.070  19.550  0.00  0.00            
ATOM   1959  O   PRO X 130      53.160  51.100  20.580  0.00  0.00            
ATOM   1960  N   LEU X 131      53.780  51.960  18.560  0.00  0.00            
ATOM   1961  H   LEU X 131      54.250  51.850  17.680  0.00  0.00            
ATOM   1962  CA  LEU X 131      52.760  53.040  18.500  0.00  0.00            
ATOM   1963  HA  LEU X 131      52.670  53.440  19.510  0.00  0.00            
ATOM   1964  CB  LEU X 131      53.360  54.210  17.700  0.00  0.00            
ATOM   1965  HB2 LEU X 131      53.700  53.720  16.780  0.00  0.00            
ATOM   1966  HB3 LEU X 131      52.660  55.020  17.500  0.00  0.00            
ATOM   1967  CG  LEU X 131      54.540  54.870  18.390  0.00  0.00            
ATOM   1968  HG  LEU X 131      55.410  54.210  18.410  0.00  0.00            
ATOM   1969  CD1 LEU X 131      55.030  56.070  17.620  0.00  0.00            
ATOM   1970 HD11 LEU X 131      54.250  56.820  17.740  0.00  0.00            
ATOM   1971 HD12 LEU X 131      55.170  55.840  16.570  0.00  0.00            
ATOM   1972 HD13 LEU X 131      55.950  56.480  18.040  0.00  0.00            
ATOM   1973  CD2 LEU X 131      54.210  55.360  19.770  0.00  0.00            
ATOM   1974 HD21 LEU X 131      53.280  55.920  19.790  0.00  0.00            
ATOM   1975 HD22 LEU X 131      55.010  55.940  20.240  0.00  0.00            
ATOM   1976 HD23 LEU X 131      54.090  54.490  20.410  0.00  0.00            
ATOM   1977  C   LEU X 131      51.520  52.360  17.920  0.00  0.00            
ATOM   1978  O   LEU X 131      51.600  51.230  17.340  0.00  0.00            
ATOM   1979  N   PRO X 132      50.300  52.950  18.090  0.00  0.00            
ATOM   1980  CD  PRO X 132      50.110  54.080  19.000  0.00  0.00            
ATOM   1981  HD2 PRO X 132      50.540  54.990  18.570  0.00  0.00            
ATOM   1982  HD3 PRO X 132      50.450  53.800  20.000  0.00  0.00            
ATOM   1983  CG  PRO X 132      48.570  54.300  19.040  0.00  0.00            
ATOM   1984  HG2 PRO X 132      48.280  55.350  19.090  0.00  0.00            
ATOM   1985  HG3 PRO X 132      48.100  53.770  19.860  0.00  0.00            
ATOM   1986  CB  PRO X 132      47.980  53.610  17.810  0.00  0.00            
ATOM   1987  HB2 PRO X 132      48.050  54.280  16.960  0.00  0.00            
ATOM   1988  HB3 PRO X 132      47.010  53.140  18.000  0.00  0.00            
ATOM   1989  CA  PRO X 132      48.970  52.570  17.420  0.00  0.00            
ATOM   1990  HA  PRO X 132      48.570  51.670  17.880  0.00  0.00            
ATOM   1991  C   PRO X 132      49.060  52.490  15.880  0.00  0.00            
ATOM   1992  O   PRO X 132      48.110  51.960  15.330  0.00  0.00            
ATOM   1993  N   SER X 133      50.050  53.080  15.230  0.00  0.00            
ATOM   1994  H   SER X 133      50.620  53.710  15.790  0.00  0.00            
ATOM   1995  CA  SER X 133      50.480  52.950  13.800  0.00  0.00            
ATOM   1996  HA  SER X 133      49.550  53.050  13.240  0.00  0.00            
ATOM   1997  CB  SER X 133      51.480  54.070  13.410  0.00  0.00            
ATOM   1998  HB2 SER X 133      51.940  53.860  12.440  0.00  0.00            
ATOM   1999  HB3 SER X 133      50.930  55.000  13.270  0.00  0.00            
ATOM   2000  OG  SER X 133      52.420  54.290  14.460  0.00  0.00            
ATOM   2001  HG  SER X 133      52.510  55.250  14.520  0.00  0.00            
ATOM   2002  C   SER X 133      51.090  51.570  13.520  0.00  0.00            
ATOM   2003  O   SER X 133      51.590  51.380  12.420  0.00  0.00            
ATOM   2004  N   GLN X 134      51.070  50.680  14.560  0.00  0.00            
ATOM   2005  H   GLN X 134      50.750  50.980  15.470  0.00  0.00            
ATOM   2006  CA  GLN X 134      51.960  49.430  14.700  0.00  0.00            
ATOM   2007  HA  GLN X 134      51.820  49.120  15.730  0.00  0.00            
ATOM   2008  CB  GLN X 134      51.500  48.290  13.720  0.00  0.00            
ATOM   2009  HB2 GLN X 134      51.900  48.510  12.740  0.00  0.00            
ATOM   2010  HB3 GLN X 134      52.040  47.400  14.020  0.00  0.00            
ATOM   2011  CG  GLN X 134      49.980  48.080  13.730  0.00  0.00            
ATOM   2012  HG2 GLN X 134      49.580  48.040  14.740  0.00  0.00            
ATOM   2013  HG3 GLN X 134      49.510  48.920  13.220  0.00  0.00            
ATOM   2014  CD  GLN X 134      49.520  46.830  13.070  0.00  0.00            
ATOM   2015  OE1 GLN X 134      50.230  46.040  12.400  0.00  0.00            
ATOM   2016  NE2 GLN X 134      48.260  46.540  13.150  0.00  0.00            
ATOM   2017 HE21 GLN X 134      47.610  47.150  13.630  0.00  0.00            
ATOM   2018 HE22 GLN X 134      47.940  45.720  12.640  0.00  0.00            
ATOM   2019  C   GLN X 134      53.480  49.740  14.620  0.00  0.00            
ATOM   2020  O   GLN X 134      54.280  48.850  14.420  0.00  0.00            
ATOM   2021  N   ALA X 135      53.890  51.030  14.820  0.00  0.00            
ATOM   2022  H   ALA X 135      53.280  51.830  14.820  0.00  0.00            
ATOM   2023  CA  ALA X 135      55.330  51.370  14.590  0.00  0.00            
ATOM   2024  HA  ALA X 135      55.700  50.830  13.720  0.00  0.00            
ATOM   2025  CB  ALA X 135      55.320  52.810  14.050  0.00  0.00            
ATOM   2026  HB1 ALA X 135      54.780  53.410  14.780  0.00  0.00            
ATOM   2027  HB2 ALA X 135      54.860  53.000  13.080  0.00  0.00            
ATOM   2028  HB3 ALA X 135      56.360  53.140  13.930  0.00  0.00            
ATOM   2029  C   ALA X 135      56.290  51.180  15.830  0.00  0.00            
ATOM   2030  O   ALA X 135      55.910  51.440  16.940  0.00  0.00            
ATOM   2031  N   NME X 136      57.490  50.730  15.630  0.00  0.00            
ATOM   2032  H   NME X 136      57.850  50.700  14.690  0.00  0.00            
ATOM   2033  CH3 NME X 136      58.460  50.260  16.630  0.00  0.00            
ATOM   2034 HH31 NME X 136      59.480  50.180  16.280  0.00  0.00            
ATOM   2035 HH32 NME X 136      58.480  51.030  17.400  0.00  0.00            
ATOM   2036 HH33 NME X 136      58.070  49.380  17.150  0.00  0.00            
END
