# Supplementary material for: Phosphorylation Regulates the Bound Structure of an Intrinsically Disordered Protein: The p53-TAZ2 Case
Source: PLoS One. 2016 Jan 7;11(1):e0144284. doi: 10.1371/journal.pone.0144284 (PMC4712144; doi:10.1371/journal.pone.0144284)
Supplement: S4 File — (PDB) [file pone.0144284.s018.pdb]

ATOM      1 HH31 ACE X   1      39.780  75.680  16.150  0.00  0.00            
ATOM      2  CH3 ACE X   1      40.520  74.900  16.360  0.00  0.00            
ATOM      3 HH32 ACE X   1      39.980  74.100  16.860  0.00  0.00            
ATOM      4 HH33 ACE X   1      40.840  74.420  15.440  0.00  0.00            
ATOM      5  C   ACE X   1      41.680  75.440  17.100  0.00  0.00            
ATOM      6  O   ACE X   1      41.790  76.680  16.960  0.00  0.00            
ATOM      7  N   ALA X   2      42.450  74.690  17.980  0.00  0.00            
ATOM      8  H   ALA X   2      43.290  75.190  18.240  0.00  0.00            
ATOM      9  CA  ALA X   2      42.310  73.230  18.160  0.00  0.00            
ATOM     10  HA  ALA X   2      41.440  72.820  17.650  0.00  0.00            
ATOM     11  CB  ALA X   2      43.580  72.490  17.630  0.00  0.00            
ATOM     12  HB1 ALA X   2      43.470  71.460  17.970  0.00  0.00            
ATOM     13  HB2 ALA X   2      44.380  72.970  18.180  0.00  0.00            
ATOM     14  HB3 ALA X   2      43.730  72.580  16.550  0.00  0.00            
ATOM     15  C   ALA X   2      42.030  72.860  19.630  0.00  0.00            
ATOM     16  O   ALA X   2      41.840  71.630  19.860  0.00  0.00            
ATOM     17  N   THR X   3      42.050  73.720  20.640  0.00  0.00            
ATOM     18  H   THR X   3      42.060  74.700  20.400  0.00  0.00            
ATOM     19  CA  THR X   3      42.150  73.360  22.070  0.00  0.00            
ATOM     20  HA  THR X   3      43.090  72.800  22.100  0.00  0.00            
ATOM     21  CB  THR X   3      42.120  74.590  22.940  0.00  0.00            
ATOM     22  HB  THR X   3      41.050  74.780  23.030  0.00  0.00            
ATOM     23  CG2 THR X   3      42.660  74.250  24.320  0.00  0.00            
ATOM     24 HG21 THR X   3      42.550  75.130  24.960  0.00  0.00            
ATOM     25 HG22 THR X   3      43.740  74.130  24.360  0.00  0.00            
ATOM     26 HG23 THR X   3      42.260  73.330  24.760  0.00  0.00            
ATOM     27  OG1 THR X   3      42.810  75.710  22.420  0.00  0.00            
ATOM     28  HG1 THR X   3      43.690  75.370  22.250  0.00  0.00            
ATOM     29  C   THR X   3      41.050  72.320  22.530  0.00  0.00            
ATOM     30  O   THR X   3      39.880  72.550  22.180  0.00  0.00            
ATOM     31  N   GLN X   4      41.460  71.130  23.080  0.00  0.00            
ATOM     32  H   GLN X   4      42.440  70.880  23.140  0.00  0.00            
ATOM     33  CA  GLN X   4      40.610  69.930  23.070  0.00  0.00            
ATOM     34  HA  GLN X   4      39.890  69.970  22.250  0.00  0.00            
ATOM     35  CB  GLN X   4      41.590  68.700  22.940  0.00  0.00            
ATOM     36  HB2 GLN X   4      42.340  68.670  23.730  0.00  0.00            
ATOM     37  HB3 GLN X   4      40.940  67.830  22.970  0.00  0.00            
ATOM     38  CG  GLN X   4      42.240  68.640  21.520  0.00  0.00            
ATOM     39  HG2 GLN X   4      42.630  67.620  21.450  0.00  0.00            
ATOM     40  HG3 GLN X   4      41.420  68.790  20.820  0.00  0.00            
ATOM     41  CD  GLN X   4      43.410  69.580  21.230  0.00  0.00            
ATOM     42  OE1 GLN X   4      43.910  70.350  22.090  0.00  0.00            
ATOM     43  NE2 GLN X   4      43.960  69.620  20.050  0.00  0.00            
ATOM     44 HE21 GLN X   4      43.710  68.910  19.380  0.00  0.00            
ATOM     45 HE22 GLN X   4      44.730  70.260  19.910  0.00  0.00            
ATOM     46  C   GLN X   4      39.880  69.660  24.410  0.00  0.00            
ATOM     47  O   GLN X   4      40.270  70.120  25.440  0.00  0.00            
ATOM     48  N   SER X   5      38.930  68.770  24.300  0.00  0.00            
ATOM     49  H   SER X   5      38.830  68.370  23.380  0.00  0.00            
ATOM     50  CA  SER X   5      38.120  68.390  25.420  0.00  0.00            
ATOM     51  HA  SER X   5      37.840  69.290  25.960  0.00  0.00            
ATOM     52  CB  SER X   5      36.800  67.690  24.920  0.00  0.00            
ATOM     53  HB2 SER X   5      37.070  66.670  24.640  0.00  0.00            
ATOM     54  HB3 SER X   5      36.130  67.580  25.780  0.00  0.00            
ATOM     55  OG  SER X   5      36.220  68.430  23.860  0.00  0.00            
ATOM     56  HG  SER X   5      36.380  69.350  24.070  0.00  0.00            
ATOM     57  C   SER X   5      38.890  67.490  26.430  0.00  0.00            
ATOM     58  O   SER X   5      39.860  66.830  26.000  0.00  0.00            
ATOM     59  N   PRO X   6      38.410  67.270  27.690  0.00  0.00            
ATOM     60  CD  PRO X   6      37.440  68.090  28.360  0.00  0.00            
ATOM     61  HD2 PRO X   6      36.440  67.680  28.300  0.00  0.00            
ATOM     62  HD3 PRO X   6      37.280  69.120  28.020  0.00  0.00            
ATOM     63  CG  PRO X   6      37.840  68.160  29.770  0.00  0.00            
ATOM     64  HG2 PRO X   6      36.990  68.420  30.390  0.00  0.00            
ATOM     65  HG3 PRO X   6      38.660  68.880  29.820  0.00  0.00            
ATOM     66  CB  PRO X   6      38.460  66.800  30.080  0.00  0.00            
ATOM     67  HB2 PRO X   6      37.610  66.130  30.160  0.00  0.00            
ATOM     68  HB3 PRO X   6      39.180  66.860  30.900  0.00  0.00            
ATOM     69  CA  PRO X   6      39.190  66.620  28.760  0.00  0.00            
ATOM     70  HA  PRO X   6      40.090  67.220  28.910  0.00  0.00            
ATOM     71  C   PRO X   6      39.610  65.190  28.580  0.00  0.00            
ATOM     72  O   PRO X   6      40.610  64.720  29.110  0.00  0.00            
ATOM     73  N   GLY X   7      38.880  64.510  27.680  0.00  0.00            
ATOM     74  H   GLY X   7      37.980  64.890  27.450  0.00  0.00            
ATOM     75  CA  GLY X   7      39.110  63.120  27.320  0.00  0.00            
ATOM     76  HA2 GLY X   7      39.570  62.520  28.100  0.00  0.00            
ATOM     77  HA3 GLY X   7      38.160  62.710  26.990  0.00  0.00            
ATOM     78  C   GLY X   7      40.020  63.100  26.020  0.00  0.00            
ATOM     79  O   GLY X   7      40.900  62.230  25.940  0.00  0.00            
ATOM     80  N   ASP X   8      39.930  64.070  25.090  0.00  0.00            
ATOM     81  H   ASP X   8      39.220  64.780  25.060  0.00  0.00            
ATOM     82  CA  ASP X   8      40.760  64.080  23.860  0.00  0.00            
ATOM     83  HA  ASP X   8      41.060  63.090  23.510  0.00  0.00            
ATOM     84  CB  ASP X   8      39.950  64.740  22.730  0.00  0.00            
ATOM     85  HB2 ASP X   8      39.580  65.680  23.150  0.00  0.00            
ATOM     86  HB3 ASP X   8      40.630  64.900  21.890  0.00  0.00            
ATOM     87  CG  ASP X   8      38.630  63.980  22.320  0.00  0.00            
ATOM     88  OD1 ASP X   8      38.760  62.770  22.120  0.00  0.00            
ATOM     89  OD2 ASP X   8      37.560  64.620  22.000  0.00  0.00            
ATOM     90  C   ASP X   8      42.110  64.780  24.120  0.00  0.00            
ATOM     91  O   ASP X   8      43.080  64.550  23.360  0.00  0.00            
ATOM     92  N   SER X   9      42.250  65.590  25.170  0.00  0.00            
ATOM     93  H   SER X   9      41.400  65.730  25.690  0.00  0.00            
ATOM     94  CA  SER X   9      43.410  66.230  25.630  0.00  0.00            
ATOM     95  HA  SER X   9      43.860  66.660  24.730  0.00  0.00            
ATOM     96  CB  SER X   9      43.030  67.330  26.650  0.00  0.00            
ATOM     97  HB2 SER X   9      43.890  67.980  26.810  0.00  0.00            
ATOM     98  HB3 SER X   9      42.160  67.840  26.230  0.00  0.00            
ATOM     99  OG  SER X   9      42.590  66.770  27.890  0.00  0.00            
ATOM    100  HG  SER X   9      42.610  67.460  28.560  0.00  0.00            
ATOM    101  C   SER X   9      44.450  65.210  26.220  0.00  0.00            
ATOM    102  O   SER X   9      45.630  65.240  25.880  0.00  0.00            
ATOM    103  N   ARG X  10      43.850  64.250  27.040  0.00  0.00            
ATOM    104  H   ARG X  10      42.930  64.510  27.370  0.00  0.00            
ATOM    105  CA  ARG X  10      44.590  63.140  27.630  0.00  0.00            
ATOM    106  HA  ARG X  10      45.360  63.590  28.260  0.00  0.00            
ATOM    107  CB  ARG X  10      43.580  62.280  28.480  0.00  0.00            
ATOM    108  HB2 ARG X  10      43.310  63.010  29.250  0.00  0.00            
ATOM    109  HB3 ARG X  10      42.630  62.000  28.030  0.00  0.00            
ATOM    110  CG  ARG X  10      44.170  60.950  29.150  0.00  0.00            
ATOM    111  HG2 ARG X  10      43.390  60.580  29.820  0.00  0.00            
ATOM    112  HG3 ARG X  10      44.190  60.170  28.390  0.00  0.00            
ATOM    113  CD  ARG X  10      45.540  61.050  29.910  0.00  0.00            
ATOM    114  HD2 ARG X  10      46.300  61.540  29.300  0.00  0.00            
ATOM    115  HD3 ARG X  10      45.340  61.750  30.720  0.00  0.00            
ATOM    116  NE  ARG X  10      46.100  59.730  30.250  0.00  0.00            
ATOM    117  HE  ARG X  10      45.620  58.910  29.920  0.00  0.00            
ATOM    118  CZ  ARG X  10      47.180  59.540  31.000  0.00  0.00            
ATOM    119  NH1 ARG X  10      47.870  60.600  31.380  0.00  0.00            
ATOM    120 HH11 ARG X  10      47.710  61.540  31.060  0.00  0.00            
ATOM    121 HH12 ARG X  10      48.680  60.400  31.960  0.00  0.00            
ATOM    122  NH2 ARG X  10      47.600  58.330  31.250  0.00  0.00            
ATOM    123 HH21 ARG X  10      47.100  57.590  30.780  0.00  0.00            
ATOM    124 HH22 ARG X  10      48.530  58.160  31.620  0.00  0.00            
ATOM    125  C   ARG X  10      45.230  62.310  26.500  0.00  0.00            
ATOM    126  O   ARG X  10      46.450  62.230  26.510  0.00  0.00            
ATOM    127  N   ARG X  11      44.420  61.890  25.530  0.00  0.00            
ATOM    128  H   ARG X  11      43.470  62.220  25.570  0.00  0.00            
ATOM    129  CA  ARG X  11      44.810  60.970  24.350  0.00  0.00            
ATOM    130  HA  ARG X  11      45.250  60.050  24.720  0.00  0.00            
ATOM    131  CB  ARG X  11      43.540  60.780  23.550  0.00  0.00            
ATOM    132  HB2 ARG X  11      42.890  61.650  23.450  0.00  0.00            
ATOM    133  HB3 ARG X  11      43.760  60.380  22.560  0.00  0.00            
ATOM    134  CG  ARG X  11      42.720  59.650  24.230  0.00  0.00            
ATOM    135  HG2 ARG X  11      43.380  58.840  24.510  0.00  0.00            
ATOM    136  HG3 ARG X  11      42.340  59.990  25.200  0.00  0.00            
ATOM    137  CD  ARG X  11      41.520  59.040  23.500  0.00  0.00            
ATOM    138  HD2 ARG X  11      41.810  58.780  22.490  0.00  0.00            
ATOM    139  HD3 ARG X  11      41.170  58.110  23.970  0.00  0.00            
ATOM    140  NE  ARG X  11      40.330  59.940  23.380  0.00  0.00            
ATOM    141  HE  ARG X  11      40.440  60.800  22.850  0.00  0.00            
ATOM    142  CZ  ARG X  11      39.270  59.940  24.170  0.00  0.00            
ATOM    143  NH1 ARG X  11      38.920  58.950  24.910  0.00  0.00            
ATOM    144 HH11 ARG X  11      39.570  58.180  24.990  0.00  0.00            
ATOM    145 HH12 ARG X  11      38.060  58.980  25.440  0.00  0.00            
ATOM    146  NH2 ARG X  11      38.520  60.970  24.190  0.00  0.00            
ATOM    147 HH21 ARG X  11      38.730  61.620  23.440  0.00  0.00            
ATOM    148 HH22 ARG X  11      37.640  61.010  24.690  0.00  0.00            
ATOM    149  C   ARG X  11      45.920  61.560  23.490  0.00  0.00            
ATOM    150  O   ARG X  11      46.890  60.910  23.150  0.00  0.00            
ATOM    151  N   LEU X  12      45.880  62.920  23.330  0.00  0.00            
ATOM    152  H   LEU X  12      45.060  63.420  23.610  0.00  0.00            
ATOM    153  CA  LEU X  12      46.890  63.720  22.590  0.00  0.00            
ATOM    154  HA  LEU X  12      47.220  63.080  21.770  0.00  0.00            
ATOM    155  CB  LEU X  12      46.250  65.050  22.230  0.00  0.00            
ATOM    156  HB2 LEU X  12      45.310  64.910  21.690  0.00  0.00            
ATOM    157  HB3 LEU X  12      46.100  65.580  23.160  0.00  0.00            
ATOM    158  CG  LEU X  12      47.210  65.890  21.290  0.00  0.00            
ATOM    159  HG  LEU X  12      48.180  66.050  21.760  0.00  0.00            
ATOM    160  CD1 LEU X  12      47.610  65.060  20.060  0.00  0.00            
ATOM    161 HD11 LEU X  12      48.470  64.420  20.250  0.00  0.00            
ATOM    162 HD12 LEU X  12      47.980  65.730  19.290  0.00  0.00            
ATOM    163 HD13 LEU X  12      46.750  64.450  19.780  0.00  0.00            
ATOM    164  CD2 LEU X  12      46.470  67.160  20.890  0.00  0.00            
ATOM    165 HD21 LEU X  12      47.160  67.760  20.310  0.00  0.00            
ATOM    166 HD22 LEU X  12      46.000  67.610  21.760  0.00  0.00            
ATOM    167 HD23 LEU X  12      45.690  66.790  20.220  0.00  0.00            
ATOM    168  C   LEU X  12      48.170  63.890  23.410  0.00  0.00            
ATOM    169  O   LEU X  12      49.270  63.710  22.920  0.00  0.00            
ATOM    170  N   SER X  13      48.030  64.040  24.710  0.00  0.00            
ATOM    171  H   SER X  13      47.120  64.310  25.060  0.00  0.00            
ATOM    172  CA  SER X  13      49.170  64.230  25.630  0.00  0.00            
ATOM    173  HA  SER X  13      49.870  64.850  25.070  0.00  0.00            
ATOM    174  CB  SER X  13      48.650  64.860  26.950  0.00  0.00            
ATOM    175  HB2 SER X  13      47.870  64.270  27.440  0.00  0.00            
ATOM    176  HB3 SER X  13      49.520  64.980  27.590  0.00  0.00            
ATOM    177  OG  SER X  13      48.080  66.130  26.590  0.00  0.00            
ATOM    178  HG  SER X  13      47.200  66.020  26.230  0.00  0.00            
ATOM    179  C   SER X  13      49.940  62.960  26.050  0.00  0.00            
ATOM    180  O   SER X  13      51.180  63.120  26.170  0.00  0.00            
ATOM    181  N   ILE X  14      49.250  61.790  25.920  0.00  0.00            
ATOM    182  H   ILE X  14      48.250  61.750  26.020  0.00  0.00            
ATOM    183  CA  ILE X  14      49.950  60.460  25.810  0.00  0.00            
ATOM    184  HA  ILE X  14      50.460  60.390  26.770  0.00  0.00            
ATOM    185  CB  ILE X  14      48.910  59.380  25.640  0.00  0.00            
ATOM    186  HB  ILE X  14      48.090  59.640  24.980  0.00  0.00            
ATOM    187  CG2 ILE X  14      49.410  58.030  25.100  0.00  0.00            
ATOM    188 HG21 ILE X  14      50.440  57.870  25.420  0.00  0.00            
ATOM    189 HG22 ILE X  14      49.540  58.170  24.030  0.00  0.00            
ATOM    190 HG23 ILE X  14      48.800  57.140  25.260  0.00  0.00            
ATOM    191  CG1 ILE X  14      48.170  59.090  26.920  0.00  0.00            
ATOM    192 HG12 ILE X  14      47.820  60.000  27.390  0.00  0.00            
ATOM    193 HG13 ILE X  14      47.280  58.500  26.670  0.00  0.00            
ATOM    194  CD1 ILE X  14      49.040  58.290  27.900  0.00  0.00            
ATOM    195 HD11 ILE X  14      48.360  58.060  28.720  0.00  0.00            
ATOM    196 HD12 ILE X  14      49.810  58.940  28.310  0.00  0.00            
ATOM    197 HD13 ILE X  14      49.630  57.430  27.590  0.00  0.00            
ATOM    198  C   ILE X  14      50.840  60.490  24.580  0.00  0.00            
ATOM    199  O   ILE X  14      51.990  60.120  24.640  0.00  0.00            
ATOM    200  N   GLN X  15      50.350  60.950  23.410  0.00  0.00            
ATOM    201  H   GLN X  15      49.380  61.230  23.340  0.00  0.00            
ATOM    202  CA  GLN X  15      51.150  61.010  22.110  0.00  0.00            
ATOM    203  HA  GLN X  15      51.700  60.080  21.980  0.00  0.00            
ATOM    204  CB  GLN X  15      50.270  61.220  20.850  0.00  0.00            
ATOM    205  HB2 GLN X  15      49.830  62.210  20.900  0.00  0.00            
ATOM    206  HB3 GLN X  15      50.840  61.200  19.920  0.00  0.00            
ATOM    207  CG  GLN X  15      49.110  60.250  20.600  0.00  0.00            
ATOM    208  HG2 GLN X  15      48.520  60.130  21.510  0.00  0.00            
ATOM    209  HG3 GLN X  15      48.410  60.600  19.850  0.00  0.00            
ATOM    210  CD  GLN X  15      49.570  58.940  20.050  0.00  0.00            
ATOM    211  OE1 GLN X  15      50.390  58.710  19.200  0.00  0.00            
ATOM    212  NE2 GLN X  15      48.940  57.900  20.490  0.00  0.00            
ATOM    213 HE21 GLN X  15      48.140  58.010  21.100  0.00  0.00            
ATOM    214 HE22 GLN X  15      49.190  57.000  20.110  0.00  0.00            
ATOM    215  C   GLN X  15      52.290  62.050  22.260  0.00  0.00            
ATOM    216  O   GLN X  15      53.430  61.700  21.920  0.00  0.00            
ATOM    217  N   ARG X  16      52.010  63.190  22.950  0.00  0.00            
ATOM    218  H   ARG X  16      51.070  63.360  23.250  0.00  0.00            
ATOM    219  CA  ARG X  16      52.960  64.240  23.220  0.00  0.00            
ATOM    220  HA  ARG X  16      53.320  64.580  22.250  0.00  0.00            
ATOM    221  CB  ARG X  16      52.250  65.450  23.910  0.00  0.00            
ATOM    222  HB2 ARG X  16      51.800  65.160  24.860  0.00  0.00            
ATOM    223  HB3 ARG X  16      53.020  66.190  24.100  0.00  0.00            
ATOM    224  CG  ARG X  16      51.420  66.270  22.920  0.00  0.00            
ATOM    225  HG2 ARG X  16      50.390  66.050  23.220  0.00  0.00            
ATOM    226  HG3 ARG X  16      51.700  67.290  23.200  0.00  0.00            
ATOM    227  CD  ARG X  16      51.730  66.090  21.430  0.00  0.00            
ATOM    228  HD2 ARG X  16      52.750  66.460  21.280  0.00  0.00            
ATOM    229  HD3 ARG X  16      51.630  65.060  21.080  0.00  0.00            
ATOM    230  NE  ARG X  16      50.910  66.960  20.570  0.00  0.00            
ATOM    231  HE  ARG X  16      50.410  67.660  21.090  0.00  0.00            
ATOM    232  CZ  ARG X  16      50.770  66.940  19.280  0.00  0.00            
ATOM    233  NH1 ARG X  16      51.350  66.150  18.460  0.00  0.00            
ATOM    234 HH11 ARG X  16      52.030  65.480  18.790  0.00  0.00            
ATOM    235 HH12 ARG X  16      51.230  66.360  17.480  0.00  0.00            
ATOM    236  NH2 ARG X  16      49.960  67.770  18.760  0.00  0.00            
ATOM    237 HH21 ARG X  16      49.460  68.360  19.410  0.00  0.00            
ATOM    238 HH22 ARG X  16      49.780  67.700  17.770  0.00  0.00            
ATOM    239  C   ARG X  16      54.170  63.700  24.090  0.00  0.00            
ATOM    240  O   ARG X  16      55.310  63.900  23.710  0.00  0.00            
ATOM    241  N   ALA X  17      53.900  62.890  25.110  0.00  0.00            
ATOM    242  H   ALA X  17      52.950  62.580  25.250  0.00  0.00            
ATOM    243  CA  ALA X  17      54.950  62.160  25.880  0.00  0.00            
ATOM    244  HA  ALA X  17      55.660  62.850  26.340  0.00  0.00            
ATOM    245  CB  ALA X  17      54.220  61.420  26.970  0.00  0.00            
ATOM    246  HB1 ALA X  17      53.290  60.870  26.780  0.00  0.00            
ATOM    247  HB2 ALA X  17      53.780  62.170  27.630  0.00  0.00            
ATOM    248  HB3 ALA X  17      54.860  60.760  27.550  0.00  0.00            
ATOM    249  C   ALA X  17      55.810  61.120  25.070  0.00  0.00            
ATOM    250  O   ALA X  17      56.980  61.050  25.240  0.00  0.00            
ATOM    251  N   ILE X  18      55.120  60.380  24.240  0.00  0.00            
ATOM    252  H   ILE X  18      54.110  60.390  24.160  0.00  0.00            
ATOM    253  CA  ILE X  18      55.750  59.390  23.340  0.00  0.00            
ATOM    254  HA  ILE X  18      56.480  58.790  23.890  0.00  0.00            
ATOM    255  CB  ILE X  18      54.750  58.400  22.760  0.00  0.00            
ATOM    256  HB  ILE X  18      53.900  58.910  22.320  0.00  0.00            
ATOM    257  CG2 ILE X  18      55.150  57.710  21.420  0.00  0.00            
ATOM    258 HG21 ILE X  18      56.130  57.240  21.520  0.00  0.00            
ATOM    259 HG22 ILE X  18      55.110  58.380  20.560  0.00  0.00            
ATOM    260 HG23 ILE X  18      54.410  56.930  21.250  0.00  0.00            
ATOM    261  CG1 ILE X  18      54.220  57.370  23.860  0.00  0.00            
ATOM    262 HG12 ILE X  18      54.980  56.790  24.380  0.00  0.00            
ATOM    263 HG13 ILE X  18      53.860  58.000  24.670  0.00  0.00            
ATOM    264  CD1 ILE X  18      53.020  56.540  23.470  0.00  0.00            
ATOM    265 HD11 ILE X  18      52.260  57.120  22.950  0.00  0.00            
ATOM    266 HD12 ILE X  18      52.700  56.050  24.390  0.00  0.00            
ATOM    267 HD13 ILE X  18      53.250  55.700  22.820  0.00  0.00            
ATOM    268  C   ILE X  18      56.620  60.110  22.320  0.00  0.00            
ATOM    269  O   ILE X  18      57.680  59.680  21.960  0.00  0.00            
ATOM    270  N   GLN X  19      56.200  61.200  21.750  0.00  0.00            
ATOM    271  H   GLN X  19      55.290  61.510  22.070  0.00  0.00            
ATOM    272  CA  GLN X  19      56.890  62.100  20.810  0.00  0.00            
ATOM    273  HA  GLN X  19      57.120  61.520  19.910  0.00  0.00            
ATOM    274  CB  GLN X  19      55.950  63.220  20.310  0.00  0.00            
ATOM    275  HB2 GLN X  19      55.320  63.680  21.070  0.00  0.00            
ATOM    276  HB3 GLN X  19      56.590  63.990  19.890  0.00  0.00            
ATOM    277  CG  GLN X  19      55.000  62.780  19.130  0.00  0.00            
ATOM    278  HG2 GLN X  19      55.600  62.880  18.230  0.00  0.00            
ATOM    279  HG3 GLN X  19      54.770  61.720  19.220  0.00  0.00            
ATOM    280  CD  GLN X  19      53.650  63.560  19.070  0.00  0.00            
ATOM    281  OE1 GLN X  19      53.490  64.750  19.360  0.00  0.00            
ATOM    282  NE2 GLN X  19      52.590  62.900  18.650  0.00  0.00            
ATOM    283 HE21 GLN X  19      52.670  61.910  18.460  0.00  0.00            
ATOM    284 HE22 GLN X  19      51.770  63.470  18.530  0.00  0.00            
ATOM    285  C   GLN X  19      58.130  62.720  21.490  0.00  0.00            
ATOM    286  O   GLN X  19      59.100  63.040  20.870  0.00  0.00            
ATOM    287  N   SER X  20      58.180  62.850  22.860  0.00  0.00            
ATOM    288  H   SER X  20      57.360  62.580  23.390  0.00  0.00            
ATOM    289  CA  SER X  20      59.400  63.180  23.600  0.00  0.00            
ATOM    290  HA  SER X  20      60.030  63.870  23.040  0.00  0.00            
ATOM    291  CB  SER X  20      59.080  63.940  24.900  0.00  0.00            
ATOM    292  HB2 SER X  20      58.390  63.300  25.460  0.00  0.00            
ATOM    293  HB3 SER X  20      60.020  63.960  25.440  0.00  0.00            
ATOM    294  OG  SER X  20      58.540  65.190  24.810  0.00  0.00            
ATOM    295  HG  SER X  20      58.150  65.280  23.940  0.00  0.00            
ATOM    296  C   SER X  20      60.270  61.960  23.800  0.00  0.00            
ATOM    297  O   SER X  20      61.460  62.040  23.550  0.00  0.00            
ATOM    298  N   LEU X  21      59.780  60.730  24.050  0.00  0.00            
ATOM    299  H   LEU X  21      58.800  60.710  24.280  0.00  0.00            
ATOM    300  CA  LEU X  21      60.520  59.560  24.510  0.00  0.00            
ATOM    301  HA  LEU X  21      61.270  59.760  25.280  0.00  0.00            
ATOM    302  CB  LEU X  21      59.460  58.600  25.070  0.00  0.00            
ATOM    303  HB2 LEU X  21      59.000  59.110  25.930  0.00  0.00            
ATOM    304  HB3 LEU X  21      58.630  58.480  24.370  0.00  0.00            
ATOM    305  CG  LEU X  21      59.800  57.160  25.490  0.00  0.00            
ATOM    306  HG  LEU X  21      60.210  56.700  24.590  0.00  0.00            
ATOM    307  CD1 LEU X  21      60.890  57.170  26.570  0.00  0.00            
ATOM    308 HD11 LEU X  21      60.590  57.820  27.390  0.00  0.00            
ATOM    309 HD12 LEU X  21      61.040  56.190  27.030  0.00  0.00            
ATOM    310 HD13 LEU X  21      61.850  57.480  26.180  0.00  0.00            
ATOM    311  CD2 LEU X  21      58.630  56.380  26.110  0.00  0.00            
ATOM    312 HD21 LEU X  21      58.970  55.350  26.240  0.00  0.00            
ATOM    313 HD22 LEU X  21      58.240  56.940  26.960  0.00  0.00            
ATOM    314 HD23 LEU X  21      57.790  56.200  25.440  0.00  0.00            
ATOM    315  C   LEU X  21      61.280  58.990  23.340  0.00  0.00            
ATOM    316  O   LEU X  21      62.380  58.490  23.480  0.00  0.00            
ATOM    317  N   VAL X  22      60.650  59.080  22.100  0.00  0.00            
ATOM    318  H   VAL X  22      59.780  59.590  22.000  0.00  0.00            
ATOM    319  CA  VAL X  22      61.350  58.590  20.860  0.00  0.00            
ATOM    320  HA  VAL X  22      61.440  57.520  21.050  0.00  0.00            
ATOM    321  CB  VAL X  22      60.540  58.570  19.520  0.00  0.00            
ATOM    322  HB  VAL X  22      61.160  58.450  18.640  0.00  0.00            
ATOM    323  CG1 VAL X  22      59.390  57.530  19.330  0.00  0.00            
ATOM    324 HG11 VAL X  22      59.870  56.560  19.400  0.00  0.00            
ATOM    325 HG12 VAL X  22      58.580  57.710  20.030  0.00  0.00            
ATOM    326 HG13 VAL X  22      58.910  57.700  18.360  0.00  0.00            
ATOM    327  CG2 VAL X  22      60.050  59.940  19.320  0.00  0.00            
ATOM    328 HG21 VAL X  22      60.840  60.680  19.280  0.00  0.00            
ATOM    329 HG22 VAL X  22      59.510  59.960  18.370  0.00  0.00            
ATOM    330 HG23 VAL X  22      59.370  60.040  20.160  0.00  0.00            
ATOM    331  C   VAL X  22      62.730  59.150  20.600  0.00  0.00            
ATOM    332  O   VAL X  22      63.640  58.390  20.180  0.00  0.00            
ATOM    333  N   HID X  23      62.990  60.430  20.940  0.00  0.00            
ATOM    334  H   HID X  23      62.300  61.100  21.250  0.00  0.00            
ATOM    335  CA  HID X  23      64.310  61.030  20.840  0.00  0.00            
ATOM    336  HA  HID X  23      64.910  60.450  20.130  0.00  0.00            
ATOM    337  CB  HID X  23      64.120  62.540  20.430  0.00  0.00            
ATOM    338  HB2 HID X  23      63.330  62.740  19.710  0.00  0.00            
ATOM    339  HB3 HID X  23      63.880  63.060  21.350  0.00  0.00            
ATOM    340  CG  HID X  23      65.400  63.110  19.790  0.00  0.00            
ATOM    341  ND1 HID X  23      66.500  63.570  20.460  0.00  0.00            
ATOM    342  HD1 HID X  23      66.510  63.770  21.450  0.00  0.00            
ATOM    343  CE1 HID X  23      67.470  63.870  19.580  0.00  0.00            
ATOM    344  HE1 HID X  23      68.330  64.470  19.790  0.00  0.00            
ATOM    345  NE2 HID X  23      67.030  63.780  18.280  0.00  0.00            
ATOM    346  CD2 HID X  23      65.700  63.260  18.440  0.00  0.00            
ATOM    347  HD2 HID X  23      65.150  62.860  17.600  0.00  0.00            
ATOM    348  C   HID X  23      65.050  60.930  22.120  0.00  0.00            
ATOM    349  O   HID X  23      66.260  60.730  22.040  0.00  0.00            
ATOM    350  N   ALA X  24      64.410  61.120  23.280  0.00  0.00            
ATOM    351  H   ALA X  24      63.400  61.090  23.280  0.00  0.00            
ATOM    352  CA  ALA X  24      65.030  61.070  24.640  0.00  0.00            
ATOM    353  HA  ALA X  24      65.970  61.620  24.660  0.00  0.00            
ATOM    354  CB  ALA X  24      63.920  61.730  25.500  0.00  0.00            
ATOM    355  HB1 ALA X  24      63.480  62.640  25.100  0.00  0.00            
ATOM    356  HB2 ALA X  24      63.080  61.040  25.590  0.00  0.00            
ATOM    357  HB3 ALA X  24      64.310  61.960  26.500  0.00  0.00            
ATOM    358  C   ALA X  24      65.340  59.660  25.170  0.00  0.00            
ATOM    359  O   ALA X  24      66.050  59.540  26.180  0.00  0.00            
ATOM    360  N   CYS X  25      65.070  58.590  24.480  0.00  0.00            
ATOM    361  H   CYS X  25      64.280  58.620  23.850  0.00  0.00            
ATOM    362  CA  CYS X  25      65.640  57.220  24.810  0.00  0.00            
ATOM    363  HA  CYS X  25      65.450  57.130  25.880  0.00  0.00            
ATOM    364  CB  CYS X  25      64.830  56.160  24.000  0.00  0.00            
ATOM    365  HB2 CYS X  25      65.370  55.220  24.100  0.00  0.00            
ATOM    366  HB3 CYS X  25      63.790  56.050  24.310  0.00  0.00            
ATOM    367  SG  CYS X  25      64.760  56.240  22.250  0.00  0.00            
ATOM    368  HG  CYS X  25      64.080  57.360  22.010  0.00  0.00            
ATOM    369  C   CYS X  25      67.130  57.150  24.450  0.00  0.00            
ATOM    370  O   CYS X  25      67.740  56.160  24.880  0.00  0.00            
ATOM    371  N   GLN X  26      67.720  58.190  23.810  0.00  0.00            
ATOM    372  H   GLN X  26      67.050  58.830  23.390  0.00  0.00            
ATOM    373  CA  GLN X  26      69.190  58.290  23.510  0.00  0.00            
ATOM    374  HA  GLN X  26      69.680  57.350  23.750  0.00  0.00            
ATOM    375  CB  GLN X  26      69.540  58.510  21.990  0.00  0.00            
ATOM    376  HB2 GLN X  26      69.000  59.410  21.680  0.00  0.00            
ATOM    377  HB3 GLN X  26      70.600  58.520  21.750  0.00  0.00            
ATOM    378  CG  GLN X  26      68.960  57.290  21.270  0.00  0.00            
ATOM    379  HG2 GLN X  26      69.290  56.330  21.640  0.00  0.00            
ATOM    380  HG3 GLN X  26      67.870  57.320  21.240  0.00  0.00            
ATOM    381  CD  GLN X  26      69.400  57.300  19.740  0.00  0.00            
ATOM    382  OE1 GLN X  26      70.560  57.330  19.340  0.00  0.00            
ATOM    383  NE2 GLN X  26      68.490  57.290  18.860  0.00  0.00            
ATOM    384 HE21 GLN X  26      67.500  57.210  19.030  0.00  0.00            
ATOM    385 HE22 GLN X  26      68.830  57.330  17.910  0.00  0.00            
ATOM    386  C   GLN X  26      69.880  59.260  24.400  0.00  0.00            
ATOM    387  O   GLN X  26      71.140  59.300  24.340  0.00  0.00            
ATOM    388  N   CYM X  27      69.170  60.050  25.250  0.00  0.00            
ATOM    389  H   CYM X  27      68.160  60.030  25.290  0.00  0.00            
ATOM    390  CA  CYM X  27      69.800  61.020  26.110  0.00  0.00            
ATOM    391  HA  CYM X  27      70.640  61.500  25.600  0.00  0.00            
ATOM    392  CB  CYM X  27      68.790  62.260  26.250  0.00  0.00            
ATOM    393  HB3 CYM X  27      67.890  62.130  26.860  0.00  0.00            
ATOM    394  HB2 CYM X  27      68.340  62.370  25.260  0.00  0.00            
ATOM    395  SG  CYM X  27      69.850  63.570  27.000  0.00  0.00            
ATOM    396  C   CYM X  27      70.280  60.430  27.410  0.00  0.00            
ATOM    397  O   CYM X  27      69.500  59.880  28.190  0.00  0.00            
ATOM    398  N   ARG X  28      71.530  60.770  27.740  0.00  0.00            
ATOM    399  H   ARG X  28      72.180  60.940  26.980  0.00  0.00            
ATOM    400  CA  ARG X  28      72.100  60.600  29.130  0.00  0.00            
ATOM    401  HA  ARG X  28      71.300  60.260  29.790  0.00  0.00            
ATOM    402  CB  ARG X  28      73.170  59.550  29.250  0.00  0.00            
ATOM    403  HB2 ARG X  28      74.160  59.840  28.890  0.00  0.00            
ATOM    404  HB3 ARG X  28      73.460  59.410  30.290  0.00  0.00            
ATOM    405  CG  ARG X  28      72.810  58.260  28.560  0.00  0.00            
ATOM    406  HG2 ARG X  28      71.810  57.950  28.870  0.00  0.00            
ATOM    407  HG3 ARG X  28      72.860  58.370  27.480  0.00  0.00            
ATOM    408  CD  ARG X  28      73.870  57.190  29.000  0.00  0.00            
ATOM    409  HD2 ARG X  28      74.910  57.510  28.930  0.00  0.00            
ATOM    410  HD3 ARG X  28      73.820  56.990  30.070  0.00  0.00            
ATOM    411  NE  ARG X  28      73.670  55.930  28.320  0.00  0.00            
ATOM    412  HE  ARG X  28      72.750  55.760  27.940  0.00  0.00            
ATOM    413  CZ  ARG X  28      74.510  54.900  28.100  0.00  0.00            
ATOM    414  NH1 ARG X  28      75.600  54.730  28.850  0.00  0.00            
ATOM    415 HH11 ARG X  28      75.920  55.400  29.530  0.00  0.00            
ATOM    416 HH12 ARG X  28      76.190  53.940  28.660  0.00  0.00            
ATOM    417  NH2 ARG X  28      74.220  53.990  27.200  0.00  0.00            
ATOM    418 HH21 ARG X  28      73.330  53.990  26.720  0.00  0.00            
ATOM    419 HH22 ARG X  28      74.840  53.200  27.120  0.00  0.00            
ATOM    420  C   ARG X  28      72.600  61.960  29.740  0.00  0.00            
ATOM    421  O   ARG X  28      72.870  62.080  30.880  0.00  0.00            
ATOM    422  N   ASN X  29      72.710  63.030  28.970  0.00  0.00            
ATOM    423  H   ASN X  29      72.320  62.920  28.050  0.00  0.00            
ATOM    424  CA  ASN X  29      73.270  64.310  29.500  0.00  0.00            
ATOM    425  HA  ASN X  29      74.140  64.010  30.070  0.00  0.00            
ATOM    426  CB  ASN X  29      73.770  65.110  28.230  0.00  0.00            
ATOM    427  HB2 ASN X  29      74.500  64.470  27.750  0.00  0.00            
ATOM    428  HB3 ASN X  29      72.930  65.300  27.570  0.00  0.00            
ATOM    429  CG  ASN X  29      74.400  66.460  28.570  0.00  0.00            
ATOM    430  OD1 ASN X  29      74.530  66.850  29.730  0.00  0.00            
ATOM    431  ND2 ASN X  29      74.760  67.260  27.600  0.00  0.00            
ATOM    432 HD21 ASN X  29      74.680  66.900  26.660  0.00  0.00            
ATOM    433 HD22 ASN X  29      74.870  68.230  27.860  0.00  0.00            
ATOM    434  C   ASN X  29      72.190  64.980  30.360  0.00  0.00            
ATOM    435  O   ASN X  29      71.020  65.170  29.990  0.00  0.00            
ATOM    436  N   ALA X  30      72.590  65.410  31.560  0.00  0.00            
ATOM    437  H   ALA X  30      73.530  65.140  31.800  0.00  0.00            
ATOM    438  CA  ALA X  30      71.780  66.070  32.590  0.00  0.00            
ATOM    439  HA  ALA X  30      70.820  65.560  32.500  0.00  0.00            
ATOM    440  CB  ALA X  30      72.510  65.750  33.960  0.00  0.00            
ATOM    441  HB1 ALA X  30      72.640  64.670  33.900  0.00  0.00            
ATOM    442  HB2 ALA X  30      73.370  66.420  33.940  0.00  0.00            
ATOM    443  HB3 ALA X  30      71.810  65.960  34.760  0.00  0.00            
ATOM    444  C   ALA X  30      71.620  67.640  32.430  0.00  0.00            
ATOM    445  O   ALA X  30      70.670  68.240  32.950  0.00  0.00            
ATOM    446  N   ASN X  31      72.460  68.210  31.570  0.00  0.00            
ATOM    447  H   ASN X  31      73.050  67.570  31.050  0.00  0.00            
ATOM    448  CA  ASN X  31      72.440  69.550  31.000  0.00  0.00            
ATOM    449  HA  ASN X  31      71.600  70.100  31.410  0.00  0.00            
ATOM    450  CB  ASN X  31      73.760  70.340  31.280  0.00  0.00            
ATOM    451  HB2 ASN X  31      74.640  69.880  30.830  0.00  0.00            
ATOM    452  HB3 ASN X  31      73.650  71.310  30.800  0.00  0.00            
ATOM    453  CG  ASN X  31      74.100  70.620  32.740  0.00  0.00            
ATOM    454  OD1 ASN X  31      75.030  70.070  33.290  0.00  0.00            
ATOM    455  ND2 ASN X  31      73.430  71.560  33.420  0.00  0.00            
ATOM    456 HD21 ASN X  31      72.830  72.190  32.900  0.00  0.00            
ATOM    457 HD22 ASN X  31      73.860  71.930  34.250  0.00  0.00            
ATOM    458  C   ASN X  31      72.060  69.410  29.500  0.00  0.00            
ATOM    459  O   ASN X  31      72.790  70.030  28.690  0.00  0.00            
ATOM    460  N   CYM X  32      71.000  68.750  29.150  0.00  0.00            
ATOM    461  H   CYM X  32      70.500  68.230  29.860  0.00  0.00            
ATOM    462  CA  CYM X  32      70.590  68.680  27.780  0.00  0.00            
ATOM    463  HA  CYM X  32      71.430  68.890  27.110  0.00  0.00            
ATOM    464  CB  CYM X  32      70.180  67.190  27.460  0.00  0.00            
ATOM    465  HB3 CYM X  32      69.220  66.880  27.870  0.00  0.00            
ATOM    466  HB2 CYM X  32      70.960  66.670  28.030  0.00  0.00            
ATOM    467  SG  CYM X  32      70.450  66.770  25.780  0.00  0.00            
ATOM    468  C   CYM X  32      69.540  69.660  27.360  0.00  0.00            
ATOM    469  O   CYM X  32      68.840  70.310  28.180  0.00  0.00            
ATOM    470  N   SER X  33      69.470  69.920  26.010  0.00  0.00            
ATOM    471  H   SER X  33      70.060  69.380  25.400  0.00  0.00            
ATOM    472  CA  SER X  33      68.890  71.170  25.490  0.00  0.00            
ATOM    473  HA  SER X  33      68.770  71.820  26.350  0.00  0.00            
ATOM    474  CB  SER X  33      70.040  71.840  24.640  0.00  0.00            
ATOM    475  HB2 SER X  33      70.030  71.120  23.820  0.00  0.00            
ATOM    476  HB3 SER X  33      69.730  72.850  24.380  0.00  0.00            
ATOM    477  OG  SER X  33      71.270  71.930  25.310  0.00  0.00            
ATOM    478  HG  SER X  33      71.700  71.120  25.020  0.00  0.00            
ATOM    479  C   SER X  33      67.720  70.960  24.690  0.00  0.00            
ATOM    480  O   SER X  33      66.980  71.930  24.500  0.00  0.00            
ATOM    481  N   LEU X  34      67.280  69.820  24.300  0.00  0.00            
ATOM    482  H   LEU X  34      67.830  69.050  24.640  0.00  0.00            
ATOM    483  CA  LEU X  34      66.040  69.470  23.630  0.00  0.00            
ATOM    484  HA  LEU X  34      65.770  70.100  22.780  0.00  0.00            
ATOM    485  CB  LEU X  34      66.280  68.030  23.090  0.00  0.00            
ATOM    486  HB2 LEU X  34      66.410  67.230  23.820  0.00  0.00            
ATOM    487  HB3 LEU X  34      65.340  67.760  22.610  0.00  0.00            
ATOM    488  CG  LEU X  34      67.430  67.960  22.060  0.00  0.00            
ATOM    489  HG  LEU X  34      68.350  68.230  22.580  0.00  0.00            
ATOM    490  CD1 LEU X  34      67.610  66.600  21.390  0.00  0.00            
ATOM    491 HD11 LEU X  34      67.610  65.790  22.130  0.00  0.00            
ATOM    492 HD12 LEU X  34      67.000  66.330  20.520  0.00  0.00            
ATOM    493 HD13 LEU X  34      68.600  66.670  20.960  0.00  0.00            
ATOM    494  CD2 LEU X  34      67.260  68.910  20.900  0.00  0.00            
ATOM    495 HD21 LEU X  34      66.280  68.780  20.440  0.00  0.00            
ATOM    496 HD22 LEU X  34      67.430  69.950  21.160  0.00  0.00            
ATOM    497 HD23 LEU X  34      67.970  68.650  20.110  0.00  0.00            
ATOM    498  C   LEU X  34      64.810  69.560  24.550  0.00  0.00            
ATOM    499  O   LEU X  34      64.890  69.170  25.710  0.00  0.00            
ATOM    500  N   PRO X  35      63.610  69.920  24.070  0.00  0.00            
ATOM    501  CD  PRO X  35      63.370  70.700  22.830  0.00  0.00            
ATOM    502  HD2 PRO X  35      63.220  70.170  21.890  0.00  0.00            
ATOM    503  HD3 PRO X  35      64.200  71.370  22.620  0.00  0.00            
ATOM    504  CG  PRO X  35      62.090  71.550  23.120  0.00  0.00            
ATOM    505  HG2 PRO X  35      61.640  71.710  22.140  0.00  0.00            
ATOM    506  HG3 PRO X  35      62.340  72.530  23.530  0.00  0.00            
ATOM    507  CB  PRO X  35      61.300  70.690  24.110  0.00  0.00            
ATOM    508  HB2 PRO X  35      60.690  69.980  23.560  0.00  0.00            
ATOM    509  HB3 PRO X  35      60.720  71.290  24.810  0.00  0.00            
ATOM    510  CA  PRO X  35      62.370  69.830  24.850  0.00  0.00            
ATOM    511  HA  PRO X  35      62.560  70.320  25.800  0.00  0.00            
ATOM    512  C   PRO X  35      61.940  68.450  25.240  0.00  0.00            
ATOM    513  O   PRO X  35      61.370  68.310  26.280  0.00  0.00            
ATOM    514  N   SER X  36      62.190  67.480  24.360  0.00  0.00            
ATOM    515  H   SER X  36      62.460  67.720  23.420  0.00  0.00            
ATOM    516  CA  SER X  36      62.010  66.070  24.630  0.00  0.00            
ATOM    517  HA  SER X  36      60.960  65.950  24.900  0.00  0.00            
ATOM    518  CB  SER X  36      62.290  65.230  23.520  0.00  0.00            
ATOM    519  HB2 SER X  36      62.330  64.170  23.770  0.00  0.00            
ATOM    520  HB3 SER X  36      61.540  65.320  22.730  0.00  0.00            
ATOM    521  OG  SER X  36      63.560  65.570  22.950  0.00  0.00            
ATOM    522  HG  SER X  36      63.410  66.250  22.280  0.00  0.00            
ATOM    523  C   SER X  36      62.880  65.540  25.800  0.00  0.00            
ATOM    524  O   SER X  36      62.320  64.960  26.710  0.00  0.00            
ATOM    525  N   CYM X  37      64.180  65.800  25.900  0.00  0.00            
ATOM    526  H   CYM X  37      64.650  66.110  25.060  0.00  0.00            
ATOM    527  CA  CYM X  37      65.020  65.500  27.140  0.00  0.00            
ATOM    528  HA  CYM X  37      64.980  64.420  27.220  0.00  0.00            
ATOM    529  CB  CYM X  37      66.430  65.920  27.030  0.00  0.00            
ATOM    530  HB3 CYM X  37      66.970  65.560  27.910  0.00  0.00            
ATOM    531  HB2 CYM X  37      66.610  66.990  27.030  0.00  0.00            
ATOM    532  SG  CYM X  37      67.150  65.440  25.390  0.00  0.00            
ATOM    533  C   CYM X  37      64.370  66.100  28.480  0.00  0.00            
ATOM    534  O   CYM X  37      64.040  65.390  29.400  0.00  0.00            
ATOM    535  N   GLN X  38      64.100  67.410  28.440  0.00  0.00            
ATOM    536  H   GLN X  38      64.440  67.880  27.620  0.00  0.00            
ATOM    537  CA  GLN X  38      63.630  68.230  29.560  0.00  0.00            
ATOM    538  HA  GLN X  38      64.240  68.130  30.450  0.00  0.00            
ATOM    539  CB  GLN X  38      63.710  69.660  29.260  0.00  0.00            
ATOM    540  HB2 GLN X  38      63.120  69.770  28.350  0.00  0.00            
ATOM    541  HB3 GLN X  38      63.210  70.310  29.980  0.00  0.00            
ATOM    542  CG  GLN X  38      65.230  70.060  29.100  0.00  0.00            
ATOM    543  HG2 GLN X  38      65.740  69.840  30.040  0.00  0.00            
ATOM    544  HG3 GLN X  38      65.570  69.550  28.200  0.00  0.00            
ATOM    545  CD  GLN X  38      65.220  71.550  28.670  0.00  0.00            
ATOM    546  OE1 GLN X  38      64.240  72.260  28.470  0.00  0.00            
ATOM    547  NE2 GLN X  38      66.440  72.050  28.360  0.00  0.00            
ATOM    548 HE21 GLN X  38      67.240  71.480  28.550  0.00  0.00            
ATOM    549 HE22 GLN X  38      66.450  72.960  27.920  0.00  0.00            
ATOM    550  C   GLN X  38      62.240  67.810  29.980  0.00  0.00            
ATOM    551  O   GLN X  38      61.950  67.930  31.170  0.00  0.00            
ATOM    552  N   LYS X  39      61.360  67.290  29.070  0.00  0.00            
ATOM    553  H   LYS X  39      61.570  67.450  28.090  0.00  0.00            
ATOM    554  CA  LYS X  39      60.080  66.660  29.540  0.00  0.00            
ATOM    555  HA  LYS X  39      59.740  67.230  30.410  0.00  0.00            
ATOM    556  CB  LYS X  39      59.080  66.760  28.370  0.00  0.00            
ATOM    557  HB2 LYS X  39      59.140  67.820  28.120  0.00  0.00            
ATOM    558  HB3 LYS X  39      59.510  66.210  27.540  0.00  0.00            
ATOM    559  CG  LYS X  39      57.670  66.410  28.720  0.00  0.00            
ATOM    560  HG2 LYS X  39      57.520  65.330  28.700  0.00  0.00            
ATOM    561  HG3 LYS X  39      57.340  66.880  29.650  0.00  0.00            
ATOM    562  CD  LYS X  39      56.660  66.960  27.600  0.00  0.00            
ATOM    563  HD2 LYS X  39      56.640  68.050  27.500  0.00  0.00            
ATOM    564  HD3 LYS X  39      56.860  66.500  26.630  0.00  0.00            
ATOM    565  CE  LYS X  39      55.260  66.620  28.100  0.00  0.00            
ATOM    566  HE2 LYS X  39      55.020  65.560  28.050  0.00  0.00            
ATOM    567  HE3 LYS X  39      55.200  66.810  29.170  0.00  0.00            
ATOM    568  NZ  LYS X  39      54.150  67.420  27.500  0.00  0.00            
ATOM    569  HZ1 LYS X  39      53.850  68.140  28.130  0.00  0.00            
ATOM    570  HZ2 LYS X  39      53.360  66.800  27.380  0.00  0.00            
ATOM    571  HZ3 LYS X  39      54.390  67.970  26.690  0.00  0.00            
ATOM    572  C   LYS X  39      60.230  65.240  30.110  0.00  0.00            
ATOM    573  O   LYS X  39      59.650  64.970  31.140  0.00  0.00            
ATOM    574  N   MET X  40      61.120  64.400  29.550  0.00  0.00            
ATOM    575  H   MET X  40      61.760  64.790  28.870  0.00  0.00            
ATOM    576  CA  MET X  40      61.340  63.000  30.010  0.00  0.00            
ATOM    577  HA  MET X  40      60.350  62.680  30.350  0.00  0.00            
ATOM    578  CB  MET X  40      61.760  62.170  28.850  0.00  0.00            
ATOM    579  HB2 MET X  40      62.680  62.570  28.430  0.00  0.00            
ATOM    580  HB3 MET X  40      61.810  61.150  29.240  0.00  0.00            
ATOM    581  CG  MET X  40      60.690  62.260  27.760  0.00  0.00            
ATOM    582  HG2 MET X  40      60.630  63.290  27.400  0.00  0.00            
ATOM    583  HG3 MET X  40      60.960  61.550  26.980  0.00  0.00            
ATOM    584  SD  MET X  40      58.990  61.870  28.240  0.00  0.00            
ATOM    585  CE  MET X  40      58.990  60.120  28.900  0.00  0.00            
ATOM    586  HE1 MET X  40      59.420  60.080  29.900  0.00  0.00            
ATOM    587  HE2 MET X  40      57.950  59.770  28.880  0.00  0.00            
ATOM    588  HE3 MET X  40      59.510  59.650  28.070  0.00  0.00            
ATOM    589  C   MET X  40      62.250  62.820  31.200  0.00  0.00            
ATOM    590  O   MET X  40      62.480  61.740  31.680  0.00  0.00            
ATOM    591  N   LYS X  41      62.630  63.900  31.810  0.00  0.00            
ATOM    592  H   LYS X  41      62.410  64.750  31.320  0.00  0.00            
ATOM    593  CA  LYS X  41      63.870  63.970  32.490  0.00  0.00            
ATOM    594  HA  LYS X  41      64.680  63.660  31.830  0.00  0.00            
ATOM    595  CB  LYS X  41      64.130  65.470  32.840  0.00  0.00            
ATOM    596  HB2 LYS X  41      63.920  66.090  31.970  0.00  0.00            
ATOM    597  HB3 LYS X  41      63.640  65.810  33.750  0.00  0.00            
ATOM    598  CG  LYS X  41      65.620  65.710  33.100  0.00  0.00            
ATOM    599  HG2 LYS X  41      65.910  65.280  34.050  0.00  0.00            
ATOM    600  HG3 LYS X  41      66.190  65.210  32.320  0.00  0.00            
ATOM    601  CD  LYS X  41      65.980  67.170  33.150  0.00  0.00            
ATOM    602  HD2 LYS X  41      66.050  67.510  32.120  0.00  0.00            
ATOM    603  HD3 LYS X  41      65.210  67.720  33.690  0.00  0.00            
ATOM    604  CE  LYS X  41      67.320  67.390  33.850  0.00  0.00            
ATOM    605  HE2 LYS X  41      67.310  67.170  34.920  0.00  0.00            
ATOM    606  HE3 LYS X  41      68.160  66.880  33.380  0.00  0.00            
ATOM    607  NZ  LYS X  41      67.570  68.860  33.690  0.00  0.00            
ATOM    608  HZ1 LYS X  41      67.850  69.030  32.740  0.00  0.00            
ATOM    609  HZ2 LYS X  41      68.250  69.130  34.390  0.00  0.00            
ATOM    610  HZ3 LYS X  41      66.720  69.370  33.890  0.00  0.00            
ATOM    611  C   LYS X  41      63.970  63.040  33.700  0.00  0.00            
ATOM    612  O   LYS X  41      64.970  62.390  33.860  0.00  0.00            
ATOM    613  N   ARG X  42      62.900  62.880  34.510  0.00  0.00            
ATOM    614  H   ARG X  42      62.040  63.360  34.290  0.00  0.00            
ATOM    615  CA  ARG X  42      62.890  61.870  35.610  0.00  0.00            
ATOM    616  HA  ARG X  42      63.900  61.570  35.890  0.00  0.00            
ATOM    617  CB  ARG X  42      62.150  62.450  36.810  0.00  0.00            
ATOM    618  HB2 ARG X  42      61.170  62.780  36.490  0.00  0.00            
ATOM    619  HB3 ARG X  42      62.110  61.650  37.550  0.00  0.00            
ATOM    620  CG  ARG X  42      63.010  63.550  37.400  0.00  0.00            
ATOM    621  HG2 ARG X  42      63.960  63.220  37.830  0.00  0.00            
ATOM    622  HG3 ARG X  42      63.130  64.360  36.680  0.00  0.00            
ATOM    623  CD  ARG X  42      62.350  64.260  38.630  0.00  0.00            
ATOM    624  HD2 ARG X  42      61.440  64.690  38.210  0.00  0.00            
ATOM    625  HD3 ARG X  42      62.170  63.470  39.360  0.00  0.00            
ATOM    626  NE  ARG X  42      63.170  65.280  39.300  0.00  0.00            
ATOM    627  HE  ARG X  42      64.060  65.490  38.870  0.00  0.00            
ATOM    628  CZ  ARG X  42      62.750  66.040  40.340  0.00  0.00            
ATOM    629  NH1 ARG X  42      61.600  65.830  40.890  0.00  0.00            
ATOM    630 HH11 ARG X  42      61.140  64.960  40.660  0.00  0.00            
ATOM    631 HH12 ARG X  42      61.300  66.430  41.640  0.00  0.00            
ATOM    632  NH2 ARG X  42      63.460  67.080  40.790  0.00  0.00            
ATOM    633 HH21 ARG X  42      64.310  67.400  40.350  0.00  0.00            
ATOM    634 HH22 ARG X  42      63.020  67.620  41.520  0.00  0.00            
ATOM    635  C   ARG X  42      62.340  60.470  35.300  0.00  0.00            
ATOM    636  O   ARG X  42      62.940  59.620  35.860  0.00  0.00            
ATOM    637  N   VAL X  43      61.550  60.280  34.230  0.00  0.00            
ATOM    638  H   VAL X  43      61.310  61.150  33.780  0.00  0.00            
ATOM    639  CA  VAL X  43      61.230  59.050  33.620  0.00  0.00            
ATOM    640  HA  VAL X  43      60.890  58.410  34.430  0.00  0.00            
ATOM    641  CB  VAL X  43      60.090  59.120  32.560  0.00  0.00            
ATOM    642  HB  VAL X  43      60.380  59.870  31.820  0.00  0.00            
ATOM    643  CG1 VAL X  43      59.830  57.760  31.920  0.00  0.00            
ATOM    644 HG11 VAL X  43      60.630  57.640  31.190  0.00  0.00            
ATOM    645 HG12 VAL X  43      58.870  57.840  31.410  0.00  0.00            
ATOM    646 HG13 VAL X  43      59.820  56.960  32.670  0.00  0.00            
ATOM    647  CG2 VAL X  43      58.840  59.780  33.170  0.00  0.00            
ATOM    648 HG21 VAL X  43      58.240  59.020  33.670  0.00  0.00            
ATOM    649 HG22 VAL X  43      58.250  60.230  32.370  0.00  0.00            
ATOM    650 HG23 VAL X  43      59.120  60.620  33.810  0.00  0.00            
ATOM    651  C   VAL X  43      62.480  58.270  33.190  0.00  0.00            
ATOM    652  O   VAL X  43      62.610  57.050  33.370  0.00  0.00            
ATOM    653  N   VAL X  44      63.460  58.920  32.500  0.00  0.00            
ATOM    654  H   VAL X  44      63.230  59.840  32.160  0.00  0.00            
ATOM    655  CA  VAL X  44      64.650  58.190  31.920  0.00  0.00            
ATOM    656  HA  VAL X  44      64.400  57.170  31.620  0.00  0.00            
ATOM    657  CB  VAL X  44      65.280  58.940  30.810  0.00  0.00            
ATOM    658  HB  VAL X  44      66.140  58.370  30.450  0.00  0.00            
ATOM    659  CG1 VAL X  44      64.260  59.020  29.580  0.00  0.00            
ATOM    660 HG11 VAL X  44      63.920  58.000  29.390  0.00  0.00            
ATOM    661 HG12 VAL X  44      64.800  59.400  28.720  0.00  0.00            
ATOM    662 HG13 VAL X  44      63.390  59.640  29.820  0.00  0.00            
ATOM    663  CG2 VAL X  44      65.800  60.350  31.000  0.00  0.00            
ATOM    664 HG21 VAL X  44      64.990  61.090  31.040  0.00  0.00            
ATOM    665 HG22 VAL X  44      66.370  60.610  30.110  0.00  0.00            
ATOM    666 HG23 VAL X  44      66.580  60.450  31.760  0.00  0.00            
ATOM    667  C   VAL X  44      65.660  58.030  33.080  0.00  0.00            
ATOM    668  O   VAL X  44      66.120  56.890  33.250  0.00  0.00            
ATOM    669  N   GLN X  45      65.830  59.040  33.970  0.00  0.00            
ATOM    670  H   GLN X  45      65.510  59.970  33.740  0.00  0.00            
ATOM    671  CA  GLN X  45      66.810  58.930  35.030  0.00  0.00            
ATOM    672  HA  GLN X  45      67.780  58.730  34.570  0.00  0.00            
ATOM    673  CB  GLN X  45      66.890  60.380  35.630  0.00  0.00            
ATOM    674  HB2 GLN X  45      65.910  60.820  35.820  0.00  0.00            
ATOM    675  HB3 GLN X  45      67.460  60.320  36.560  0.00  0.00            
ATOM    676  CG  GLN X  45      67.750  61.310  34.780  0.00  0.00            
ATOM    677  HG2 GLN X  45      68.770  60.960  34.640  0.00  0.00            
ATOM    678  HG3 GLN X  45      67.290  61.360  33.790  0.00  0.00            
ATOM    679  CD  GLN X  45      67.780  62.750  35.320  0.00  0.00            
ATOM    680  OE1 GLN X  45      67.410  63.040  36.470  0.00  0.00            
ATOM    681  NE2 GLN X  45      68.220  63.760  34.550  0.00  0.00            
ATOM    682 HE21 GLN X  45      68.530  63.660  33.590  0.00  0.00            
ATOM    683 HE22 GLN X  45      68.400  64.680  34.920  0.00  0.00            
ATOM    684  C   GLN X  45      66.500  57.780  36.010  0.00  0.00            
ATOM    685  O   GLN X  45      67.430  57.080  36.520  0.00  0.00            
ATOM    686  N   HID X  46      65.210  57.430  36.220  0.00  0.00            
ATOM    687  H   HID X  46      64.460  57.980  35.830  0.00  0.00            
ATOM    688  CA  HID X  46      64.760  56.330  37.040  0.00  0.00            
ATOM    689  HA  HID X  46      65.320  56.330  37.970  0.00  0.00            
ATOM    690  CB  HID X  46      63.290  56.550  37.360  0.00  0.00            
ATOM    691  HB2 HID X  46      63.170  57.590  37.670  0.00  0.00            
ATOM    692  HB3 HID X  46      62.690  56.460  36.460  0.00  0.00            
ATOM    693  CG  HID X  46      62.730  55.650  38.420  0.00  0.00            
ATOM    694  ND1 HID X  46      63.000  55.770  39.730  0.00  0.00            
ATOM    695  HD1 HID X  46      63.430  56.540  40.220  0.00  0.00            
ATOM    696  CE1 HID X  46      62.390  54.730  40.360  0.00  0.00            
ATOM    697  HE1 HID X  46      62.440  54.510  41.420  0.00  0.00            
ATOM    698  NE2 HID X  46      61.840  53.850  39.490  0.00  0.00            
ATOM    699  CD2 HID X  46      62.080  54.430  38.220  0.00  0.00            
ATOM    700  HD2 HID X  46      61.740  54.100  37.250  0.00  0.00            
ATOM    701  C   HID X  46      65.050  54.930  36.500  0.00  0.00            
ATOM    702  O   HID X  46      64.810  53.960  37.260  0.00  0.00            
ATOM    703  N   THR X  47      65.400  54.750  35.220  0.00  0.00            
ATOM    704  H   THR X  47      65.660  55.560  34.670  0.00  0.00            
ATOM    705  CA  THR X  47      65.760  53.440  34.640  0.00  0.00            
ATOM    706  HA  THR X  47      64.900  52.780  34.700  0.00  0.00            
ATOM    707  CB  THR X  47      66.210  53.540  33.140  0.00  0.00            
ATOM    708  HB  THR X  47      66.600  52.540  32.960  0.00  0.00            
ATOM    709  CG2 THR X  47      65.090  53.940  32.130  0.00  0.00            
ATOM    710 HG21 THR X  47      65.520  54.040  31.130  0.00  0.00            
ATOM    711 HG22 THR X  47      64.370  53.130  32.090  0.00  0.00            
ATOM    712 HG23 THR X  47      64.550  54.860  32.370  0.00  0.00            
ATOM    713  OG1 THR X  47      67.290  54.470  32.960  0.00  0.00            
ATOM    714  HG1 THR X  47      66.830  55.320  33.010  0.00  0.00            
ATOM    715  C   THR X  47      66.900  52.870  35.430  0.00  0.00            
ATOM    716  O   THR X  47      66.920  51.660  35.540  0.00  0.00            
ATOM    717  N   LYS X  48      67.810  53.710  35.890  0.00  0.00            
ATOM    718  H   LYS X  48      67.740  54.680  35.630  0.00  0.00            
ATOM    719  CA  LYS X  48      68.970  53.310  36.790  0.00  0.00            
ATOM    720  HA  LYS X  48      69.060  52.220  36.840  0.00  0.00            
ATOM    721  CB  LYS X  48      70.330  53.770  36.120  0.00  0.00            
ATOM    722  HB2 LYS X  48      70.320  54.860  36.140  0.00  0.00            
ATOM    723  HB3 LYS X  48      71.160  53.430  36.740  0.00  0.00            
ATOM    724  CG  LYS X  48      70.520  53.280  34.670  0.00  0.00            
ATOM    725  HG2 LYS X  48      69.830  53.730  33.950  0.00  0.00            
ATOM    726  HG3 LYS X  48      71.540  53.540  34.390  0.00  0.00            
ATOM    727  CD  LYS X  48      70.260  51.780  34.370  0.00  0.00            
ATOM    728  HD2 LYS X  48      70.630  51.160  35.190  0.00  0.00            
ATOM    729  HD3 LYS X  48      69.210  51.540  34.190  0.00  0.00            
ATOM    730  CE  LYS X  48      71.120  51.410  33.130  0.00  0.00            
ATOM    731  HE2 LYS X  48      70.870  52.140  32.360  0.00  0.00            
ATOM    732  HE3 LYS X  48      72.150  51.610  33.420  0.00  0.00            
ATOM    733  NZ  LYS X  48      70.810  50.010  32.640  0.00  0.00            
ATOM    734  HZ1 LYS X  48      71.290  49.800  31.780  0.00  0.00            
ATOM    735  HZ2 LYS X  48      70.990  49.320  33.360  0.00  0.00            
ATOM    736  HZ3 LYS X  48      69.820  49.920  32.490  0.00  0.00            
ATOM    737  C   LYS X  48      68.770  53.770  38.240  0.00  0.00            
ATOM    738  O   LYS X  48      69.680  53.530  39.020  0.00  0.00            
ATOM    739  N   GLY X  49      67.660  54.430  38.600  0.00  0.00            
ATOM    740  H   GLY X  49      66.910  54.610  37.950  0.00  0.00            
ATOM    741  CA  GLY X  49      67.470  54.990  40.000  0.00  0.00            
ATOM    742  HA2 GLY X  49      68.440  55.030  40.500  0.00  0.00            
ATOM    743  HA3 GLY X  49      67.090  56.010  40.070  0.00  0.00            
ATOM    744  C   GLY X  49      66.600  54.110  40.900  0.00  0.00            
ATOM    745  O   GLY X  49      66.670  54.240  42.130  0.00  0.00            
ATOM    746  N   CYM X  50      65.710  53.250  40.250  0.00  0.00            
ATOM    747  H   CYM X  50      65.670  53.240  39.240  0.00  0.00            
ATOM    748  CA  CYM X  50      65.090  52.160  40.940  0.00  0.00            
ATOM    749  HA  CYM X  50      64.410  52.650  41.650  0.00  0.00            
ATOM    750  CB  CYM X  50      64.290  51.290  39.920  0.00  0.00            
ATOM    751  HB3 CYM X  50      64.870  50.390  39.680  0.00  0.00            
ATOM    752  HB2 CYM X  50      64.160  51.750  38.940  0.00  0.00            
ATOM    753  SG  CYM X  50      62.700  50.840  40.690  0.00  0.00            
ATOM    754  C   CYM X  50      66.100  51.310  41.750  0.00  0.00            
ATOM    755  O   CYM X  50      67.240  51.070  41.360  0.00  0.00            
ATOM    756  N   LYS X  51      65.520  50.700  42.800  0.00  0.00            
ATOM    757  H   LYS X  51      64.630  51.150  42.980  0.00  0.00            
ATOM    758  CA  LYS X  51      65.860  49.490  43.530  0.00  0.00            
ATOM    759  HA  LYS X  51      66.770  49.030  43.130  0.00  0.00            
ATOM    760  CB  LYS X  51      66.250  49.900  45.000  0.00  0.00            
ATOM    761  HB2 LYS X  51      65.540  50.560  45.490  0.00  0.00            
ATOM    762  HB3 LYS X  51      66.240  49.010  45.630  0.00  0.00            
ATOM    763  CG  LYS X  51      67.640  50.580  45.020  0.00  0.00            
ATOM    764  HG2 LYS X  51      68.330  49.780  44.750  0.00  0.00            
ATOM    765  HG3 LYS X  51      67.700  51.510  44.450  0.00  0.00            
ATOM    766  CD  LYS X  51      67.970  51.000  46.390  0.00  0.00            
ATOM    767  HD2 LYS X  51      67.360  51.860  46.690  0.00  0.00            
ATOM    768  HD3 LYS X  51      67.720  50.150  47.020  0.00  0.00            
ATOM    769  CE  LYS X  51      69.430  51.330  46.640  0.00  0.00            
ATOM    770  HE2 LYS X  51      69.620  51.230  47.710  0.00  0.00            
ATOM    771  HE3 LYS X  51      69.990  50.620  46.030  0.00  0.00            
ATOM    772  NZ  LYS X  51      69.750  52.740  46.230  0.00  0.00            
ATOM    773  HZ1 LYS X  51      70.730  52.980  46.260  0.00  0.00            
ATOM    774  HZ2 LYS X  51      69.550  52.880  45.250  0.00  0.00            
ATOM    775  HZ3 LYS X  51      69.280  53.470  46.740  0.00  0.00            
ATOM    776  C   LYS X  51      64.920  48.310  43.390  0.00  0.00            
ATOM    777  O   LYS X  51      65.510  47.180  43.470  0.00  0.00            
ATOM    778  N   ARG X  52      63.620  48.510  43.110  0.00  0.00            
ATOM    779  H   ARG X  52      63.250  49.430  42.960  0.00  0.00            
ATOM    780  CA  ARG X  52      62.650  47.400  43.010  0.00  0.00            
ATOM    781  HA  ARG X  52      63.050  46.640  43.680  0.00  0.00            
ATOM    782  CB  ARG X  52      61.290  47.960  43.530  0.00  0.00            
ATOM    783  HB2 ARG X  52      61.510  48.310  44.540  0.00  0.00            
ATOM    784  HB3 ARG X  52      60.920  48.850  43.020  0.00  0.00            
ATOM    785  CG  ARG X  52      60.080  47.060  43.590  0.00  0.00            
ATOM    786  HG2 ARG X  52      59.770  46.840  42.570  0.00  0.00            
ATOM    787  HG3 ARG X  52      60.410  46.160  44.110  0.00  0.00            
ATOM    788  CD  ARG X  52      59.040  47.800  44.410  0.00  0.00            
ATOM    789  HD2 ARG X  52      59.600  48.020  45.310  0.00  0.00            
ATOM    790  HD3 ARG X  52      58.720  48.740  43.940  0.00  0.00            
ATOM    791  NE  ARG X  52      57.970  46.890  44.720  0.00  0.00            
ATOM    792  HE  ARG X  52      58.080  45.910  44.510  0.00  0.00            
ATOM    793  CZ  ARG X  52      56.830  47.260  45.280  0.00  0.00            
ATOM    794  NH1 ARG X  52      56.510  48.500  45.450  0.00  0.00            
ATOM    795 HH11 ARG X  52      57.040  49.190  44.940  0.00  0.00            
ATOM    796 HH12 ARG X  52      55.590  48.760  45.780  0.00  0.00            
ATOM    797  NH2 ARG X  52      56.010  46.320  45.720  0.00  0.00            
ATOM    798 HH21 ARG X  52      56.240  45.350  45.580  0.00  0.00            
ATOM    799 HH22 ARG X  52      55.160  46.630  46.180  0.00  0.00            
ATOM    800  C   ARG X  52      62.530  46.840  41.550  0.00  0.00            
ATOM    801  O   ARG X  52      62.500  45.620  41.390  0.00  0.00            
ATOM    802  N   LYS X  53      62.640  47.730  40.580  0.00  0.00            
ATOM    803  H   LYS X  53      62.970  48.620  40.920  0.00  0.00            
ATOM    804  CA  LYS X  53      62.560  47.470  39.100  0.00  0.00            
ATOM    805  HA  LYS X  53      62.380  48.380  38.530  0.00  0.00            
ATOM    806  CB  LYS X  53      63.880  46.760  38.600  0.00  0.00            
ATOM    807  HB2 LYS X  53      63.910  45.850  39.210  0.00  0.00            
ATOM    808  HB3 LYS X  53      63.770  46.460  37.550  0.00  0.00            
ATOM    809  CG  LYS X  53      65.120  47.620  38.870  0.00  0.00            
ATOM    810  HG2 LYS X  53      64.940  48.620  38.470  0.00  0.00            
ATOM    811  HG3 LYS X  53      65.180  47.730  39.950  0.00  0.00            
ATOM    812  CD  LYS X  53      66.460  47.210  38.210  0.00  0.00            
ATOM    813  HD2 LYS X  53      67.150  47.920  38.660  0.00  0.00            
ATOM    814  HD3 LYS X  53      66.840  46.230  38.500  0.00  0.00            
ATOM    815  CE  LYS X  53      66.440  47.270  36.660  0.00  0.00            
ATOM    816  HE2 LYS X  53      67.390  46.960  36.220  0.00  0.00            
ATOM    817  HE3 LYS X  53      65.580  46.670  36.360  0.00  0.00            
ATOM    818  NZ  LYS X  53      66.200  48.650  36.240  0.00  0.00            
ATOM    819  HZ1 LYS X  53      66.280  48.720  35.230  0.00  0.00            
ATOM    820  HZ2 LYS X  53      65.270  48.860  36.580  0.00  0.00            
ATOM    821  HZ3 LYS X  53      66.880  49.310  36.580  0.00  0.00            
ATOM    822  C   LYS X  53      61.270  46.590  38.830  0.00  0.00            
ATOM    823  O   LYS X  53      60.320  46.490  39.650  0.00  0.00            
ATOM    824  N   THR X  54      61.150  46.020  37.660  0.00  0.00            
ATOM    825  H   THR X  54      61.840  46.210  36.950  0.00  0.00            
ATOM    826  CA  THR X  54      59.950  45.190  37.320  0.00  0.00            
ATOM    827  HA  THR X  54      59.070  45.790  37.530  0.00  0.00            
ATOM    828  CB  THR X  54      59.880  44.910  35.830  0.00  0.00            
ATOM    829  HB  THR X  54      59.180  44.110  35.620  0.00  0.00            
ATOM    830  CG2 THR X  54      59.570  46.190  35.130  0.00  0.00            
ATOM    831 HG21 THR X  54      58.740  46.690  35.630  0.00  0.00            
ATOM    832 HG22 THR X  54      60.460  46.780  34.880  0.00  0.00            
ATOM    833 HG23 THR X  54      59.190  45.830  34.180  0.00  0.00            
ATOM    834  OG1 THR X  54      61.130  44.460  35.350  0.00  0.00            
ATOM    835  HG1 THR X  54      61.030  44.390  34.400  0.00  0.00            
ATOM    836  C   THR X  54      59.940  43.900  38.120  0.00  0.00            
ATOM    837  O   THR X  54      58.840  43.470  38.390  0.00  0.00            
ATOM    838  N   ASN X  55      61.080  43.360  38.580  0.00  0.00            
ATOM    839  H   ASN X  55      61.950  43.780  38.270  0.00  0.00            
ATOM    840  CA  ASN X  55      61.170  42.080  39.330  0.00  0.00            
ATOM    841  HA  ASN X  55      60.560  41.380  38.760  0.00  0.00            
ATOM    842  CB  ASN X  55      62.630  41.580  39.470  0.00  0.00            
ATOM    843  HB2 ASN X  55      63.120  41.720  38.510  0.00  0.00            
ATOM    844  HB3 ASN X  55      63.210  42.130  40.210  0.00  0.00            
ATOM    845  CG  ASN X  55      62.570  40.050  39.800  0.00  0.00            
ATOM    846  OD1 ASN X  55      62.660  39.630  40.910  0.00  0.00            
ATOM    847  ND2 ASN X  55      62.360  39.240  38.800  0.00  0.00            
ATOM    848 HD21 ASN X  55      62.310  39.540  37.840  0.00  0.00            
ATOM    849 HD22 ASN X  55      62.140  38.270  39.000  0.00  0.00            
ATOM    850  C   ASN X  55      60.480  42.140  40.770  0.00  0.00            
ATOM    851  O   ASN X  55      59.720  41.240  41.200  0.00  0.00            
ATOM    852  N   GLY X  56      60.690  43.250  41.500  0.00  0.00            
ATOM    853  H   GLY X  56      61.460  43.830  41.200  0.00  0.00            
ATOM    854  CA  GLY X  56      59.970  43.570  42.740  0.00  0.00            
ATOM    855  HA2 GLY X  56      59.940  42.650  43.330  0.00  0.00            
ATOM    856  HA3 GLY X  56      60.640  44.200  43.310  0.00  0.00            
ATOM    857  C   GLY X  56      58.550  44.180  42.570  0.00  0.00            
ATOM    858  O   GLY X  56      57.810  44.210  43.540  0.00  0.00            
ATOM    859  N   GLY X  57      58.270  44.800  41.420  0.00  0.00            
ATOM    860  H   GLY X  57      58.780  44.670  40.560  0.00  0.00            
ATOM    861  CA  GLY X  57      56.870  45.270  41.230  0.00  0.00            
ATOM    862  HA2 GLY X  57      56.600  45.030  40.200  0.00  0.00            
ATOM    863  HA3 GLY X  57      56.160  44.810  41.920  0.00  0.00            
ATOM    864  C   GLY X  57      56.760  46.760  41.380  0.00  0.00            
ATOM    865  O   GLY X  57      55.950  47.220  42.180  0.00  0.00            
ATOM    866  N   CYM X  58      57.730  47.530  40.880  0.00  0.00            
ATOM    867  H   CYM X  58      58.470  47.110  40.320  0.00  0.00            
ATOM    868  CA  CYM X  58      57.790  48.970  40.990  0.00  0.00            
ATOM    869  HA  CYM X  58      57.820  49.270  42.040  0.00  0.00            
ATOM    870  CB  CYM X  58      59.120  49.510  40.420  0.00  0.00            
ATOM    871  HB3 CYM X  58      59.320  49.120  39.430  0.00  0.00            
ATOM    872  HB2 CYM X  58      59.980  49.120  40.970  0.00  0.00            
ATOM    873  SG  CYM X  58      59.240  51.320  40.460  0.00  0.00            
ATOM    874  C   CYM X  58      56.620  49.610  40.160  0.00  0.00            
ATOM    875  O   CYM X  58      56.570  49.360  38.940  0.00  0.00            
ATOM    876  N   PRO X  59      55.860  50.570  40.730  0.00  0.00            
ATOM    877  CD  PRO X  59      55.610  50.680  42.120  0.00  0.00            
ATOM    878  HD2 PRO X  59      56.210  51.490  42.540  0.00  0.00            
ATOM    879  HD3 PRO X  59      55.900  49.780  42.660  0.00  0.00            
ATOM    880  CG  PRO X  59      54.120  51.050  42.300  0.00  0.00            
ATOM    881  HG2 PRO X  59      53.980  51.750  43.130  0.00  0.00            
ATOM    882  HG3 PRO X  59      53.520  50.150  42.420  0.00  0.00            
ATOM    883  CB  PRO X  59      53.870  51.880  41.070  0.00  0.00            
ATOM    884  HB2 PRO X  59      54.220  52.870  41.370  0.00  0.00            
ATOM    885  HB3 PRO X  59      52.880  52.010  40.650  0.00  0.00            
ATOM    886  CA  PRO X  59      54.770  51.200  40.010  0.00  0.00            
ATOM    887  HA  PRO X  59      54.250  50.410  39.470  0.00  0.00            
ATOM    888  C   PRO X  59      55.250  52.310  38.960  0.00  0.00            
ATOM    889  O   PRO X  59      54.510  52.620  38.080  0.00  0.00            
ATOM    890  N   VAL X  60      56.470  52.810  39.090  0.00  0.00            
ATOM    891  H   VAL X  60      57.100  52.340  39.730  0.00  0.00            
ATOM    892  CA  VAL X  60      57.030  53.850  38.290  0.00  0.00            
ATOM    893  HA  VAL X  60      56.250  54.540  37.970  0.00  0.00            
ATOM    894  CB  VAL X  60      58.190  54.640  38.960  0.00  0.00            
ATOM    895  HB  VAL X  60      59.140  54.140  38.770  0.00  0.00            
ATOM    896  CG1 VAL X  60      58.340  56.020  38.330  0.00  0.00            
ATOM    897 HG11 VAL X  60      58.860  56.040  37.370  0.00  0.00            
ATOM    898 HG12 VAL X  60      57.350  56.480  38.230  0.00  0.00            
ATOM    899 HG13 VAL X  60      58.940  56.600  39.020  0.00  0.00            
ATOM    900  CG2 VAL X  60      57.950  54.910  40.460  0.00  0.00            
ATOM    901 HG21 VAL X  60      57.080  55.560  40.550  0.00  0.00            
ATOM    902 HG22 VAL X  60      57.860  53.970  41.000  0.00  0.00            
ATOM    903 HG23 VAL X  60      58.760  55.480  40.900  0.00  0.00            
ATOM    904  C   VAL X  60      57.650  53.290  37.020  0.00  0.00            
ATOM    905  O   VAL X  60      57.290  53.760  35.900  0.00  0.00            
ATOM    906  N   CYM X  61      58.390  52.210  37.170  0.00  0.00            
ATOM    907  H   CYM X  61      58.570  51.830  38.090  0.00  0.00            
ATOM    908  CA  CYM X  61      58.880  51.380  36.080  0.00  0.00            
ATOM    909  HA  CYM X  61      59.410  52.090  35.450  0.00  0.00            
ATOM    910  CB  CYM X  61      59.930  50.390  36.650  0.00  0.00            
ATOM    911  HB3 CYM X  61      60.300  50.010  35.700  0.00  0.00            
ATOM    912  HB2 CYM X  61      59.520  49.540  37.200  0.00  0.00            
ATOM    913  SG  CYM X  61      61.240  51.240  37.530  0.00  0.00            
ATOM    914  C   CYM X  61      57.730  50.760  35.230  0.00  0.00            
ATOM    915  O   CYM X  61      57.720  50.800  34.040  0.00  0.00            
ATOM    916  N   LYS X  62      56.720  50.270  35.940  0.00  0.00            
ATOM    917  H   LYS X  62      56.820  50.240  36.950  0.00  0.00            
ATOM    918  CA  LYS X  62      55.390  49.930  35.370  0.00  0.00            
ATOM    919  HA  LYS X  62      55.350  49.240  34.530  0.00  0.00            
ATOM    920  CB  LYS X  62      54.440  49.290  36.440  0.00  0.00            
ATOM    921  HB2 LYS X  62      54.610  49.850  37.360  0.00  0.00            
ATOM    922  HB3 LYS X  62      53.410  49.340  36.080  0.00  0.00            
ATOM    923  CG  LYS X  62      54.840  47.820  36.650  0.00  0.00            
ATOM    924  HG2 LYS X  62      54.500  47.260  35.780  0.00  0.00            
ATOM    925  HG3 LYS X  62      55.920  47.700  36.690  0.00  0.00            
ATOM    926  CD  LYS X  62      54.170  47.150  37.920  0.00  0.00            
ATOM    927  HD2 LYS X  62      54.590  46.140  37.890  0.00  0.00            
ATOM    928  HD3 LYS X  62      54.490  47.740  38.780  0.00  0.00            
ATOM    929  CE  LYS X  62      52.620  47.210  37.920  0.00  0.00            
ATOM    930  HE2 LYS X  62      52.510  48.290  38.000  0.00  0.00            
ATOM    931  HE3 LYS X  62      52.140  46.870  37.010  0.00  0.00            
ATOM    932  NZ  LYS X  62      51.980  46.700  39.190  0.00  0.00            
ATOM    933  HZ1 LYS X  62      52.410  47.060  40.040  0.00  0.00            
ATOM    934  HZ2 LYS X  62      51.010  46.960  39.240  0.00  0.00            
ATOM    935  HZ3 LYS X  62      51.990  45.690  39.170  0.00  0.00            
ATOM    936  C   LYS X  62      54.660  51.150  34.830  0.00  0.00            
ATOM    937  O   LYS X  62      54.200  51.020  33.660  0.00  0.00            
ATOM    938  N   GLN X  63      54.780  52.350  35.330  0.00  0.00            
ATOM    939  H   GLN X  63      55.160  52.480  36.250  0.00  0.00            
ATOM    940  CA  GLN X  63      54.340  53.550  34.640  0.00  0.00            
ATOM    941  HA  GLN X  63      53.370  53.440  34.160  0.00  0.00            
ATOM    942  CB  GLN X  63      54.280  54.740  35.620  0.00  0.00            
ATOM    943  HB2 GLN X  63      54.030  54.370  36.610  0.00  0.00            
ATOM    944  HB3 GLN X  63      55.250  55.230  35.600  0.00  0.00            
ATOM    945  CG  GLN X  63      53.370  55.930  35.400  0.00  0.00            
ATOM    946  HG2 GLN X  63      53.620  56.670  36.160  0.00  0.00            
ATOM    947  HG3 GLN X  63      53.670  56.380  34.450  0.00  0.00            
ATOM    948  CD  GLN X  63      51.830  55.640  35.400  0.00  0.00            
ATOM    949  OE1 GLN X  63      51.400  54.610  35.030  0.00  0.00            
ATOM    950  NE2 GLN X  63      51.030  56.490  35.850  0.00  0.00            
ATOM    951 HE21 GLN X  63      51.350  57.370  36.230  0.00  0.00            
ATOM    952 HE22 GLN X  63      50.080  56.190  35.980  0.00  0.00            
ATOM    953  C   GLN X  63      55.200  54.000  33.450  0.00  0.00            
ATOM    954  O   GLN X  63      54.660  54.740  32.590  0.00  0.00            
ATOM    955  N   LEU X  64      56.480  53.600  33.220  0.00  0.00            
ATOM    956  H   LEU X  64      56.870  52.990  33.920  0.00  0.00            
ATOM    957  CA  LEU X  64      56.970  53.560  31.810  0.00  0.00            
ATOM    958  HA  LEU X  64      56.750  54.450  31.220  0.00  0.00            
ATOM    959  CB  LEU X  64      58.530  53.580  31.940  0.00  0.00            
ATOM    960  HB2 LEU X  64      58.770  54.470  32.520  0.00  0.00            
ATOM    961  HB3 LEU X  64      58.760  52.760  32.620  0.00  0.00            
ATOM    962  CG  LEU X  64      59.440  53.450  30.720  0.00  0.00            
ATOM    963  HG  LEU X  64      59.230  52.520  30.190  0.00  0.00            
ATOM    964  CD1 LEU X  64      59.190  54.600  29.710  0.00  0.00            
ATOM    965 HD11 LEU X  64      59.810  54.430  28.840  0.00  0.00            
ATOM    966 HD12 LEU X  64      59.460  55.560  30.140  0.00  0.00            
ATOM    967 HD13 LEU X  64      58.130  54.580  29.460  0.00  0.00            
ATOM    968  CD2 LEU X  64      60.950  53.590  31.050  0.00  0.00            
ATOM    969 HD21 LEU X  64      61.250  52.690  31.580  0.00  0.00            
ATOM    970 HD22 LEU X  64      61.160  54.480  31.650  0.00  0.00            
ATOM    971 HD23 LEU X  64      61.500  53.710  30.110  0.00  0.00            
ATOM    972  C   LEU X  64      56.560  52.380  30.980  0.00  0.00            
ATOM    973  O   LEU X  64      56.690  52.450  29.790  0.00  0.00            
ATOM    974  N   ILE X  65      56.150  51.240  31.490  0.00  0.00            
ATOM    975  H   ILE X  65      56.090  51.090  32.490  0.00  0.00            
ATOM    976  CA  ILE X  65      55.530  50.200  30.630  0.00  0.00            
ATOM    977  HA  ILE X  65      56.180  50.100  29.760  0.00  0.00            
ATOM    978  CB  ILE X  65      55.430  48.810  31.400  0.00  0.00            
ATOM    979  HB  ILE X  65      54.840  48.960  32.310  0.00  0.00            
ATOM    980  CG2 ILE X  65      54.580  47.800  30.600  0.00  0.00            
ATOM    981 HG21 ILE X  65      55.000  47.590  29.620  0.00  0.00            
ATOM    982 HG22 ILE X  65      53.640  48.340  30.470  0.00  0.00            
ATOM    983 HG23 ILE X  65      54.300  46.880  31.110  0.00  0.00            
ATOM    984  CG1 ILE X  65      56.860  48.240  31.630  0.00  0.00            
ATOM    985 HG12 ILE X  65      57.240  48.050  30.620  0.00  0.00            
ATOM    986 HG13 ILE X  65      57.510  48.990  32.070  0.00  0.00            
ATOM    987  CD1 ILE X  65      56.840  46.950  32.520  0.00  0.00            
ATOM    988 HD11 ILE X  65      56.260  47.090  33.440  0.00  0.00            
ATOM    989 HD12 ILE X  65      57.880  46.680  32.670  0.00  0.00            
ATOM    990 HD13 ILE X  65      56.340  46.240  31.870  0.00  0.00            
ATOM    991  C   ILE X  65      54.110  50.640  30.180  0.00  0.00            
ATOM    992  O   ILE X  65      53.890  50.640  28.960  0.00  0.00            
ATOM    993  N   ALA X  66      53.240  51.120  31.100  0.00  0.00            
ATOM    994  H   ALA X  66      53.420  50.940  32.080  0.00  0.00            
ATOM    995  CA  ALA X  66      51.840  51.550  30.840  0.00  0.00            
ATOM    996  HA  ALA X  66      51.250  50.690  30.530  0.00  0.00            
ATOM    997  CB  ALA X  66      51.230  52.060  32.150  0.00  0.00            
ATOM    998  HB1 ALA X  66      51.660  53.040  32.330  0.00  0.00            
ATOM    999  HB2 ALA X  66      51.470  51.400  32.980  0.00  0.00            
ATOM   1000  HB3 ALA X  66      50.150  52.210  32.200  0.00  0.00            
ATOM   1001  C   ALA X  66      51.800  52.660  29.730  0.00  0.00            
ATOM   1002  O   ALA X  66      50.970  52.640  28.850  0.00  0.00            
ATOM   1003  N   LEU X  67      52.850  53.500  29.730  0.00  0.00            
ATOM   1004  H   LEU X  67      53.520  53.520  30.490  0.00  0.00            
ATOM   1005  CA  LEU X  67      53.050  54.540  28.700  0.00  0.00            
ATOM   1006  HA  LEU X  67      52.040  54.920  28.550  0.00  0.00            
ATOM   1007  CB  LEU X  67      53.910  55.650  29.270  0.00  0.00            
ATOM   1008  HB2 LEU X  67      53.360  56.000  30.140  0.00  0.00            
ATOM   1009  HB3 LEU X  67      54.860  55.220  29.600  0.00  0.00            
ATOM   1010  CG  LEU X  67      54.330  56.770  28.340  0.00  0.00            
ATOM   1011  HG  LEU X  67      54.930  56.310  27.560  0.00  0.00            
ATOM   1012  CD1 LEU X  67      53.080  57.490  27.750  0.00  0.00            
ATOM   1013 HD11 LEU X  67      52.510  57.830  28.610  0.00  0.00            
ATOM   1014 HD12 LEU X  67      52.480  56.870  27.080  0.00  0.00            
ATOM   1015 HD13 LEU X  67      53.330  58.350  27.120  0.00  0.00            
ATOM   1016  CD2 LEU X  67      55.270  57.750  28.990  0.00  0.00            
ATOM   1017 HD21 LEU X  67      55.080  57.860  30.060  0.00  0.00            
ATOM   1018 HD22 LEU X  67      55.290  58.740  28.520  0.00  0.00            
ATOM   1019 HD23 LEU X  67      56.290  57.370  29.010  0.00  0.00            
ATOM   1020  C   LEU X  67      53.540  53.960  27.380  0.00  0.00            
ATOM   1021  O   LEU X  67      52.930  54.270  26.340  0.00  0.00            
ATOM   1022  N   CYS X  68      54.550  53.030  27.430  0.00  0.00            
ATOM   1023  H   CYS X  68      54.950  52.800  28.330  0.00  0.00            
ATOM   1024  CA  CYS X  68      55.170  52.450  26.180  0.00  0.00            
ATOM   1025  HA  CYS X  68      55.490  53.280  25.540  0.00  0.00            
ATOM   1026  CB  CYS X  68      56.400  51.720  26.470  0.00  0.00            
ATOM   1027  HB2 CYS X  68      57.030  52.280  27.150  0.00  0.00            
ATOM   1028  HB3 CYS X  68      56.170  50.790  26.990  0.00  0.00            
ATOM   1029  SG  CYS X  68      57.150  51.230  24.900  0.00  0.00            
ATOM   1030  HG  CYS X  68      58.320  50.840  25.420  0.00  0.00            
ATOM   1031  C   CYS X  68      54.120  51.620  25.330  0.00  0.00            
ATOM   1032  O   CYS X  68      54.130  51.690  24.100  0.00  0.00            
ATOM   1033  N   CYS X  69      53.140  51.060  26.030  0.00  0.00            
ATOM   1034  H   CYS X  69      53.190  50.940  27.030  0.00  0.00            
ATOM   1035  CA  CYS X  69      52.030  50.340  25.370  0.00  0.00            
ATOM   1036  HA  CYS X  69      52.280  49.360  24.960  0.00  0.00            
ATOM   1037  CB  CYS X  69      50.970  49.970  26.480  0.00  0.00            
ATOM   1038  HB2 CYS X  69      50.500  50.930  26.750  0.00  0.00            
ATOM   1039  HB3 CYS X  69      50.250  49.320  25.980  0.00  0.00            
ATOM   1040  SG  CYS X  69      51.630  48.990  27.830  0.00  0.00            
ATOM   1041  HG  CYS X  69      52.450  49.860  28.430  0.00  0.00            
ATOM   1042  C   CYS X  69      51.430  51.140  24.240  0.00  0.00            
ATOM   1043  O   CYS X  69      51.240  50.610  23.140  0.00  0.00            
ATOM   1044  N   TYR X  70      51.050  52.420  24.430  0.00  0.00            
ATOM   1045  H   TYR X  70      51.090  52.820  25.360  0.00  0.00            
ATOM   1046  CA  TYR X  70      50.490  53.260  23.350  0.00  0.00            
ATOM   1047  HA  TYR X  70      49.600  52.740  22.980  0.00  0.00            
ATOM   1048  CB  TYR X  70      49.990  54.570  23.910  0.00  0.00            
ATOM   1049  HB2 TYR X  70      50.750  55.180  24.420  0.00  0.00            
ATOM   1050  HB3 TYR X  70      49.640  55.190  23.090  0.00  0.00            
ATOM   1051  CG  TYR X  70      48.880  54.430  24.990  0.00  0.00            
ATOM   1052  CD1 TYR X  70      47.530  54.360  24.710  0.00  0.00            
ATOM   1053  HD1 TYR X  70      47.160  54.350  23.700  0.00  0.00            
ATOM   1054  CE1 TYR X  70      46.570  54.320  25.730  0.00  0.00            
ATOM   1055  HE1 TYR X  70      45.530  54.230  25.460  0.00  0.00            
ATOM   1056  CZ  TYR X  70      46.980  54.350  27.100  0.00  0.00            
ATOM   1057  OH  TYR X  70      45.980  54.180  28.030  0.00  0.00            
ATOM   1058  HH  TYR X  70      45.100  54.130  27.640  0.00  0.00            
ATOM   1059  CE2 TYR X  70      48.330  54.350  27.420  0.00  0.00            
ATOM   1060  HE2 TYR X  70      48.550  54.190  28.460  0.00  0.00            
ATOM   1061  CD2 TYR X  70      49.280  54.480  26.360  0.00  0.00            
ATOM   1062  HD2 TYR X  70      50.280  54.340  26.730  0.00  0.00            
ATOM   1063  C   TYR X  70      51.450  53.380  22.170  0.00  0.00            
ATOM   1064  O   TYR X  70      51.010  53.520  21.020  0.00  0.00            
ATOM   1065  N   HID X  71      52.810  53.280  22.340  0.00  0.00            
ATOM   1066  H   HID X  71      53.090  53.240  23.310  0.00  0.00            
ATOM   1067  CA  HID X  71      53.850  53.260  21.300  0.00  0.00            
ATOM   1068  HA  HID X  71      53.590  53.860  20.430  0.00  0.00            
ATOM   1069  CB  HID X  71      55.170  53.730  21.950  0.00  0.00            
ATOM   1070  HB2 HID X  71      55.070  54.780  22.200  0.00  0.00            
ATOM   1071  HB3 HID X  71      55.420  53.050  22.770  0.00  0.00            
ATOM   1072  CG  HID X  71      56.330  53.660  20.910  0.00  0.00            
ATOM   1073  ND1 HID X  71      56.460  54.480  19.780  0.00  0.00            
ATOM   1074  HD1 HID X  71      56.030  55.370  19.580  0.00  0.00            
ATOM   1075  CE1 HID X  71      57.680  54.260  19.270  0.00  0.00            
ATOM   1076  HE1 HID X  71      58.100  54.800  18.440  0.00  0.00            
ATOM   1077  NE2 HID X  71      58.380  53.320  20.030  0.00  0.00            
ATOM   1078  CD2 HID X  71      57.530  52.920  21.070  0.00  0.00            
ATOM   1079  HD2 HID X  71      57.690  52.310  21.950  0.00  0.00            
ATOM   1080  C   HID X  71      53.940  51.860  20.720  0.00  0.00            
ATOM   1081  O   HID X  71      53.930  51.750  19.500  0.00  0.00            
ATOM   1082  N   ALA X  72      53.880  50.800  21.510  0.00  0.00            
ATOM   1083  H   ALA X  72      53.880  50.940  22.510  0.00  0.00            
ATOM   1084  CA  ALA X  72      53.970  49.420  20.970  0.00  0.00            
ATOM   1085  HA  ALA X  72      54.950  49.190  20.550  0.00  0.00            
ATOM   1086  CB  ALA X  72      53.880  48.520  22.170  0.00  0.00            
ATOM   1087  HB1 ALA X  72      54.410  48.860  23.060  0.00  0.00            
ATOM   1088  HB2 ALA X  72      52.830  48.510  22.450  0.00  0.00            
ATOM   1089  HB3 ALA X  72      54.220  47.510  21.940  0.00  0.00            
ATOM   1090  C   ALA X  72      52.820  49.120  19.960  0.00  0.00            
ATOM   1091  O   ALA X  72      53.150  48.400  19.010  0.00  0.00            
ATOM   1092  N   LYS X  73      51.670  49.820  20.110  0.00  0.00            
ATOM   1093  H   LYS X  73      51.580  50.260  21.010  0.00  0.00            
ATOM   1094  CA  LYS X  73      50.420  49.740  19.340  0.00  0.00            
ATOM   1095  HA  LYS X  73      50.250  48.680  19.140  0.00  0.00            
ATOM   1096  CB  LYS X  73      49.280  50.260  20.180  0.00  0.00            
ATOM   1097  HB2 LYS X  73      49.480  51.190  20.720  0.00  0.00            
ATOM   1098  HB3 LYS X  73      48.550  50.620  19.450  0.00  0.00            
ATOM   1099  CG  LYS X  73      48.770  49.180  21.180  0.00  0.00            
ATOM   1100  HG2 LYS X  73      48.360  48.330  20.630  0.00  0.00            
ATOM   1101  HG3 LYS X  73      49.590  48.790  21.780  0.00  0.00            
ATOM   1102  CD  LYS X  73      47.740  49.790  22.020  0.00  0.00            
ATOM   1103  HD2 LYS X  73      48.200  50.570  22.630  0.00  0.00            
ATOM   1104  HD3 LYS X  73      46.930  50.010  21.320  0.00  0.00            
ATOM   1105  CE  LYS X  73      47.290  48.760  23.070  0.00  0.00            
ATOM   1106  HE2 LYS X  73      46.830  47.870  22.650  0.00  0.00            
ATOM   1107  HE3 LYS X  73      48.140  48.370  23.630  0.00  0.00            
ATOM   1108  NZ  LYS X  73      46.430  49.440  24.060  0.00  0.00            
ATOM   1109  HZ1 LYS X  73      46.400  48.940  24.940  0.00  0.00            
ATOM   1110  HZ2 LYS X  73      46.840  50.350  24.260  0.00  0.00            
ATOM   1111  HZ3 LYS X  73      45.490  49.490  23.700  0.00  0.00            
ATOM   1112  C   LYS X  73      50.490  50.380  17.940  0.00  0.00            
ATOM   1113  O   LYS X  73      49.700  49.980  17.080  0.00  0.00            
ATOM   1114  N   HID X  74      51.570  51.150  17.670  0.00  0.00            
ATOM   1115  H   HID X  74      52.070  51.500  18.480  0.00  0.00            
ATOM   1116  CA  HID X  74      51.860  51.650  16.310  0.00  0.00            
ATOM   1117  HA  HID X  74      51.290  51.050  15.600  0.00  0.00            
ATOM   1118  CB  HID X  74      51.390  53.110  16.250  0.00  0.00            
ATOM   1119  HB2 HID X  74      51.610  53.460  15.240  0.00  0.00            
ATOM   1120  HB3 HID X  74      50.310  53.100  16.390  0.00  0.00            
ATOM   1121  CG  HID X  74      52.030  54.190  17.190  0.00  0.00            
ATOM   1122  ND1 HID X  74      51.330  55.010  17.940  0.00  0.00            
ATOM   1123  HD1 HID X  74      50.330  55.150  17.860  0.00  0.00            
ATOM   1124  CE1 HID X  74      52.220  55.790  18.570  0.00  0.00            
ATOM   1125  HE1 HID X  74      52.090  56.610  19.260  0.00  0.00            
ATOM   1126  NE2 HID X  74      53.480  55.560  18.200  0.00  0.00            
ATOM   1127  CD2 HID X  74      53.370  54.530  17.390  0.00  0.00            
ATOM   1128  HD2 HID X  74      54.190  53.980  16.930  0.00  0.00            
ATOM   1129  C   HID X  74      53.360  51.460  15.820  0.00  0.00            
ATOM   1130  O   HID X  74      53.580  51.430  14.580  0.00  0.00            
ATOM   1131  N   CYM X  75      54.370  51.150  16.690  0.00  0.00            
ATOM   1132  H   CYM X  75      54.140  51.010  17.660  0.00  0.00            
ATOM   1133  CA  CYM X  75      55.750  51.000  16.240  0.00  0.00            
ATOM   1134  HA  CYM X  75      56.040  51.970  15.870  0.00  0.00            
ATOM   1135  CB  CYM X  75      56.590  50.920  17.560  0.00  0.00            
ATOM   1136  HB3 CYM X  75      56.320  49.990  18.070  0.00  0.00            
ATOM   1137  HB2 CYM X  75      56.270  51.760  18.180  0.00  0.00            
ATOM   1138  SG  CYM X  75      58.380  50.930  17.230  0.00  0.00            
ATOM   1139  C   CYM X  75      55.870  49.780  15.210  0.00  0.00            
ATOM   1140  O   CYM X  75      55.720  48.620  15.570  0.00  0.00            
ATOM   1141  N   GLN X  76      56.290  50.120  13.950  0.00  0.00            
ATOM   1142  H   GLN X  76      56.190  51.100  13.720  0.00  0.00            
ATOM   1143  CA  GLN X  76      56.570  49.190  12.880  0.00  0.00            
ATOM   1144  HA  GLN X  76      55.920  48.320  12.910  0.00  0.00            
ATOM   1145  CB  GLN X  76      56.250  50.030  11.610  0.00  0.00            
ATOM   1146  HB2 GLN X  76      55.970  51.040  11.900  0.00  0.00            
ATOM   1147  HB3 GLN X  76      57.090  50.130  10.930  0.00  0.00            
ATOM   1148  CG  GLN X  76      55.120  49.400  10.800  0.00  0.00            
ATOM   1149  HG2 GLN X  76      55.410  48.410  10.440  0.00  0.00            
ATOM   1150  HG3 GLN X  76      54.240  49.330  11.440  0.00  0.00            
ATOM   1151  CD  GLN X  76      54.710  50.210   9.590  0.00  0.00            
ATOM   1152  OE1 GLN X  76      54.950  49.920   8.470  0.00  0.00            
ATOM   1153  NE2 GLN X  76      53.980  51.320   9.780  0.00  0.00            
ATOM   1154 HE21 GLN X  76      53.710  51.670  10.690  0.00  0.00            
ATOM   1155 HE22 GLN X  76      53.610  51.750   8.930  0.00  0.00            
ATOM   1156  C   GLN X  76      58.040  48.800  12.900  0.00  0.00            
ATOM   1157  O   GLN X  76      58.390  47.770  12.330  0.00  0.00            
ATOM   1158  N   GLU X  77      58.840  49.580  13.580  0.00  0.00            
ATOM   1159  H   GLU X  77      58.440  50.370  14.080  0.00  0.00            
ATOM   1160  CA  GLU X  77      60.300  49.450  13.610  0.00  0.00            
ATOM   1161  HA  GLU X  77      60.740  49.180  12.650  0.00  0.00            
ATOM   1162  CB  GLU X  77      60.970  50.700  14.180  0.00  0.00            
ATOM   1163  HB2 GLU X  77      60.860  51.520  13.470  0.00  0.00            
ATOM   1164  HB3 GLU X  77      60.580  50.930  15.170  0.00  0.00            
ATOM   1165  CG  GLU X  77      62.520  50.660  14.210  0.00  0.00            
ATOM   1166  HG2 GLU X  77      62.850  51.560  14.730  0.00  0.00            
ATOM   1167  HG3 GLU X  77      62.900  49.840  14.820  0.00  0.00            
ATOM   1168  CD  GLU X  77      63.110  50.590  12.810  0.00  0.00            
ATOM   1169  OE1 GLU X  77      62.980  49.500  12.240  0.00  0.00            
ATOM   1170  OE2 GLU X  77      63.940  51.550  12.450  0.00  0.00            
ATOM   1171  C   GLU X  77      60.710  48.280  14.530  0.00  0.00            
ATOM   1172  O   GLU X  77      60.400  48.240  15.700  0.00  0.00            
ATOM   1173  N   ASN X  78      61.440  47.340  14.000  0.00  0.00            
ATOM   1174  H   ASN X  78      61.670  47.420  13.020  0.00  0.00            
ATOM   1175  CA  ASN X  78      61.980  46.150  14.640  0.00  0.00            
ATOM   1176  HA  ASN X  78      61.250  45.620  15.250  0.00  0.00            
ATOM   1177  CB  ASN X  78      62.310  45.210  13.440  0.00  0.00            
ATOM   1178  HB2 ASN X  78      63.120  45.610  12.830  0.00  0.00            
ATOM   1179  HB3 ASN X  78      62.670  44.260  13.840  0.00  0.00            
ATOM   1180  CG  ASN X  78      61.060  44.800  12.640  0.00  0.00            
ATOM   1181  OD1 ASN X  78      60.360  43.900  12.940  0.00  0.00            
ATOM   1182  ND2 ASN X  78      60.720  45.500  11.660  0.00  0.00            
ATOM   1183 HD21 ASN X  78      61.470  45.940  11.130  0.00  0.00            
ATOM   1184 HD22 ASN X  78      59.970  45.070  11.140  0.00  0.00            
ATOM   1185  C   ASN X  78      63.250  46.370  15.470  0.00  0.00            
ATOM   1186  O   ASN X  78      63.550  45.580  16.310  0.00  0.00            
ATOM   1187  N   LYS X  79      63.980  47.490  15.280  0.00  0.00            
ATOM   1188  H   LYS X  79      63.530  48.170  14.690  0.00  0.00            
ATOM   1189  CA  LYS X  79      65.260  47.790  16.000  0.00  0.00            
ATOM   1190  HA  LYS X  79      65.380  47.020  16.750  0.00  0.00            
ATOM   1191  CB  LYS X  79      66.500  47.940  15.120  0.00  0.00            
ATOM   1192  HB2 LYS X  79      66.320  48.790  14.450  0.00  0.00            
ATOM   1193  HB3 LYS X  79      67.470  48.010  15.600  0.00  0.00            
ATOM   1194  CG  LYS X  79      66.620  46.700  14.160  0.00  0.00            
ATOM   1195  HG2 LYS X  79      66.710  45.810  14.780  0.00  0.00            
ATOM   1196  HG3 LYS X  79      65.710  46.630  13.580  0.00  0.00            
ATOM   1197  CD  LYS X  79      67.830  46.880  13.220  0.00  0.00            
ATOM   1198  HD2 LYS X  79      67.520  47.700  12.570  0.00  0.00            
ATOM   1199  HD3 LYS X  79      68.610  47.290  13.860  0.00  0.00            
ATOM   1200  CE  LYS X  79      68.250  45.740  12.330  0.00  0.00            
ATOM   1201  HE2 LYS X  79      68.550  44.840  12.860  0.00  0.00            
ATOM   1202  HE3 LYS X  79      67.370  45.420  11.780  0.00  0.00            
ATOM   1203  NZ  LYS X  79      69.420  46.050  11.460  0.00  0.00            
ATOM   1204  HZ1 LYS X  79      69.180  46.440  10.560  0.00  0.00            
ATOM   1205  HZ2 LYS X  79      70.080  46.650  11.920  0.00  0.00            
ATOM   1206  HZ3 LYS X  79      69.810  45.140  11.250  0.00  0.00            
ATOM   1207  C   LYS X  79      65.170  48.970  16.920  0.00  0.00            
ATOM   1208  O   LYS X  79      66.120  49.720  17.180  0.00  0.00            
ATOM   1209  N   CYM X  80      63.950  49.250  17.300  0.00  0.00            
ATOM   1210  H   CYM X  80      63.250  48.590  16.990  0.00  0.00            
ATOM   1211  CA  CYM X  80      63.540  50.450  18.070  0.00  0.00            
ATOM   1212  HA  CYM X  80      63.640  51.350  17.460  0.00  0.00            
ATOM   1213  CB  CYM X  80      62.060  50.270  18.260  0.00  0.00            
ATOM   1214  HB3 CYM X  80      61.890  49.360  18.830  0.00  0.00            
ATOM   1215  HB2 CYM X  80      61.660  50.190  17.250  0.00  0.00            
ATOM   1216  SG  CYM X  80      61.250  51.730  19.050  0.00  0.00            
ATOM   1217  C   CYM X  80      64.320  50.540  19.410  0.00  0.00            
ATOM   1218  O   CYM X  80      64.350  49.580  20.190  0.00  0.00            
ATOM   1219  N   PRO X  81      64.990  51.630  19.780  0.00  0.00            
ATOM   1220  CD  PRO X  81      65.240  52.770  18.880  0.00  0.00            
ATOM   1221  HD2 PRO X  81      64.230  53.090  18.600  0.00  0.00            
ATOM   1222  HD3 PRO X  81      65.910  52.440  18.090  0.00  0.00            
ATOM   1223  CG  PRO X  81      65.880  53.820  19.730  0.00  0.00            
ATOM   1224  HG2 PRO X  81      65.080  54.340  20.250  0.00  0.00            
ATOM   1225  HG3 PRO X  81      66.550  54.440  19.140  0.00  0.00            
ATOM   1226  CB  PRO X  81      66.640  52.960  20.670  0.00  0.00            
ATOM   1227  HB2 PRO X  81      66.830  53.540  21.570  0.00  0.00            
ATOM   1228  HB3 PRO X  81      67.480  52.490  20.140  0.00  0.00            
ATOM   1229  CA  PRO X  81      65.730  51.820  21.020  0.00  0.00            
ATOM   1230  HA  PRO X  81      66.350  50.950  21.250  0.00  0.00            
ATOM   1231  C   PRO X  81      64.780  52.160  22.270  0.00  0.00            
ATOM   1232  O   PRO X  81      65.390  52.410  23.350  0.00  0.00            
ATOM   1233  N   VAL X  82      63.460  52.400  22.110  0.00  0.00            
ATOM   1234  H   VAL X  82      63.110  52.290  21.170  0.00  0.00            
ATOM   1235  CA  VAL X  82      62.490  52.940  23.040  0.00  0.00            
ATOM   1236  HA  VAL X  82      62.950  53.850  23.420  0.00  0.00            
ATOM   1237  CB  VAL X  82      61.140  53.310  22.390  0.00  0.00            
ATOM   1238  HB  VAL X  82      60.780  52.480  21.780  0.00  0.00            
ATOM   1239  CG1 VAL X  82      60.020  53.600  23.420  0.00  0.00            
ATOM   1240 HG11 VAL X  82      59.650  52.660  23.810  0.00  0.00            
ATOM   1241 HG12 VAL X  82      60.360  54.250  24.230  0.00  0.00            
ATOM   1242 HG13 VAL X  82      59.190  54.130  22.950  0.00  0.00            
ATOM   1243  CG2 VAL X  82      61.310  54.450  21.440  0.00  0.00            
ATOM   1244 HG21 VAL X  82      61.430  55.340  22.060  0.00  0.00            
ATOM   1245 HG22 VAL X  82      62.170  54.400  20.770  0.00  0.00            
ATOM   1246 HG23 VAL X  82      60.480  54.650  20.770  0.00  0.00            
ATOM   1247  C   VAL X  82      62.340  51.870  24.190  0.00  0.00            
ATOM   1248  O   VAL X  82      62.040  50.730  23.880  0.00  0.00            
ATOM   1249  N   PRO X  83      62.450  52.170  25.520  0.00  0.00            
ATOM   1250  CD  PRO X  83      62.920  53.450  26.030  0.00  0.00            
ATOM   1251  HD2 PRO X  83      62.130  54.160  25.800  0.00  0.00            
ATOM   1252  HD3 PRO X  83      63.860  53.840  25.630  0.00  0.00            
ATOM   1253  CG  PRO X  83      63.180  53.350  27.540  0.00  0.00            
ATOM   1254  HG2 PRO X  83      62.870  54.270  28.040  0.00  0.00            
ATOM   1255  HG3 PRO X  83      64.220  53.100  27.760  0.00  0.00            
ATOM   1256  CB  PRO X  83      62.250  52.200  27.960  0.00  0.00            
ATOM   1257  HB2 PRO X  83      61.280  52.680  28.100  0.00  0.00            
ATOM   1258  HB3 PRO X  83      62.670  51.750  28.850  0.00  0.00            
ATOM   1259  CA  PRO X  83      62.230  51.320  26.690  0.00  0.00            
ATOM   1260  HA  PRO X  83      63.100  50.660  26.750  0.00  0.00            
ATOM   1261  C   PRO X  83      61.020  50.380  26.640  0.00  0.00            
ATOM   1262  O   PRO X  83      59.930  50.920  26.460  0.00  0.00            
ATOM   1263  N   PHE X  84      61.250  49.050  26.770  0.00  0.00            
ATOM   1264  H   PHE X  84      62.170  48.810  27.120  0.00  0.00            
ATOM   1265  CA  PHE X  84      60.290  47.940  26.560  0.00  0.00            
ATOM   1266  HA  PHE X  84      60.950  47.080  26.690  0.00  0.00            
ATOM   1267  CB  PHE X  84      59.280  48.020  27.780  0.00  0.00            
ATOM   1268  HB2 PHE X  84      58.590  48.820  27.530  0.00  0.00            
ATOM   1269  HB3 PHE X  84      58.680  47.110  27.740  0.00  0.00            
ATOM   1270  CG  PHE X  84      59.810  48.000  29.230  0.00  0.00            
ATOM   1271  CD1 PHE X  84      60.000  49.230  29.910  0.00  0.00            
ATOM   1272  HD1 PHE X  84      59.830  50.210  29.480  0.00  0.00            
ATOM   1273  CE1 PHE X  84      60.340  49.210  31.280  0.00  0.00            
ATOM   1274  HE1 PHE X  84      60.530  50.030  31.950  0.00  0.00            
ATOM   1275  CZ  PHE X  84      60.590  47.980  31.920  0.00  0.00            
ATOM   1276  HZ  PHE X  84      60.880  47.980  32.960  0.00  0.00            
ATOM   1277  CE2 PHE X  84      60.300  46.810  31.230  0.00  0.00            
ATOM   1278  HE2 PHE X  84      60.520  45.870  31.720  0.00  0.00            
ATOM   1279  CD2 PHE X  84      59.960  46.790  29.870  0.00  0.00            
ATOM   1280  HD2 PHE X  84      59.860  45.830  29.380  0.00  0.00            
ATOM   1281  C   PHE X  84      59.570  47.820  25.210  0.00  0.00            
ATOM   1282  O   PHE X  84      58.960  46.790  25.030  0.00  0.00            
ATOM   1283  N   CYM X  85      59.680  48.710  24.170  0.00  0.00            
ATOM   1284  H   CYM X  85      60.360  49.460  24.160  0.00  0.00            
ATOM   1285  CA  CYM X  85      58.840  48.700  22.940  0.00  0.00            
ATOM   1286  HA  CYM X  85      57.780  48.790  23.170  0.00  0.00            
ATOM   1287  CB  CYM X  85      59.360  49.860  22.110  0.00  0.00            
ATOM   1288  HB3 CYM X  85      60.450  49.790  22.140  0.00  0.00            
ATOM   1289  HB2 CYM X  85      59.150  50.810  22.610  0.00  0.00            
ATOM   1290  SG  CYM X  85      58.740  49.840  20.450  0.00  0.00            
ATOM   1291  C   CYM X  85      58.950  47.310  22.200  0.00  0.00            
ATOM   1292  O   CYM X  85      57.930  46.670  22.020  0.00  0.00            
ATOM   1293  N   LEU X  86      60.160  46.790  22.040  0.00  0.00            
ATOM   1294  H   LEU X  86      61.000  47.330  22.200  0.00  0.00            
ATOM   1295  CA  LEU X  86      60.350  45.440  21.420  0.00  0.00            
ATOM   1296  HA  LEU X  86      59.580  45.460  20.650  0.00  0.00            
ATOM   1297  CB  LEU X  86      61.750  45.190  20.910  0.00  0.00            
ATOM   1298  HB2 LEU X  86      62.410  45.080  21.780  0.00  0.00            
ATOM   1299  HB3 LEU X  86      61.810  44.180  20.490  0.00  0.00            
ATOM   1300  CG  LEU X  86      62.340  46.160  19.810  0.00  0.00            
ATOM   1301  HG  LEU X  86      62.530  47.120  20.300  0.00  0.00            
ATOM   1302  CD1 LEU X  86      63.720  45.780  19.310  0.00  0.00            
ATOM   1303 HD11 LEU X  86      63.750  44.890  18.690  0.00  0.00            
ATOM   1304 HD12 LEU X  86      64.360  45.800  20.190  0.00  0.00            
ATOM   1305 HD13 LEU X  86      64.110  46.550  18.640  0.00  0.00            
ATOM   1306  CD2 LEU X  86      61.550  46.430  18.560  0.00  0.00            
ATOM   1307 HD21 LEU X  86      60.540  46.760  18.830  0.00  0.00            
ATOM   1308 HD22 LEU X  86      61.530  45.540  17.930  0.00  0.00            
ATOM   1309 HD23 LEU X  86      62.120  47.240  18.110  0.00  0.00            
ATOM   1310  C   LEU X  86      59.870  44.360  22.330  0.00  0.00            
ATOM   1311  O   LEU X  86      59.240  43.400  21.900  0.00  0.00            
ATOM   1312  N   ASN X  87      60.120  44.510  23.670  0.00  0.00            
ATOM   1313  H   ASN X  87      60.650  45.330  23.890  0.00  0.00            
ATOM   1314  CA  ASN X  87      59.620  43.590  24.630  0.00  0.00            
ATOM   1315  HA  ASN X  87      59.830  42.570  24.320  0.00  0.00            
ATOM   1316  CB  ASN X  87      60.370  43.840  26.010  0.00  0.00            
ATOM   1317  HB2 ASN X  87      61.360  43.410  25.860  0.00  0.00            
ATOM   1318  HB3 ASN X  87      60.420  44.920  26.080  0.00  0.00            
ATOM   1319  CG  ASN X  87      59.620  43.140  27.150  0.00  0.00            
ATOM   1320  OD1 ASN X  87      58.440  43.220  27.400  0.00  0.00            
ATOM   1321  ND2 ASN X  87      60.240  42.240  27.930  0.00  0.00            
ATOM   1322 HD21 ASN X  87      61.230  42.100  28.050  0.00  0.00            
ATOM   1323 HD22 ASN X  87      59.610  41.780  28.570  0.00  0.00            
ATOM   1324  C   ASN X  87      58.060  43.630  24.590  0.00  0.00            
ATOM   1325  O   ASN X  87      57.510  42.570  24.660  0.00  0.00            
ATOM   1326  N   ILE X  88      57.340  44.750  24.400  0.00  0.00            
ATOM   1327  H   ILE X  88      57.820  45.610  24.200  0.00  0.00            
ATOM   1328  CA  ILE X  88      55.870  44.780  24.510  0.00  0.00            
ATOM   1329  HA  ILE X  88      55.530  44.150  25.340  0.00  0.00            
ATOM   1330  CB  ILE X  88      55.280  46.210  24.940  0.00  0.00            
ATOM   1331  HB  ILE X  88      55.660  46.990  24.280  0.00  0.00            
ATOM   1332  CG2 ILE X  88      53.760  46.340  24.870  0.00  0.00            
ATOM   1333 HG21 ILE X  88      53.370  47.320  25.140  0.00  0.00            
ATOM   1334 HG22 ILE X  88      53.190  45.600  25.440  0.00  0.00            
ATOM   1335 HG23 ILE X  88      53.450  46.210  23.840  0.00  0.00            
ATOM   1336  CG1 ILE X  88      55.600  46.520  26.460  0.00  0.00            
ATOM   1337 HG12 ILE X  88      54.840  45.990  27.030  0.00  0.00            
ATOM   1338 HG13 ILE X  88      56.580  46.150  26.760  0.00  0.00            
ATOM   1339  CD1 ILE X  88      55.690  48.050  26.770  0.00  0.00            
ATOM   1340 HD11 ILE X  88      56.000  48.220  27.800  0.00  0.00            
ATOM   1341 HD12 ILE X  88      54.670  48.410  26.640  0.00  0.00            
ATOM   1342 HD13 ILE X  88      56.360  48.520  26.050  0.00  0.00            
ATOM   1343  C   ILE X  88      55.290  44.260  23.120  0.00  0.00            
ATOM   1344  O   ILE X  88      54.140  43.790  23.180  0.00  0.00            
ATOM   1345  N   LYS X  89      55.980  44.400  21.970  0.00  0.00            
ATOM   1346  H   LYS X  89      56.870  44.860  22.040  0.00  0.00            
ATOM   1347  CA  LYS X  89      55.540  43.690  20.740  0.00  0.00            
ATOM   1348  HA  LYS X  89      54.450  43.660  20.730  0.00  0.00            
ATOM   1349  CB  LYS X  89      56.090  44.430  19.480  0.00  0.00            
ATOM   1350  HB2 LYS X  89      57.180  44.400  19.520  0.00  0.00            
ATOM   1351  HB3 LYS X  89      55.730  43.930  18.580  0.00  0.00            
ATOM   1352  CG  LYS X  89      55.600  45.940  19.390  0.00  0.00            
ATOM   1353  HG2 LYS X  89      54.540  45.870  19.150  0.00  0.00            
ATOM   1354  HG3 LYS X  89      55.750  46.530  20.300  0.00  0.00            
ATOM   1355  CD  LYS X  89      56.190  46.830  18.290  0.00  0.00            
ATOM   1356  HD2 LYS X  89      55.940  46.390  17.320  0.00  0.00            
ATOM   1357  HD3 LYS X  89      55.590  47.740  18.300  0.00  0.00            
ATOM   1358  CE  LYS X  89      57.630  47.120  18.530  0.00  0.00            
ATOM   1359  HE2 LYS X  89      57.820  47.660  19.460  0.00  0.00            
ATOM   1360  HE3 LYS X  89      58.200  46.190  18.530  0.00  0.00            
ATOM   1361  NZ  LYS X  89      58.210  47.850  17.410  0.00  0.00            
ATOM   1362  HZ1 LYS X  89      59.190  47.660  17.350  0.00  0.00            
ATOM   1363  HZ2 LYS X  89      58.000  48.840  17.370  0.00  0.00            
ATOM   1364  HZ3 LYS X  89      57.880  47.520  16.520  0.00  0.00            
ATOM   1365  C   LYS X  89      55.840  42.170  20.680  0.00  0.00            
ATOM   1366  O   LYS X  89      55.010  41.530  20.050  0.00  0.00            
ATOM   1367  N   GLN X  90      56.830  41.620  21.370  0.00  0.00            
ATOM   1368  H   GLN X  90      57.410  42.280  21.870  0.00  0.00            
ATOM   1369  CA  GLN X  90      56.970  40.200  21.540  0.00  0.00            
ATOM   1370  HA  GLN X  90      56.940  39.810  20.520  0.00  0.00            
ATOM   1371  CB  GLN X  90      58.320  39.910  22.070  0.00  0.00            
ATOM   1372  HB2 GLN X  90      58.440  40.370  23.050  0.00  0.00            
ATOM   1373  HB3 GLN X  90      58.390  38.830  22.230  0.00  0.00            
ATOM   1374  CG  GLN X  90      59.470  40.230  21.050  0.00  0.00            
ATOM   1375  HG2 GLN X  90      59.370  39.550  20.210  0.00  0.00            
ATOM   1376  HG3 GLN X  90      59.550  41.220  20.580  0.00  0.00            
ATOM   1377  CD  GLN X  90      60.910  39.910  21.720  0.00  0.00            
ATOM   1378  OE1 GLN X  90      61.420  40.670  22.590  0.00  0.00            
ATOM   1379  NE2 GLN X  90      61.520  38.770  21.530  0.00  0.00            
ATOM   1380 HE21 GLN X  90      60.930  38.070  21.100  0.00  0.00            
ATOM   1381 HE22 GLN X  90      62.410  38.690  21.990  0.00  0.00            
ATOM   1382  C   GLN X  90      55.870  39.630  22.440  0.00  0.00            
ATOM   1383  O   GLN X  90      55.630  40.220  23.470  0.00  0.00            
ATOM   1384  N   LYS X  91      55.340  38.460  22.080  0.00  0.00            
ATOM   1385  H   LYS X  91      55.600  38.030  21.210  0.00  0.00            
ATOM   1386  CA  LYS X  91      54.130  37.930  22.780  0.00  0.00            
ATOM   1387  HA  LYS X  91      53.780  37.130  22.120  0.00  0.00            
ATOM   1388  CB  LYS X  91      54.650  37.210  24.050  0.00  0.00            
ATOM   1389  HB2 LYS X  91      55.300  36.390  23.740  0.00  0.00            
ATOM   1390  HB3 LYS X  91      55.140  37.930  24.710  0.00  0.00            
ATOM   1391  CG  LYS X  91      53.500  36.550  24.840  0.00  0.00            
ATOM   1392  HG2 LYS X  91      53.020  37.300  25.470  0.00  0.00            
ATOM   1393  HG3 LYS X  91      52.800  36.030  24.190  0.00  0.00            
ATOM   1394  CD  LYS X  91      53.860  35.490  25.820  0.00  0.00            
ATOM   1395  HD2 LYS X  91      54.350  34.710  25.230  0.00  0.00            
ATOM   1396  HD3 LYS X  91      54.610  35.830  26.530  0.00  0.00            
ATOM   1397  CE  LYS X  91      52.660  34.980  26.570  0.00  0.00            
ATOM   1398  HE2 LYS X  91      51.860  35.650  26.260  0.00  0.00            
ATOM   1399  HE3 LYS X  91      52.390  34.010  26.150  0.00  0.00            
ATOM   1400  NZ  LYS X  91      52.880  34.900  27.990  0.00  0.00            
ATOM   1401  HZ1 LYS X  91      53.590  34.230  28.250  0.00  0.00            
ATOM   1402  HZ2 LYS X  91      52.020  34.660  28.450  0.00  0.00            
ATOM   1403  HZ3 LYS X  91      53.200  35.790  28.320  0.00  0.00            
ATOM   1404  C   LYS X  91      52.990  38.980  22.940  0.00  0.00            
ATOM   1405  O   LYS X  91      52.390  39.060  23.980  0.00  0.00            
ATOM   1406  N   NME X  92      52.850  39.720  21.830  0.00  0.00            
ATOM   1407  H   NME X  92      53.350  39.390  21.020  0.00  0.00            
ATOM   1408  CH3 NME X  92      51.900  40.810  21.550  0.00  0.00            
ATOM   1409 HH31 NME X  92      51.890  41.490  22.400  0.00  0.00            
ATOM   1410 HH32 NME X  92      52.090  41.350  20.630  0.00  0.00            
ATOM   1411 HH33 NME X  92      50.880  40.420  21.590  0.00  0.00            
ATOM   1412 HH31 ACE X  93      51.720  76.650  19.650  0.00  0.00            
ATOM   1413  CH3 ACE X  93      51.930  77.660  19.280  0.00  0.00            
ATOM   1414 HH32 ACE X  93      51.960  78.260  20.190  0.00  0.00            
ATOM   1415 HH33 ACE X  93      51.200  77.960  18.530  0.00  0.00            
ATOM   1416  C   ACE X  93      53.320  77.820  18.720  0.00  0.00            
ATOM   1417  O   ACE X  93      54.160  78.590  19.340  0.00  0.00            
ATOM   1418  N   MET X  94      53.750  77.160  17.640  0.00  0.00            
ATOM   1419  H   MET X  94      54.680  77.390  17.310  0.00  0.00            
ATOM   1420  CA  MET X  94      53.020  76.060  16.980  0.00  0.00            
ATOM   1421  HA  MET X  94      51.980  75.950  17.290  0.00  0.00            
ATOM   1422  CB  MET X  94      52.870  76.420  15.480  0.00  0.00            
ATOM   1423  HB2 MET X  94      53.890  76.490  15.110  0.00  0.00            
ATOM   1424  HB3 MET X  94      52.410  75.580  14.960  0.00  0.00            
ATOM   1425  CG  MET X  94      51.960  77.590  15.180  0.00  0.00            
ATOM   1426  HG2 MET X  94      51.080  77.420  15.800  0.00  0.00            
ATOM   1427  HG3 MET X  94      52.460  78.500  15.530  0.00  0.00            
ATOM   1428  SD  MET X  94      51.510  77.820  13.480  0.00  0.00            
ATOM   1429  CE  MET X  94      50.350  79.230  13.840  0.00  0.00            
ATOM   1430  HE1 MET X  94      50.980  80.080  14.120  0.00  0.00            
ATOM   1431  HE2 MET X  94      49.650  79.030  14.660  0.00  0.00            
ATOM   1432  HE3 MET X  94      49.800  79.480  12.940  0.00  0.00            
ATOM   1433  C   MET X  94      53.650  74.690  17.260  0.00  0.00            
ATOM   1434  O   MET X  94      54.790  74.450  16.930  0.00  0.00            
ATOM   1435  N   GLU X  95      52.890  73.750  17.830  0.00  0.00            
ATOM   1436  H   GLU X  95      51.940  74.040  18.010  0.00  0.00            
ATOM   1437  CA  GLU X  95      53.310  72.360  18.260  0.00  0.00            
ATOM   1438  HA  GLU X  95      54.140  72.400  18.970  0.00  0.00            
ATOM   1439  CB  GLU X  95      52.130  71.810  19.060  0.00  0.00            
ATOM   1440  HB2 GLU X  95      51.660  72.530  19.730  0.00  0.00            
ATOM   1441  HB3 GLU X  95      51.340  71.480  18.390  0.00  0.00            
ATOM   1442  CG  GLU X  95      52.520  70.530  19.830  0.00  0.00            
ATOM   1443  HG2 GLU X  95      51.740  69.780  19.940  0.00  0.00            
ATOM   1444  HG3 GLU X  95      53.370  70.030  19.350  0.00  0.00            
ATOM   1445  CD  GLU X  95      52.950  71.000  21.210  0.00  0.00            
ATOM   1446  OE1 GLU X  95      52.200  71.330  22.140  0.00  0.00            
ATOM   1447  OE2 GLU X  95      54.130  71.110  21.350  0.00  0.00            
ATOM   1448  C   GLU X  95      53.600  71.390  17.100  0.00  0.00            
ATOM   1449  O   GLU X  95      54.500  70.540  17.260  0.00  0.00            
ATOM   1450  N   GLU X  96      53.030  71.600  15.870  0.00  0.00            
ATOM   1451  H   GLU X  96      52.470  72.440  15.850  0.00  0.00            
ATOM   1452  CA  GLU X  96      53.330  70.910  14.630  0.00  0.00            
ATOM   1453  HA  GLU X  96      54.400  70.710  14.650  0.00  0.00            
ATOM   1454  CB  GLU X  96      52.590  69.580  14.750  0.00  0.00            
ATOM   1455  HB2 GLU X  96      52.730  69.050  13.810  0.00  0.00            
ATOM   1456  HB3 GLU X  96      53.190  69.030  15.470  0.00  0.00            
ATOM   1457  CG  GLU X  96      51.130  69.610  15.240  0.00  0.00            
ATOM   1458  HG2 GLU X  96      51.150  69.820  16.310  0.00  0.00            
ATOM   1459  HG3 GLU X  96      50.540  70.280  14.630  0.00  0.00            
ATOM   1460  CD  GLU X  96      50.480  68.240  14.950  0.00  0.00            
ATOM   1461  OE1 GLU X  96      50.460  67.500  15.940  0.00  0.00            
ATOM   1462  OE2 GLU X  96      50.280  67.800  13.810  0.00  0.00            
ATOM   1463  C   GLU X  96      52.950  71.610  13.290  0.00  0.00            
ATOM   1464  O   GLU X  96      52.040  72.440  13.390  0.00  0.00            
ATOM   1465  N   PRO X  97      53.560  71.310  12.130  0.00  0.00            
ATOM   1466  CD  PRO X  97      54.670  70.390  11.990  0.00  0.00            
ATOM   1467  HD2 PRO X  97      54.270  69.370  12.010  0.00  0.00            
ATOM   1468  HD3 PRO X  97      55.440  70.500  12.760  0.00  0.00            
ATOM   1469  CG  PRO X  97      55.280  70.660  10.600  0.00  0.00            
ATOM   1470  HG2 PRO X  97      55.800  69.860  10.080  0.00  0.00            
ATOM   1471  HG3 PRO X  97      55.890  71.570  10.670  0.00  0.00            
ATOM   1472  CB  PRO X  97      53.980  70.890   9.860  0.00  0.00            
ATOM   1473  HB2 PRO X  97      53.570  69.890   9.740  0.00  0.00            
ATOM   1474  HB3 PRO X  97      54.120  71.330   8.880  0.00  0.00            
ATOM   1475  CA  PRO X  97      53.130  71.700  10.770  0.00  0.00            
ATOM   1476  HA  PRO X  97      53.440  72.740  10.700  0.00  0.00            
ATOM   1477  C   PRO X  97      51.610  71.480  10.400  0.00  0.00            
ATOM   1478  O   PRO X  97      50.900  70.620  10.940  0.00  0.00            
ATOM   1479  N   GLN X  98      51.110  72.350   9.440  0.00  0.00            
ATOM   1480  H   GLN X  98      51.710  73.120   9.200  0.00  0.00            
ATOM   1481  CA  GLN X  98      49.650  72.440   9.150  0.00  0.00            
ATOM   1482  HA  GLN X  98      49.660  73.140   8.310  0.00  0.00            
ATOM   1483  CB  GLN X  98      49.150  71.190   8.350  0.00  0.00            
ATOM   1484  HB2 GLN X  98      48.630  70.480   8.990  0.00  0.00            
ATOM   1485  HB3 GLN X  98      48.380  71.580   7.680  0.00  0.00            
ATOM   1486  CG  GLN X  98      50.170  70.480   7.510  0.00  0.00            
ATOM   1487  HG2 GLN X  98      50.700  71.180   6.870  0.00  0.00            
ATOM   1488  HG3 GLN X  98      50.860  70.140   8.290  0.00  0.00            
ATOM   1489  CD  GLN X  98      49.700  69.270   6.730  0.00  0.00            
ATOM   1490  OE1 GLN X  98      48.540  69.000   6.470  0.00  0.00            
ATOM   1491  NE2 GLN X  98      50.650  68.480   6.200  0.00  0.00            
ATOM   1492 HE21 GLN X  98      51.610  68.780   6.270  0.00  0.00            
ATOM   1493 HE22 GLN X  98      50.380  67.650   5.690  0.00  0.00            
ATOM   1494  C   GLN X  98      48.670  73.010  10.200  0.00  0.00            
ATOM   1495  O   GLN X  98      47.440  72.720  10.070  0.00  0.00            
ATOM   1496  N   SER X  99      49.160  73.690  11.190  0.00  0.00            
ATOM   1497  H   SER X  99      50.150  73.880  11.200  0.00  0.00            
ATOM   1498  CA  SER X  99      48.420  74.340  12.300  0.00  0.00            
ATOM   1499  HA  SER X  99      47.550  73.720  12.510  0.00  0.00            
ATOM   1500  CB  SER X  99      49.240  74.490  13.600  0.00  0.00            
ATOM   1501  HB2 SER X  99      50.150  75.080  13.550  0.00  0.00            
ATOM   1502  HB3 SER X  99      48.530  74.890  14.320  0.00  0.00            
ATOM   1503  OG  SER X  99      49.600  73.180  14.000  0.00  0.00            
ATOM   1504  HG  SER X  99      50.470  73.010  13.610  0.00  0.00            
ATOM   1505  C   SER X  99      47.850  75.710  11.960  0.00  0.00            
ATOM   1506  O   SER X  99      47.130  76.320  12.710  0.00  0.00            
ATOM   1507  N   ASP X 100      48.220  76.300  10.820  0.00  0.00            
ATOM   1508  H   ASP X 100      48.800  75.710  10.240  0.00  0.00            
ATOM   1509  CA  ASP X 100      47.840  77.700  10.350  0.00  0.00            
ATOM   1510  HA  ASP X 100      48.240  78.440  11.040  0.00  0.00            
ATOM   1511  CB  ASP X 100      48.550  78.030   8.990  0.00  0.00            
ATOM   1512  HB2 ASP X 100      48.080  78.810   8.400  0.00  0.00            
ATOM   1513  HB3 ASP X 100      49.560  78.370   9.230  0.00  0.00            
ATOM   1514  CG  ASP X 100      48.630  76.730   8.140  0.00  0.00            
ATOM   1515  OD1 ASP X 100      47.860  76.550   7.200  0.00  0.00            
ATOM   1516  OD2 ASP X 100      49.470  75.820   8.380  0.00  0.00            
ATOM   1517  C   ASP X 100      46.290  77.980  10.140  0.00  0.00            
ATOM   1518  O   ASP X 100      46.010  79.160  10.310  0.00  0.00            
ATOM   1519  N   PRO X 101      45.350  77.040   9.940  0.00  0.00            
ATOM   1520  CD  PRO X 101      45.650  75.660   9.490  0.00  0.00            
ATOM   1521  HD2 PRO X 101      45.770  75.040  10.380  0.00  0.00            
ATOM   1522  HD3 PRO X 101      46.510  75.670   8.820  0.00  0.00            
ATOM   1523  CG  PRO X 101      44.460  75.180   8.740  0.00  0.00            
ATOM   1524  HG2 PRO X 101      44.160  74.190   9.080  0.00  0.00            
ATOM   1525  HG3 PRO X 101      44.710  75.150   7.680  0.00  0.00            
ATOM   1526  CB  PRO X 101      43.370  76.240   8.970  0.00  0.00            
ATOM   1527  HB2 PRO X 101      42.420  75.910   9.400  0.00  0.00            
ATOM   1528  HB3 PRO X 101      43.170  76.750   8.030  0.00  0.00            
ATOM   1529  CA  PRO X 101      43.920  77.310   9.850  0.00  0.00            
ATOM   1530  HA  PRO X 101      43.750  78.280   9.380  0.00  0.00            
ATOM   1531  C   PRO X 101      43.270  77.430  11.290  0.00  0.00            
ATOM   1532  O   PRO X 101      42.090  77.780  11.400  0.00  0.00            
ATOM   1533  N   SER X 102      43.960  77.030  12.360  0.00  0.00            
ATOM   1534  H   SER X 102      44.900  76.710  12.160  0.00  0.00            
ATOM   1535  CA  SER X 102      43.540  76.980  13.770  0.00  0.00            
ATOM   1536  HA  SER X 102      42.460  76.840  13.830  0.00  0.00            
ATOM   1537  CB  SER X 102      44.230  75.840  14.460  0.00  0.00            
ATOM   1538  HB2 SER X 102      45.300  75.870  14.250  0.00  0.00            
ATOM   1539  HB3 SER X 102      44.070  76.000  15.530  0.00  0.00            
ATOM   1540  OG  SER X 102      43.640  74.650  14.150  0.00  0.00            
ATOM   1541  HG  SER X 102      44.160  74.000  14.620  0.00  0.00            
ATOM   1542  C   SER X 102      43.890  78.240  14.430  0.00  0.00            
ATOM   1543  O   SER X 102      44.870  78.840  14.050  0.00  0.00            
ATOM   1544  N   VAL X 103      43.080  78.700  15.390  0.00  0.00            
ATOM   1545  H   VAL X 103      42.330  78.080  15.660  0.00  0.00            
ATOM   1546  CA  VAL X 103      43.150  80.050  16.070  0.00  0.00            
ATOM   1547  HA  VAL X 103      44.010  80.600  15.690  0.00  0.00            
ATOM   1548  CB  VAL X 103      41.870  80.820  15.800  0.00  0.00            
ATOM   1549  HB  VAL X 103      41.780  81.630  16.530  0.00  0.00            
ATOM   1550  CG1 VAL X 103      41.990  81.520  14.390  0.00  0.00            
ATOM   1551 HG11 VAL X 103      41.810  80.770  13.620  0.00  0.00            
ATOM   1552 HG12 VAL X 103      42.910  82.080  14.250  0.00  0.00            
ATOM   1553 HG13 VAL X 103      41.200  82.270  14.340  0.00  0.00            
ATOM   1554  CG2 VAL X 103      40.510  80.120  15.980  0.00  0.00            
ATOM   1555 HG21 VAL X 103      40.330  79.230  15.380  0.00  0.00            
ATOM   1556 HG22 VAL X 103      39.710  80.860  15.920  0.00  0.00            
ATOM   1557 HG23 VAL X 103      40.530  79.760  17.010  0.00  0.00            
ATOM   1558  C   VAL X 103      43.420  79.950  17.560  0.00  0.00            
ATOM   1559  O   VAL X 103      43.840  80.980  18.100  0.00  0.00            
ATOM   1560  N   GLU X 104      43.440  78.780  18.150  0.00  0.00            
ATOM   1561  H   GLU X 104      43.110  77.960  17.660  0.00  0.00            
ATOM   1562  CA  GLU X 104      43.820  78.570  19.580  0.00  0.00            
ATOM   1563  HA  GLU X 104      44.270  79.470  20.010  0.00  0.00            
ATOM   1564  CB  GLU X 104      42.550  78.300  20.350  0.00  0.00            
ATOM   1565  HB2 GLU X 104      42.070  77.420  19.940  0.00  0.00            
ATOM   1566  HB3 GLU X 104      42.940  78.180  21.370  0.00  0.00            
ATOM   1567  CG  GLU X 104      41.420  79.320  20.260  0.00  0.00            
ATOM   1568  HG2 GLU X 104      41.800  80.300  20.550  0.00  0.00            
ATOM   1569  HG3 GLU X 104      41.070  79.350  19.220  0.00  0.00            
ATOM   1570  CD  GLU X 104      40.330  78.830  21.180  0.00  0.00            
ATOM   1571  OE1 GLU X 104      39.450  78.060  20.780  0.00  0.00            
ATOM   1572  OE2 GLU X 104      40.360  79.130  22.400  0.00  0.00            
ATOM   1573  C   GLU X 104      44.770  77.350  19.640  0.00  0.00            
ATOM   1574  O   GLU X 104      44.750  76.490  18.690  0.00  0.00            
ATOM   1575  N   PRO X 105      45.710  77.290  20.640  0.00  0.00            
ATOM   1576  CD  PRO X 105      46.010  78.410  21.540  0.00  0.00            
ATOM   1577  HD2 PRO X 105      45.150  78.740  22.110  0.00  0.00            
ATOM   1578  HD3 PRO X 105      46.510  79.250  21.060  0.00  0.00            
ATOM   1579  CG  PRO X 105      47.040  77.880  22.620  0.00  0.00            
ATOM   1580  HG2 PRO X 105      46.660  77.350  23.490  0.00  0.00            
ATOM   1581  HG3 PRO X 105      47.800  78.590  22.940  0.00  0.00            
ATOM   1582  CB  PRO X 105      47.680  76.790  21.810  0.00  0.00            
ATOM   1583  HB2 PRO X 105      47.950  76.100  22.610  0.00  0.00            
ATOM   1584  HB3 PRO X 105      48.540  77.310  21.390  0.00  0.00            
ATOM   1585  CA  PRO X 105      46.650  76.190  20.820  0.00  0.00            
ATOM   1586  HA  PRO X 105      47.250  76.050  19.920  0.00  0.00            
ATOM   1587  C   PRO X 105      46.170  74.830  21.350  0.00  0.00            
ATOM   1588  O   PRO X 105      45.250  74.770  22.170  0.00  0.00            
ATOM   1589  N   PRO X 106      46.770  73.720  21.030  0.00  0.00            
ATOM   1590  CD  PRO X 106      47.970  73.550  20.160  0.00  0.00            
ATOM   1591  HD2 PRO X 106      48.850  73.840  20.730  0.00  0.00            
ATOM   1592  HD3 PRO X 106      47.790  74.090  19.230  0.00  0.00            
ATOM   1593  CG  PRO X 106      48.180  72.000  19.930  0.00  0.00            
ATOM   1594  HG2 PRO X 106      49.110  71.630  20.350  0.00  0.00            
ATOM   1595  HG3 PRO X 106      48.060  71.770  18.870  0.00  0.00            
ATOM   1596  CB  PRO X 106      46.890  71.370  20.520  0.00  0.00            
ATOM   1597  HB2 PRO X 106      47.020  70.350  20.900  0.00  0.00            
ATOM   1598  HB3 PRO X 106      46.260  71.370  19.630  0.00  0.00            
ATOM   1599  CA  PRO X 106      46.410  72.400  21.510  0.00  0.00            
ATOM   1600  HA  PRO X 106      45.330  72.280  21.520  0.00  0.00            
ATOM   1601  C   PRO X 106      46.940  72.020  22.940  0.00  0.00            
ATOM   1602  O   PRO X 106      47.790  72.730  23.470  0.00  0.00            
ATOM   1603  N   LEU X 107      46.450  70.900  23.470  0.00  0.00            
ATOM   1604  H   LEU X 107      45.690  70.410  23.030  0.00  0.00            
ATOM   1605  CA  LEU X 107      46.890  70.470  24.830  0.00  0.00            
ATOM   1606  HA  LEU X 107      47.440  71.280  25.310  0.00  0.00            
ATOM   1607  CB  LEU X 107      45.570  70.110  25.530  0.00  0.00            
ATOM   1608  HB2 LEU X 107      45.030  69.380  24.930  0.00  0.00            
ATOM   1609  HB3 LEU X 107      45.680  69.500  26.430  0.00  0.00            
ATOM   1610  CG  LEU X 107      44.740  71.350  25.960  0.00  0.00            
ATOM   1611  HG  LEU X 107      44.440  71.820  25.020  0.00  0.00            
ATOM   1612  CD1 LEU X 107      43.540  70.760  26.710  0.00  0.00            
ATOM   1613 HD11 LEU X 107      43.800  70.380  27.700  0.00  0.00            
ATOM   1614 HD12 LEU X 107      43.040  70.000  26.110  0.00  0.00            
ATOM   1615 HD13 LEU X 107      42.710  71.460  26.680  0.00  0.00            
ATOM   1616  CD2 LEU X 107      45.400  72.340  26.900  0.00  0.00            
ATOM   1617 HD21 LEU X 107      45.860  71.780  27.710  0.00  0.00            
ATOM   1618 HD22 LEU X 107      44.650  73.000  27.310  0.00  0.00            
ATOM   1619 HD23 LEU X 107      46.250  72.870  26.460  0.00  0.00            
ATOM   1620  C   LEU X 107      47.840  69.290  24.830  0.00  0.00            
ATOM   1621  O   LEU X 107      47.660  68.340  24.080  0.00  0.00            
ATOM   1622  N   SER X 108      48.880  69.400  25.660  0.00  0.00            
ATOM   1623  H   SER X 108      48.940  70.160  26.330  0.00  0.00            
ATOM   1624  CA  SER X 108      50.140  68.590  25.630  0.00  0.00            
ATOM   1625  HA  SER X 108      50.060  67.730  24.980  0.00  0.00            
ATOM   1626  CB  SER X 108      51.300  69.510  25.110  0.00  0.00            
ATOM   1627  HB2 SER X 108      51.410  70.370  25.770  0.00  0.00            
ATOM   1628  HB3 SER X 108      52.200  68.920  24.980  0.00  0.00            
ATOM   1629  OG  SER X 108      50.790  70.070  23.890  0.00  0.00            
ATOM   1630  HG  SER X 108      51.560  70.410  23.440  0.00  0.00            
ATOM   1631  C   SER X 108      50.540  68.060  27.000  0.00  0.00            
ATOM   1632  O   SER X 108      51.480  67.300  27.090  0.00  0.00            
ATOM   1633  N   GLN X 109      49.960  68.510  28.130  0.00  0.00            
ATOM   1634  H   GLN X 109      49.290  69.260  28.020  0.00  0.00            
ATOM   1635  CA  GLN X 109      50.480  68.320  29.550  0.00  0.00            
ATOM   1636  HA  GLN X 109      51.440  67.810  29.550  0.00  0.00            
ATOM   1637  CB  GLN X 109      50.680  69.680  30.260  0.00  0.00            
ATOM   1638  HB2 GLN X 109      49.740  70.210  30.140  0.00  0.00            
ATOM   1639  HB3 GLN X 109      50.770  69.550  31.340  0.00  0.00            
ATOM   1640  CG  GLN X 109      51.840  70.550  29.690  0.00  0.00            
ATOM   1641  HG2 GLN X 109      51.710  70.700  28.620  0.00  0.00            
ATOM   1642  HG3 GLN X 109      51.620  71.570  30.020  0.00  0.00            
ATOM   1643  CD  GLN X 109      53.170  70.010  30.090  0.00  0.00            
ATOM   1644  OE1 GLN X 109      53.640  68.990  29.600  0.00  0.00            
ATOM   1645  NE2 GLN X 109      53.900  70.600  31.010  0.00  0.00            
ATOM   1646 HE21 GLN X 109      53.410  71.300  31.540  0.00  0.00            
ATOM   1647 HE22 GLN X 109      54.890  70.400  31.080  0.00  0.00            
ATOM   1648  C   GLN X 109      49.600  67.350  30.340  0.00  0.00            
ATOM   1649  O   GLN X 109      50.020  67.130  31.490  0.00  0.00            
ATOM   1650  N   GLU X 110      48.460  66.770  29.930  0.00  0.00            
ATOM   1651  H   GLU X 110      48.190  66.950  28.980  0.00  0.00            
ATOM   1652  CA  GLU X 110      47.570  65.870  30.740  0.00  0.00            
ATOM   1653  HA  GLU X 110      47.480  66.280  31.750  0.00  0.00            
ATOM   1654  CB  GLU X 110      46.310  65.870  29.960  0.00  0.00            
ATOM   1655  HB2 GLU X 110      46.010  66.830  29.540  0.00  0.00            
ATOM   1656  HB3 GLU X 110      46.490  65.310  29.040  0.00  0.00            
ATOM   1657  CG  GLU X 110      45.110  65.300  30.730  0.00  0.00            
ATOM   1658  HG2 GLU X 110      44.180  65.410  30.170  0.00  0.00            
ATOM   1659  HG3 GLU X 110      45.110  64.210  30.770  0.00  0.00            
ATOM   1660  CD  GLU X 110      44.950  65.930  32.110  0.00  0.00            
ATOM   1661  OE1 GLU X 110      45.560  65.440  33.070  0.00  0.00            
ATOM   1662  OE2 GLU X 110      44.230  67.000  32.230  0.00  0.00            
ATOM   1663  C   GLU X 110      48.250  64.480  31.050  0.00  0.00            
ATOM   1664  O   GLU X 110      47.640  63.380  30.790  0.00  0.00            
ATOM   1665  N   THR X 111      49.480  64.480  31.610  0.00  0.00            
ATOM   1666  H   THR X 111      49.900  65.400  31.660  0.00  0.00            
ATOM   1667  CA  THR X 111      50.330  63.330  31.800  0.00  0.00            
ATOM   1668  HA  THR X 111      49.800  62.380  31.850  0.00  0.00            
ATOM   1669  CB  THR X 111      51.290  63.140  30.560  0.00  0.00            
ATOM   1670  HB  THR X 111      52.230  62.670  30.840  0.00  0.00            
ATOM   1671  CG2 THR X 111      50.600  62.290  29.500  0.00  0.00            
ATOM   1672 HG21 THR X 111      49.650  62.710  29.180  0.00  0.00            
ATOM   1673 HG22 THR X 111      50.520  61.250  29.830  0.00  0.00            
ATOM   1674 HG23 THR X 111      51.280  62.260  28.650  0.00  0.00            
ATOM   1675  OG1 THR X 111      51.710  64.440  29.930  0.00  0.00            
ATOM   1676  HG1 THR X 111      52.270  64.960  30.510  0.00  0.00            
ATOM   1677  C   THR X 111      51.130  63.460  33.090  0.00  0.00            
ATOM   1678  O   THR X 111      52.160  62.800  33.170  0.00  0.00            
ATOM   1679  N   PHE X 112      50.650  64.250  34.040  0.00  0.00            
ATOM   1680  H   PHE X 112      49.760  64.720  33.960  0.00  0.00            
ATOM   1681  CA  PHE X 112      51.400  64.530  35.320  0.00  0.00            
ATOM   1682  HA  PHE X 112      52.330  65.060  35.120  0.00  0.00            
ATOM   1683  CB  PHE X 112      50.510  65.460  36.160  0.00  0.00            
ATOM   1684  HB2 PHE X 112      50.220  66.310  35.540  0.00  0.00            
ATOM   1685  HB3 PHE X 112      49.630  64.930  36.500  0.00  0.00            
ATOM   1686  CG  PHE X 112      51.300  66.070  37.330  0.00  0.00            
ATOM   1687  CD1 PHE X 112      51.170  65.650  38.700  0.00  0.00            
ATOM   1688  HD1 PHE X 112      50.500  64.830  38.930  0.00  0.00            
ATOM   1689  CE1 PHE X 112      52.040  66.080  39.660  0.00  0.00            
ATOM   1690  HE1 PHE X 112      51.900  65.720  40.670  0.00  0.00            
ATOM   1691  CZ  PHE X 112      53.100  66.940  39.320  0.00  0.00            
ATOM   1692  HZ  PHE X 112      53.680  67.340  40.140  0.00  0.00            
ATOM   1693  CE2 PHE X 112      53.190  67.460  37.980  0.00  0.00            
ATOM   1694  HE2 PHE X 112      53.950  68.160  37.670  0.00  0.00            
ATOM   1695  CD2 PHE X 112      52.280  67.010  37.030  0.00  0.00            
ATOM   1696  HD2 PHE X 112      52.400  67.360  36.010  0.00  0.00            
ATOM   1697  C   PHE X 112      51.650  63.230  36.010  0.00  0.00            
ATOM   1698  O   PHE X 112      52.770  63.030  36.470  0.00  0.00            
ATOM   1699  N   SEP X 113      50.710  62.320  36.130  0.00  0.00            
ATOM   1700  H   SEP X 113      49.850  62.440  35.620  0.00  0.00            
ATOM   1701  CA  SEP X 113      50.720  61.030  36.780  0.00  0.00            
ATOM   1702  HA  SEP X 113      51.080  61.130  37.800  0.00  0.00            
ATOM   1703  CB  SEP X 113      49.370  60.350  37.000  0.00  0.00            
ATOM   1704  HB2 SEP X 113      48.880  60.190  36.040  0.00  0.00            
ATOM   1705  HB3 SEP X 113      49.630  59.420  37.510  0.00  0.00            
ATOM   1706  OG  SEP X 113      48.690  61.160  37.990  0.00  0.00            
ATOM   1707  P   SEP X 113      47.260  60.840  38.450  0.00  0.00            
ATOM   1708  O1P SEP X 113      47.220  59.460  38.970  0.00  0.00            
ATOM   1709  O2P SEP X 113      46.880  61.800  39.440  0.00  0.00            
ATOM   1710  O3P SEP X 113      46.550  60.960  37.200  0.00  0.00            
ATOM   1711  C   SEP X 113      51.660  60.050  36.120  0.00  0.00            
ATOM   1712  O   SEP X 113      52.110  59.070  36.700  0.00  0.00            
ATOM   1713  N   ASP X 114      52.180  60.290  34.880  0.00  0.00            
ATOM   1714  H   ASP X 114      51.930  61.160  34.430  0.00  0.00            
ATOM   1715  CA  ASP X 114      52.970  59.430  34.060  0.00  0.00            
ATOM   1716  HA  ASP X 114      52.950  58.450  34.530  0.00  0.00            
ATOM   1717  CB  ASP X 114      52.230  59.330  32.660  0.00  0.00            
ATOM   1718  HB2 ASP X 114      52.460  60.180  32.020  0.00  0.00            
ATOM   1719  HB3 ASP X 114      52.660  58.500  32.110  0.00  0.00            
ATOM   1720  CG  ASP X 114      50.710  59.150  32.750  0.00  0.00            
ATOM   1721  OD1 ASP X 114      50.260  58.070  32.240  0.00  0.00            
ATOM   1722  OD2 ASP X 114      49.890  60.090  33.000  0.00  0.00            
ATOM   1723  C   ASP X 114      54.420  59.910  33.790  0.00  0.00            
ATOM   1724  O   ASP X 114      55.320  59.030  33.690  0.00  0.00            
ATOM   1725  N   LEU X 115      54.620  61.240  33.700  0.00  0.00            
ATOM   1726  H   LEU X 115      53.800  61.830  33.660  0.00  0.00            
ATOM   1727  CA  LEU X 115      55.880  61.890  33.630  0.00  0.00            
ATOM   1728  HA  LEU X 115      56.620  61.090  33.510  0.00  0.00            
ATOM   1729  CB  LEU X 115      56.010  62.790  32.420  0.00  0.00            
ATOM   1730  HB2 LEU X 115      55.570  63.770  32.600  0.00  0.00            
ATOM   1731  HB3 LEU X 115      57.070  63.050  32.330  0.00  0.00            
ATOM   1732  CG  LEU X 115      55.380  62.280  31.110  0.00  0.00            
ATOM   1733  HG  LEU X 115      54.340  62.030  31.320  0.00  0.00            
ATOM   1734  CD1 LEU X 115      55.290  63.370  30.010  0.00  0.00            
ATOM   1735 HD11 LEU X 115      54.370  63.240  29.450  0.00  0.00            
ATOM   1736 HD12 LEU X 115      56.210  63.290  29.440  0.00  0.00            
ATOM   1737 HD13 LEU X 115      55.310  64.360  30.480  0.00  0.00            
ATOM   1738  CD2 LEU X 115      56.130  61.070  30.560  0.00  0.00            
ATOM   1739 HD21 LEU X 115      55.980  60.220  31.230  0.00  0.00            
ATOM   1740 HD22 LEU X 115      57.200  61.210  30.430  0.00  0.00            
ATOM   1741 HD23 LEU X 115      55.630  60.860  29.610  0.00  0.00            
ATOM   1742  C   LEU X 115      56.500  62.500  34.960  0.00  0.00            
ATOM   1743  O   LEU X 115      57.690  62.650  35.050  0.00  0.00            
ATOM   1744  N   TRP X 116      55.650  62.900  35.900  0.00  0.00            
ATOM   1745  H   TRP X 116      54.680  62.790  35.650  0.00  0.00            
ATOM   1746  CA  TRP X 116      56.110  63.590  37.120  0.00  0.00            
ATOM   1747  HA  TRP X 116      57.190  63.620  37.170  0.00  0.00            
ATOM   1748  CB  TRP X 116      55.760  65.080  36.920  0.00  0.00            
ATOM   1749  HB2 TRP X 116      54.700  65.280  36.820  0.00  0.00            
ATOM   1750  HB3 TRP X 116      56.250  65.540  37.770  0.00  0.00            
ATOM   1751  CG  TRP X 116      56.360  65.740  35.690  0.00  0.00            
ATOM   1752  CD1 TRP X 116      55.690  66.400  34.690  0.00  0.00            
ATOM   1753  HD1 TRP X 116      54.620  66.370  34.530  0.00  0.00            
ATOM   1754  NE1 TRP X 116      56.610  66.820  33.790  0.00  0.00            
ATOM   1755  HE1 TRP X 116      56.390  67.270  32.910  0.00  0.00            
ATOM   1756  CE2 TRP X 116      57.900  66.710  34.270  0.00  0.00            
ATOM   1757  CZ2 TRP X 116      59.120  67.140  33.790  0.00  0.00            
ATOM   1758  HZ2 TRP X 116      59.200  67.680  32.860  0.00  0.00            
ATOM   1759  CH2 TRP X 116      60.300  66.800  34.460  0.00  0.00            
ATOM   1760  HH2 TRP X 116      61.240  67.140  34.050  0.00  0.00            
ATOM   1761  CZ3 TRP X 116      60.260  66.010  35.590  0.00  0.00            
ATOM   1762  HZ3 TRP X 116      61.130  65.740  36.180  0.00  0.00            
ATOM   1763  CE3 TRP X 116      58.980  65.590  36.070  0.00  0.00            
ATOM   1764  HE3 TRP X 116      58.880  65.100  37.020  0.00  0.00            
ATOM   1765  CD2 TRP X 116      57.790  65.860  35.390  0.00  0.00            
ATOM   1766  C   TRP X 116      55.620  63.200  38.520  0.00  0.00            
ATOM   1767  O   TRP X 116      56.430  63.250  39.440  0.00  0.00            
ATOM   1768  N   LYS X 117      54.360  62.730  38.680  0.00  0.00            
ATOM   1769  H   LYS X 117      53.730  62.850  37.900  0.00  0.00            
ATOM   1770  CA  LYS X 117      53.810  62.510  40.070  0.00  0.00            
ATOM   1771  HA  LYS X 117      53.850  63.480  40.570  0.00  0.00            
ATOM   1772  CB  LYS X 117      52.360  61.990  39.880  0.00  0.00            
ATOM   1773  HB2 LYS X 117      51.810  62.770  39.350  0.00  0.00            
ATOM   1774  HB3 LYS X 117      52.340  61.060  39.310  0.00  0.00            
ATOM   1775  CG  LYS X 117      51.630  61.810  41.260  0.00  0.00            
ATOM   1776  HG2 LYS X 117      52.140  61.070  41.880  0.00  0.00            
ATOM   1777  HG3 LYS X 117      51.610  62.700  41.880  0.00  0.00            
ATOM   1778  CD  LYS X 117      50.150  61.490  40.880  0.00  0.00            
ATOM   1779  HD2 LYS X 117      49.670  62.290  40.330  0.00  0.00            
ATOM   1780  HD3 LYS X 117      50.130  60.720  40.100  0.00  0.00            
ATOM   1781  CE  LYS X 117      49.390  61.030  42.030  0.00  0.00            
ATOM   1782  HE2 LYS X 117      49.760  60.060  42.370  0.00  0.00            
ATOM   1783  HE3 LYS X 117      49.520  61.710  42.870  0.00  0.00            
ATOM   1784  NZ  LYS X 117      47.950  60.870  41.680  0.00  0.00            
ATOM   1785  HZ1 LYS X 117      47.730  61.660  41.090  0.00  0.00            
ATOM   1786  HZ2 LYS X 117      47.360  60.760  42.490  0.00  0.00            
ATOM   1787  HZ3 LYS X 117      47.750  60.000  41.200  0.00  0.00            
ATOM   1788  C   LYS X 117      54.540  61.560  40.940  0.00  0.00            
ATOM   1789  O   LYS X 117      54.670  61.890  42.070  0.00  0.00            
ATOM   1790  N   LEU X 118      55.060  60.460  40.430  0.00  0.00            
ATOM   1791  H   LEU X 118      55.090  60.320  39.430  0.00  0.00            
ATOM   1792  CA  LEU X 118      55.780  59.470  41.260  0.00  0.00            
ATOM   1793  HA  LEU X 118      55.500  59.600  42.310  0.00  0.00            
ATOM   1794  CB  LEU X 118      55.330  58.050  40.820  0.00  0.00            
ATOM   1795  HB2 LEU X 118      55.800  57.830  39.860  0.00  0.00            
ATOM   1796  HB3 LEU X 118      55.640  57.400  41.640  0.00  0.00            
ATOM   1797  CG  LEU X 118      53.850  57.670  40.620  0.00  0.00            
ATOM   1798  HG  LEU X 118      53.380  58.230  39.810  0.00  0.00            
ATOM   1799  CD1 LEU X 118      53.820  56.200  40.310  0.00  0.00            
ATOM   1800 HD11 LEU X 118      52.840  55.940  39.930  0.00  0.00            
ATOM   1801 HD12 LEU X 118      54.090  55.660  41.220  0.00  0.00            
ATOM   1802 HD13 LEU X 118      54.560  55.900  39.560  0.00  0.00            
ATOM   1803  CD2 LEU X 118      52.960  57.950  41.810  0.00  0.00            
ATOM   1804 HD21 LEU X 118      51.930  58.200  41.560  0.00  0.00            
ATOM   1805 HD22 LEU X 118      53.260  58.930  42.180  0.00  0.00            
ATOM   1806 HD23 LEU X 118      52.950  57.140  42.550  0.00  0.00            
ATOM   1807  C   LEU X 118      57.310  59.640  41.290  0.00  0.00            
ATOM   1808  O   LEU X 118      57.990  58.790  41.680  0.00  0.00            
ATOM   1809  N   LEU X 119      57.820  60.760  40.800  0.00  0.00            
ATOM   1810  H   LEU X 119      57.120  61.420  40.500  0.00  0.00            
ATOM   1811  CA  LEU X 119      59.200  60.950  40.460  0.00  0.00            
ATOM   1812  HA  LEU X 119      59.650  60.030  40.830  0.00  0.00            
ATOM   1813  CB  LEU X 119      59.270  61.040  38.940  0.00  0.00            
ATOM   1814  HB2 LEU X 119      58.530  61.740  38.550  0.00  0.00            
ATOM   1815  HB3 LEU X 119      60.280  61.360  38.690  0.00  0.00            
ATOM   1816  CG  LEU X 119      59.190  59.620  38.280  0.00  0.00            
ATOM   1817  HG  LEU X 119      58.360  59.080  38.720  0.00  0.00            
ATOM   1818  CD1 LEU X 119      59.020  59.700  36.690  0.00  0.00            
ATOM   1819 HD11 LEU X 119      59.950  60.160  36.340  0.00  0.00            
ATOM   1820 HD12 LEU X 119      58.170  60.310  36.390  0.00  0.00            
ATOM   1821 HD13 LEU X 119      59.070  58.690  36.290  0.00  0.00            
ATOM   1822  CD2 LEU X 119      60.410  58.680  38.470  0.00  0.00            
ATOM   1823 HD21 LEU X 119      61.280  59.270  38.180  0.00  0.00            
ATOM   1824 HD22 LEU X 119      60.400  57.850  37.760  0.00  0.00            
ATOM   1825 HD23 LEU X 119      60.470  58.320  39.490  0.00  0.00            
ATOM   1826  C   LEU X 119      59.850  62.160  41.200  0.00  0.00            
ATOM   1827  O   LEU X 119      60.140  63.210  40.570  0.00  0.00            
ATOM   1828  N   PRO X 120      60.240  62.010  42.480  0.00  0.00            
ATOM   1829  CD  PRO X 120      60.020  60.880  43.360  0.00  0.00            
ATOM   1830  HD2 PRO X 120      60.620  60.020  43.060  0.00  0.00            
ATOM   1831  HD3 PRO X 120      58.970  60.590  43.310  0.00  0.00            
ATOM   1832  CG  PRO X 120      60.430  61.410  44.680  0.00  0.00            
ATOM   1833  HG2 PRO X 120      61.490  61.140  44.730  0.00  0.00            
ATOM   1834  HG3 PRO X 120      59.940  60.870  45.490  0.00  0.00            
ATOM   1835  CB  PRO X 120      60.270  62.840  44.740  0.00  0.00            
ATOM   1836  HB2 PRO X 120      60.850  63.440  45.440  0.00  0.00            
ATOM   1837  HB3 PRO X 120      59.230  63.140  44.790  0.00  0.00            
ATOM   1838  CA  PRO X 120      60.610  63.150  43.310  0.00  0.00            
ATOM   1839  HA  PRO X 120      59.930  63.910  42.940  0.00  0.00            
ATOM   1840  C   PRO X 120      62.060  63.620  43.110  0.00  0.00            
ATOM   1841  O   PRO X 120      62.520  64.680  43.580  0.00  0.00            
ATOM   1842  N   GLU X 121      62.940  62.890  42.380  0.00  0.00            
ATOM   1843  H   GLU X 121      62.540  62.140  41.830  0.00  0.00            
ATOM   1844  CA  GLU X 121      64.400  63.020  42.410  0.00  0.00            
ATOM   1845  HA  GLU X 121      64.630  64.060  42.670  0.00  0.00            
ATOM   1846  CB  GLU X 121      64.880  62.070  43.490  0.00  0.00            
ATOM   1847  HB2 GLU X 121      65.900  62.400  43.700  0.00  0.00            
ATOM   1848  HB3 GLU X 121      64.550  62.290  44.500  0.00  0.00            
ATOM   1849  CG  GLU X 121      64.640  60.580  43.240  0.00  0.00            
ATOM   1850  HG2 GLU X 121      63.560  60.580  43.140  0.00  0.00            
ATOM   1851  HG3 GLU X 121      65.110  60.280  42.300  0.00  0.00            
ATOM   1852  CD  GLU X 121      65.220  59.670  44.400  0.00  0.00            
ATOM   1853  OE1 GLU X 121      64.710  59.520  45.560  0.00  0.00            
ATOM   1854  OE2 GLU X 121      66.290  59.120  44.070  0.00  0.00            
ATOM   1855  C   GLU X 121      65.080  62.750  41.050  0.00  0.00            
ATOM   1856  O   GLU X 121      64.600  61.890  40.330  0.00  0.00            
ATOM   1857  N   ASN X 122      66.120  63.530  40.770  0.00  0.00            
ATOM   1858  H   ASN X 122      66.420  64.160  41.490  0.00  0.00            
ATOM   1859  CA  ASN X 122      67.040  63.260  39.650  0.00  0.00            
ATOM   1860  HA  ASN X 122      66.430  62.860  38.840  0.00  0.00            
ATOM   1861  CB  ASN X 122      67.560  64.620  39.170  0.00  0.00            
ATOM   1862  HB2 ASN X 122      68.050  65.180  39.970  0.00  0.00            
ATOM   1863  HB3 ASN X 122      68.140  64.450  38.260  0.00  0.00            
ATOM   1864  CG  ASN X 122      66.440  65.450  38.660  0.00  0.00            
ATOM   1865  OD1 ASN X 122      66.090  66.440  39.320  0.00  0.00            
ATOM   1866  ND2 ASN X 122      65.810  65.240  37.500  0.00  0.00            
ATOM   1867 HD21 ASN X 122      66.170  64.550  36.850  0.00  0.00            
ATOM   1868 HD22 ASN X 122      65.180  65.950  37.160  0.00  0.00            
ATOM   1869  C   ASN X 122      68.140  62.220  39.890  0.00  0.00            
ATOM   1870  O   ASN X 122      68.230  61.690  41.000  0.00  0.00            
ATOM   1871  N   ASN X 123      68.830  61.780  38.870  0.00  0.00            
ATOM   1872  H   ASN X 123      68.670  62.160  37.950  0.00  0.00            
ATOM   1873  CA  ASN X 123      69.870  60.760  38.940  0.00  0.00            
ATOM   1874  HA  ASN X 123      70.330  60.990  39.900  0.00  0.00            
ATOM   1875  CB  ASN X 123      69.300  59.360  38.830  0.00  0.00            
ATOM   1876  HB2 ASN X 123      68.440  59.100  39.450  0.00  0.00            
ATOM   1877  HB3 ASN X 123      68.920  59.390  37.810  0.00  0.00            
ATOM   1878  CG  ASN X 123      70.400  58.300  38.980  0.00  0.00            
ATOM   1879  OD1 ASN X 123      71.210  58.410  39.860  0.00  0.00            
ATOM   1880  ND2 ASN X 123      70.390  57.270  38.170  0.00  0.00            
ATOM   1881 HD21 ASN X 123      69.650  57.340  37.490  0.00  0.00            
ATOM   1882 HD22 ASN X 123      71.140  56.590  38.130  0.00  0.00            
ATOM   1883  C   ASN X 123      70.950  61.030  37.840  0.00  0.00            
ATOM   1884  O   ASN X 123      70.600  61.510  36.760  0.00  0.00            
ATOM   1885  N   VAL X 124      72.220  60.730  38.170  0.00  0.00            
ATOM   1886  H   VAL X 124      72.360  60.260  39.050  0.00  0.00            
ATOM   1887  CA  VAL X 124      73.250  60.540  37.070  0.00  0.00            
ATOM   1888  HA  VAL X 124      73.260  61.420  36.420  0.00  0.00            
ATOM   1889  CB  VAL X 124      74.640  60.420  37.730  0.00  0.00            
ATOM   1890  HB  VAL X 124      74.640  59.690  38.540  0.00  0.00            
ATOM   1891  CG1 VAL X 124      75.680  60.000  36.700  0.00  0.00            
ATOM   1892 HG11 VAL X 124      75.670  58.950  36.410  0.00  0.00            
ATOM   1893 HG12 VAL X 124      76.640  60.040  37.210  0.00  0.00            
ATOM   1894 HG13 VAL X 124      75.780  60.750  35.910  0.00  0.00            
ATOM   1895  CG2 VAL X 124      74.950  61.810  38.340  0.00  0.00            
ATOM   1896 HG21 VAL X 124      74.180  62.020  39.080  0.00  0.00            
ATOM   1897 HG22 VAL X 124      74.850  62.640  37.640  0.00  0.00            
ATOM   1898 HG23 VAL X 124      75.910  61.810  38.860  0.00  0.00            
ATOM   1899  C   VAL X 124      72.950  59.330  36.250  0.00  0.00            
ATOM   1900  O   VAL X 124      72.950  58.220  36.780  0.00  0.00            
ATOM   1901  N   LEU X 125      72.830  59.470  34.910  0.00  0.00            
ATOM   1902  H   LEU X 125      72.590  60.420  34.640  0.00  0.00            
ATOM   1903  CA  LEU X 125      72.920  58.450  33.860  0.00  0.00            
ATOM   1904  HA  LEU X 125      72.780  57.480  34.330  0.00  0.00            
ATOM   1905  CB  LEU X 125      71.780  58.760  32.900  0.00  0.00            
ATOM   1906  HB2 LEU X 125      71.760  59.840  32.730  0.00  0.00            
ATOM   1907  HB3 LEU X 125      71.860  58.350  31.890  0.00  0.00            
ATOM   1908  CG  LEU X 125      70.350  58.380  33.300  0.00  0.00            
ATOM   1909  HG  LEU X 125      70.100  59.010  34.150  0.00  0.00            
ATOM   1910  CD1 LEU X 125      69.360  58.670  32.210  0.00  0.00            
ATOM   1911 HD11 LEU X 125      68.300  58.730  32.480  0.00  0.00            
ATOM   1912 HD12 LEU X 125      69.440  57.990  31.370  0.00  0.00            
ATOM   1913 HD13 LEU X 125      69.520  59.700  31.880  0.00  0.00            
ATOM   1914  CD2 LEU X 125      70.180  56.930  33.770  0.00  0.00            
ATOM   1915 HD21 LEU X 125      70.740  56.760  34.690  0.00  0.00            
ATOM   1916 HD22 LEU X 125      70.710  56.330  33.020  0.00  0.00            
ATOM   1917 HD23 LEU X 125      69.110  56.730  33.820  0.00  0.00            
ATOM   1918  C   LEU X 125      74.230  58.430  33.100  0.00  0.00            
ATOM   1919  O   LEU X 125      74.510  57.440  32.550  0.00  0.00            
ATOM   1920  N   SER X 126      75.060  59.520  33.160  0.00  0.00            
ATOM   1921  H   SER X 126      74.630  60.350  33.550  0.00  0.00            
ATOM   1922  CA  SER X 126      76.410  59.600  32.540  0.00  0.00            
ATOM   1923  HA  SER X 126      76.430  59.160  31.540  0.00  0.00            
ATOM   1924  CB  SER X 126      76.860  61.100  32.550  0.00  0.00            
ATOM   1925  HB2 SER X 126      76.670  61.530  33.540  0.00  0.00            
ATOM   1926  HB3 SER X 126      77.930  61.170  32.400  0.00  0.00            
ATOM   1927  OG  SER X 126      76.160  61.890  31.580  0.00  0.00            
ATOM   1928  HG  SER X 126      76.130  62.810  31.860  0.00  0.00            
ATOM   1929  C   SER X 126      77.440  58.750  33.370  0.00  0.00            
ATOM   1930  O   SER X 126      77.040  58.200  34.400  0.00  0.00            
ATOM   1931  N   PRO X 127      78.740  58.580  32.920  0.00  0.00            
ATOM   1932  CD  PRO X 127      79.100  58.960  31.570  0.00  0.00            
ATOM   1933  HD2 PRO X 127      79.450  59.980  31.470  0.00  0.00            
ATOM   1934  HD3 PRO X 127      78.290  58.840  30.850  0.00  0.00            
ATOM   1935  CG  PRO X 127      80.240  58.000  31.290  0.00  0.00            
ATOM   1936  HG2 PRO X 127      80.940  58.440  30.570  0.00  0.00            
ATOM   1937  HG3 PRO X 127      79.820  57.020  31.100  0.00  0.00            
ATOM   1938  CB  PRO X 127      80.970  57.930  32.620  0.00  0.00            
ATOM   1939  HB2 PRO X 127      81.660  58.750  32.850  0.00  0.00            
ATOM   1940  HB3 PRO X 127      81.470  56.960  32.590  0.00  0.00            
ATOM   1941  CA  PRO X 127      79.840  57.900  33.660  0.00  0.00            
ATOM   1942  HA  PRO X 127      79.580  56.860  33.830  0.00  0.00            
ATOM   1943  C   PRO X 127      80.090  58.580  35.010  0.00  0.00            
ATOM   1944  O   PRO X 127      80.050  59.810  35.100  0.00  0.00            
ATOM   1945  N   LEU X 128      80.590  57.840  36.010  0.00  0.00            
ATOM   1946  H   LEU X 128      80.500  56.830  35.930  0.00  0.00            
ATOM   1947  CA  LEU X 128      81.160  58.210  37.290  0.00  0.00            
ATOM   1948  HA  LEU X 128      81.430  59.270  37.210  0.00  0.00            
ATOM   1949  CB  LEU X 128      80.210  57.950  38.480  0.00  0.00            
ATOM   1950  HB2 LEU X 128      79.950  56.890  38.480  0.00  0.00            
ATOM   1951  HB3 LEU X 128      80.880  58.020  39.330  0.00  0.00            
ATOM   1952  CG  LEU X 128      78.910  58.710  38.660  0.00  0.00            
ATOM   1953  HG  LEU X 128      78.230  58.470  37.850  0.00  0.00            
ATOM   1954  CD1 LEU X 128      78.370  58.330  40.060  0.00  0.00            
ATOM   1955 HD11 LEU X 128      77.500  58.980  40.210  0.00  0.00            
ATOM   1956 HD12 LEU X 128      79.090  58.630  40.820  0.00  0.00            
ATOM   1957 HD13 LEU X 128      78.140  57.270  40.140  0.00  0.00            
ATOM   1958  CD2 LEU X 128      79.270  60.210  38.660  0.00  0.00            
ATOM   1959 HD21 LEU X 128      79.930  60.400  39.500  0.00  0.00            
ATOM   1960 HD22 LEU X 128      78.350  60.800  38.700  0.00  0.00            
ATOM   1961 HD23 LEU X 128      79.780  60.530  37.760  0.00  0.00            
ATOM   1962  C   LEU X 128      82.470  57.400  37.550  0.00  0.00            
ATOM   1963  O   LEU X 128      82.640  56.260  37.000  0.00  0.00            
ATOM   1964  N   PRO X 129      83.300  57.950  38.430  0.00  0.00            
ATOM   1965  CD  PRO X 129      83.290  59.310  38.930  0.00  0.00            
ATOM   1966  HD2 PRO X 129      82.550  59.460  39.710  0.00  0.00            
ATOM   1967  HD3 PRO X 129      83.110  59.990  38.100  0.00  0.00            
ATOM   1968  CG  PRO X 129      84.570  59.590  39.720  0.00  0.00            
ATOM   1969  HG2 PRO X 129      84.370  60.170  40.610  0.00  0.00            
ATOM   1970  HG3 PRO X 129      85.270  60.140  39.090  0.00  0.00            
ATOM   1971  CB  PRO X 129      85.040  58.120  40.160  0.00  0.00            
ATOM   1972  HB2 PRO X 129      84.510  57.870  41.070  0.00  0.00            
ATOM   1973  HB3 PRO X 129      86.130  58.080  40.160  0.00  0.00            
ATOM   1974  CA  PRO X 129      84.550  57.340  38.910  0.00  0.00            
ATOM   1975  HA  PRO X 129      85.300  57.370  38.110  0.00  0.00            
ATOM   1976  C   PRO X 129      84.350  55.820  39.300  0.00  0.00            
ATOM   1977  O   PRO X 129      83.310  55.410  39.700  0.00  0.00            
ATOM   1978  N   SER X 130      85.330  54.960  39.080  0.00  0.00            
ATOM   1979  H   SER X 130      85.990  55.300  38.390  0.00  0.00            
ATOM   1980  CA  SER X 130      85.130  53.480  39.210  0.00  0.00            
ATOM   1981  HA  SER X 130      84.250  53.260  38.610  0.00  0.00            
ATOM   1982  CB  SER X 130      86.290  52.710  38.460  0.00  0.00            
ATOM   1983  HB2 SER X 130      86.100  51.650  38.580  0.00  0.00            
ATOM   1984  HB3 SER X 130      86.170  52.730  37.380  0.00  0.00            
ATOM   1985  OG  SER X 130      87.600  53.150  38.900  0.00  0.00            
ATOM   1986  HG  SER X 130      88.210  52.560  38.450  0.00  0.00            
ATOM   1987  C   SER X 130      85.060  53.000  40.690  0.00  0.00            
ATOM   1988  O   SER X 130      84.460  51.980  40.820  0.00  0.00            
ATOM   1989  N   GLN X 131      85.530  53.700  41.660  0.00  0.00            
ATOM   1990  H   GLN X 131      85.990  54.540  41.330  0.00  0.00            
ATOM   1991  CA  GLN X 131      85.260  53.640  43.090  0.00  0.00            
ATOM   1992  HA  GLN X 131      84.790  52.670  43.220  0.00  0.00            
ATOM   1993  CB  GLN X 131      86.580  53.800  43.840  0.00  0.00            
ATOM   1994  HB2 GLN X 131      87.130  52.880  43.670  0.00  0.00            
ATOM   1995  HB3 GLN X 131      87.100  54.650  43.400  0.00  0.00            
ATOM   1996  CG  GLN X 131      86.470  53.980  45.420  0.00  0.00            
ATOM   1997  HG2 GLN X 131      85.810  54.780  45.770  0.00  0.00            
ATOM   1998  HG3 GLN X 131      86.040  53.130  45.950  0.00  0.00            
ATOM   1999  CD  GLN X 131      87.840  54.250  45.990  0.00  0.00            
ATOM   2000  OE1 GLN X 131      88.850  54.490  45.390  0.00  0.00            
ATOM   2001  NE2 GLN X 131      87.960  54.340  47.270  0.00  0.00            
ATOM   2002 HE21 GLN X 131      87.270  53.890  47.860  0.00  0.00            
ATOM   2003 HE22 GLN X 131      88.950  54.380  47.480  0.00  0.00            
ATOM   2004  C   GLN X 131      84.180  54.640  43.500  0.00  0.00            
ATOM   2005  O   GLN X 131      84.440  55.820  43.350  0.00  0.00            
ATOM   2006  N   ALA X 132      82.970  54.220  43.870  0.00  0.00            
ATOM   2007  H   ALA X 132      82.830  53.220  43.900  0.00  0.00            
ATOM   2008  CA  ALA X 132      81.970  55.110  44.390  0.00  0.00            
ATOM   2009  HA  ALA X 132      81.680  55.850  43.650  0.00  0.00            
ATOM   2010  CB  ALA X 132      80.720  54.190  44.590  0.00  0.00            
ATOM   2011  HB1 ALA X 132      79.860  54.850  44.730  0.00  0.00            
ATOM   2012  HB2 ALA X 132      80.840  53.480  45.410  0.00  0.00            
ATOM   2013  HB3 ALA X 132      80.620  53.520  43.730  0.00  0.00            
ATOM   2014  C   ALA X 132      82.280  55.760  45.780  0.00  0.00            
ATOM   2015  O   ALA X 132      83.230  55.300  46.450  0.00  0.00            
ATOM   2016  N   NME X 133      81.600  56.870  46.050  0.00  0.00            
ATOM   2017  H   NME X 133      80.800  56.990  45.450  0.00  0.00            
ATOM   2018  CH3 NME X 133      81.830  57.810  47.140  0.00  0.00            
ATOM   2019 HH31 NME X 133      81.700  58.820  46.750  0.00  0.00            
ATOM   2020 HH32 NME X 133      81.310  57.470  48.030  0.00  0.00            
ATOM   2021 HH33 NME X 133      82.890  57.750  47.400  0.00  0.00            
ATOM   2022  Zn  ZNB X 134      69.240  65.050  25.570  0.00  0.00            
ATOM   2023  D1  ZNB X 134      69.790  65.790  25.700  0.00  0.00            
ATOM   2024  D2  ZNB X 134      68.400  65.230  25.570  0.00  0.00            
ATOM   2025  D3  ZNB X 134      69.480  64.420  26.200  0.00  0.00            
ATOM   2026  D4  ZNB X 134      69.450  64.740  24.750  0.00  0.00            
ATOM   2027  Zn  ZNB X 135      61.140  51.850  39.580  0.00  0.00            
ATOM   2028  D1  ZNB X 135      61.320  52.720  39.630  0.00  0.00            
ATOM   2029  D2  ZNB X 135      60.380  51.640  39.950  0.00  0.00            
ATOM   2030  D3  ZNB X 135      61.750  51.360  39.950  0.00  0.00            
ATOM   2031  D4  ZNB X 135      61.170  51.610  38.670  0.00  0.00            
ATOM   2032  Zn  ZNB X 136      59.180  51.470  19.200  0.00  0.00            
ATOM   2033  D1  ZNB X 136      60.110  51.600  19.110  0.00  0.00            
ATOM   2034  D2  ZNB X 136      58.780  52.250  19.550  0.00  0.00            
ATOM   2035  D3  ZNB X 136      59.010  50.710  19.810  0.00  0.00            
ATOM   2036  D4  ZNB X 136      58.830  51.300  18.330  0.00  0.00            
END
